# Supplementary material for: FMRP attenuates activity dependent modifications in the mitochondrial proteome
Source: Mol Brain. 2021 Apr 30;14:75. doi: 10.1186/s13041-021-00783-w (PMC8086361; doi:10.1186/s13041-021-00783-w)
Supplement: Supplementary file 1 — Additional file 1: Table S1. Proteome hits sensitive to activity deprivation and Fmr1−/y quantified by TMT mass spectrometry. [file 13041_2021_783_MOESM1_ESM.xlsx]

## Sheet: Normalized
Protein IDs	Majority protein IDs	Protein names	Gene names	Mol. weight [kDa]	Q-value	Unique peptides	MS/MS count	Intensity	WT Control-1	WT Control-2	WT Control-3	WT Control-4	KO Control-1	KO Control-2	KO Control-3	KO Control-4	WT Control-1A	WT Control-4A	Pool-01	WT TTX-APV-1	WT TTX-APV-2	WT TTX-APV-3	WT TTX-APV-4	WT TTX-APV-5	KO TTX-APV-1	KO TTX-APV-2	KO TTX-APV-3	KO TTX-APV-4	KO TTX-APV-5	Pool-02
A0A087WPF7	A0A087WPF7		Auts2	138.92	0	3	6	15630000	-4.70198	-4.17442	-4.64671	-4.52518	-4.77016	-4.67809	-4.78626	-4.59378	-4.92765	-4.46879	-4.58984	-5.22511	-4.43033	-4.8316	-5.34928	-4.85655	-4.91608	-4.9275	-5.07637	-5.13016	-4.5216	-4.58984
A2A432	A2A432	Cullin-4B	Cul4b	110.7	0	22	66	1574200000	1.5638	1.59243	1.5475	1.54882	1.49883	1.53544	1.53969	1.59721	1.49057	1.5086	1.51663	1.71201	1.51426	1.5025	1.74347	1.54187	1.59584	1.53052	1.49959	1.49821	1.58749	1.51663
A2A5R2;Q80YW0	A2A5R2	Brefeldin A-inhibited guanine nucleotide-exchange protein 2	Arfgef2	202.24	0	26	57	911570000	1.07651	1.25042	0.914681	1.07579	1.12401	1.15865	1.13786	1.13031	1.00669	1.08219	1.10519	1.00699	1.2044	1.18237	0.97213	1.10268	1.07459	1.09695	1.07667	1.0775	1.168	1.10519
A2A690;Q3UHC2	A2A690	Protein TANC2	Tanc2	220.26	0	32	73	1311900000	2.09199	2.26403	1.94081	2.27329	2.12812	2.19169	2.15018	2.27874	2.15103	2.2965	2.18395	2.11239	2.47231	2.38134	1.70436	2.3101	2.06699	2.27635	2.22059	2.18315	2.34027	2.18395
A2A699	A2A699	Protein FAM171A2	Fam171a2	87.486	0	11	26	288470000	-0.966524	-0.847519	-1.27579	-0.664934	-0.937521	-0.809626	-0.913481	-0.599829	-0.988655	-0.634041	-0.711365	-0.91053	-0.445818	-0.539391	-0.987139	-0.727678	-0.844301	-0.594755	-0.608759	-0.766762	-0.709812	-0.711365
A2A6A1	A2A6A1	G patch domain-containing protein 8	Gpatch8	164.99	0	5	8	71530000	-2.47984	-2.36012	-2.71684	-2.43852	-2.48112	-2.51162	-2.49342	-2.40139	-2.5943	-2.45592	-2.49668	-2.44886	-2.7061	-2.43473	-2.54028	-2.3482	-2.41147	-2.43459	-2.33242	-2.41495	-2.34106	-2.49668
A2A6Q5	A2A6Q5	Cell division cycle protein 27 homolog	Cdc27	91.841	0	6	9	82892000	-2.65551	-2.58772	-2.6435	-2.59854	-2.6436	-2.56462	-2.62936	-2.63671	-2.6767	-2.11426	-2.42887	-2.59828	-2.67326	-2.42156	-2.46766	-2.40931	-2.44248	-2.52881	-2.37174	-2.42605	-2.40069	-2.42887
A2A791	A2A791	Zinc finger MYM-type protein 4	Zmym4	172.44	0	7	12	174650000	-0.690584	-0.504078	-0.70191	-0.496525	-0.71586	-0.686365	-0.63129	-0.582449	-0.700165	-0.522041	-0.527805	-0.757286	-0.204857	-0.395544	-0.915747	-0.289917	-0.662826	-0.439493	-0.440826	-0.468811	-0.374001	-0.527805
A2A8L1	A2A8L1	Chromodomain-helicase-DNA-binding protein 5	Chd5	222.51	0	7	13	131600000	-1.22578	-1.15825	-1.45192	-1.03896	-1.21934	-1.14074	-1.25477	-1.00856	-1.18341	-0.945831	-1.15755	-0.978464	-0.80682	-0.173416	-1.35458	0.0198307	-0.702381	-0.0616112	-0.265904	-0.29014	-0.374422	-1.15755
A2A8L5	A2A8L5	Receptor-type tyrosine-protein phosphatase F	Ptprf	211.49	0	23	49	748870000	0.664225	0.714022	0.425779	0.691126	0.67872	0.736204	0.707779	0.734091	0.669176	0.725498	0.665495	0.612976	0.664679	0.630718	0.505577	0.730917	0.597601	0.563826	0.665741	0.638321	0.642187	0.665495
A2A8U2	A2A8U2	Transmembrane protein 201	Tmem201	72.499	0	2	4	70002000	-4.23698	-3.967	-4.64916	-4.2114	-4.30868	-4.09111	-4.19312	-4.24636	-4.24077	-4.17953	-4.24083	-4.39183	-3.74916	-4.51077	-4.25687	-4.28335	-4.41692	-4.44075	-4.36194	-4.37565	-4.45918	-4.24083
A2A8Z1	A2A8Z1	Oxysterol-binding protein-related protein 9	Osbpl9	83.108	0	4	7	175380000	-1.71776	-1.77772	-1.83425	-1.82048	-1.77254	-1.87227	-1.78766	-1.7156	-1.79179	-1.81713	-1.89094	-2.08272	-2.07099	-1.98015	-1.79657	-1.88264	-1.93215	-2.02352	-2.0664	-1.90826	-1.91233	-1.89094
A2A9C3	A2A9C3	Protein SZT2	Szt2	377.62	0	5	6	78644000	-3.133	-2.95671	-3.40591	-3.02558	-3.14594	-3.01107	-3.11209	-2.93247	-3.22167	-3.1042	-3.21814	-2.96823	-2.62937	-2.86159	-2.43117	-2.99881	-3.09165	-2.64135	-2.86125	-2.84386	-3.18617	-3.21814
A2AAE1	A2AAE1	Uncharacterized protein KIAA1109	Kiaa1109	555.36	0	11	14	154690000	-1.94565	-1.48779	-1.77922	-1.80219	-1.90898	-1.82597	-1.90353	-1.76039	-1.95779	-1.85357	-1.73214	-1.86868	-1.63193	-1.75997	-1.86215	-1.73272	-1.82515	-1.81073	-1.81746	-1.75878	-1.77765	-1.73214
A2AAY5;O89032	A2AAY5	SH3 and PX domain-containing protein 2B	Sh3pxd2b	101.52	0	27	55	2165100000	3.069	2.55457	3.36388	2.67661	2.9662	2.60891	2.7676	2.62325	2.99462	2.68577	2.8224	2.99388	2.56857	2.66009	3.3369	2.77391	3.05272	2.6912	2.73454	2.80363	2.71575	2.8224
A2ABV5	A2ABV5	Mediator of RNA polymerase II transcription subunit 14	Med14	160.96	0	5	5	407650000	-3.46131	-3.29798	-3.51941	-3.43537	-3.62392	-3.5254	-3.49443	-3.4184	-3.53647	-3.45455	-3.55251	-3.77813	-2.80646	-3.56428	-3.88582	-3.54	-3.8215	-3.58365	-3.6768	-3.57139	-3.60901	-3.55251
A2ACJ2	A2ACJ2	Fanconi anemia-associated protein of 100 kDa	Faap100	94.28	0	12	29	220720000	-0.293735	-0.278068	-0.736181	-0.106785	-0.220659	-0.170855	-0.205811	0.0539703	-0.281555	-0.00730133	-0.243376	-0.408392	-0.162775	-0.277544	-0.519817	-0.18272	-0.313694	-0.233398	-0.258038	-0.287552	-0.131931	-0.243376
A2ADY9	A2ADY9	Protein DDI1 homolog 2	Ddi2	44.59	0	7	28	194700000	-1.24777	-1.22311	-1.30865	-1.15772	-1.18453	-1.16891	-1.13499	-1.144	-1.1723	-1.13705	-1.13752	-1.14654	-1.17024	-1.25948	-0.99124	-1.22405	-1.12953	-1.28552	-1.23085	-1.21394	-1.17562	-1.13752
A2AF47	A2AF47	Dedicator of cytokinesis protein 11	Dock11	237.77	0	10	11	51732000	-1.90857	-2.0942	-1.74787	-1.89644	-1.93112	-2.02202	-1.94999	-1.94898	-1.87582	-1.88714	-1.89022	-1.92612	-2.10561	-1.91755	-1.82241	-1.83254	-1.86508	-1.95668	-1.95011	-1.86176	-1.86628	-1.89022
A2AFR3	A2AFR3	FERM and PDZ domain-containing protein 4	Frmpd4	144.98	0	6	11	41672000	-2.68357	-2.63715	-2.93765	-2.42204	-2.66965	-2.58085	-2.69175	-2.39579	-2.60645	-2.41907	-2.60959	-2.83165	-2.6475	-2.51392	-3.22028	-2.64473	-2.84917	-2.61226	-2.56062	-2.66633	-2.3492	-2.60959
A2AFS3	A2AFS3	UPF0577 protein KIAA1324	Kiaa1324	110.68	0.00015713	4	5	11260000	-4.87026	-4.30775	-5.64986	-4.65811	-4.86706	-4.42077	-4.49189	-4.57416	-4.98956	-4.74842	-4.88504	-5.00161	-4.35652	-4.94117	-6.39536	-4.77374	-5.46399	-4.81428	-4.38021	-4.57829	-4.89239	-4.88504
A2AG50	A2AG50	MAP7 domain-containing protein 2	Map7d2	86.049	0	17	34	845170000	1.02603	1.26108	0.45562	1.08217	1.02843	1.24961	1.18647	1.17656	0.972286	1.08671	1.02398	0.78298	0.853947	1.11481	0.213739	0.959591	0.878323	1.08618	0.973587	0.883848	1.19583	1.02398
A2AGH6;Q8BQM9	A2AGH6	Mediator of RNA polymerase II transcription subunit 12	Med12	244.56	0	5	6	32068000	-3.14678	-3.04686	-3.08739	-3.04312	-3.09653	-3.16563	-3.2272	-3.11385	-3.2593	-3.10213	-3.15557	-3.45532	-3.43727	-3.29007	-3.19927	-3.01904	-3.4671	-3.24222	-3.21863	-3.19253	-3.22735	-3.15557
A2AGT5	A2AGT5	Cytoskeleton-associated protein 5	Ckap5	225.63	0	82	313	9816400000	4.23864	4.211	4.21199	4.29218	4.22541	4.25188	4.22773	4.31046	4.22968	4.30254	4.23183	4.23337	4.37108	4.26561	4.09584	4.29574	4.23283	4.22258	4.19236	4.20067	4.28391	4.23183
A2AH22	A2AH22	Activating molecule in BECN1-regulated autophagy protein 1	Ambra1	142.88	0.00044451	2	3	2381600	-7.17948	-7.03179	-6.86038	-6.7321	-7.39958	-7.52786	-7.55119	-6.88802	-7.11174	-6.84629	-7.23764	-7.72837	-8.21966	-7.46013	-7.51828	-7.37171	-7.91578	-7.53863	-7.38901	-7.87474	-7.19484	-7.23764
A2AHC3	A2AHC3	Calmodulin-regulated spectrin-associated protein 1	Camsap1	175.89	0	43	82	1479600000	1.45379	1.67829	1.20413	1.61014	1.48915	1.61926	1.56623	1.71355	1.4322	1.64392	1.51979	1.37589	1.58681	1.61936	1.22024	1.66172	1.43636	1.62231	1.54655	1.5198	1.68048	1.51979
A2AI08	A2AI08	Taperin	Tprn	80.088	0.0003052	2	2	7408700	-4.08293	-3.8465	-3.1643	-3.51572	-3.93957	-4.0832	-4.16321	-3.43643	-4.12338	-3.59739	-3.86556	-3.48635	-3.62101	-3.95985	-3.27239	-3.76933	-3.2701	-3.93778	-4.00219	-3.36783	-3.73591	-3.86556
A2AIV2	A2AIV2	Protein virilizer homolog	Kiaa1429	201.44	0	10	15	220300000	-1.92538	-1.78476	-2.25889	-1.85334	-1.89956	-1.82437	-1.87758	-1.83076	-2.01618	-1.90794	-2.00473	-2.00365	-1.96394	-2.07341	-1.84162	-1.97151	-1.9734	-1.92007	-2.06757	-2.06653	-1.94451	-2.00473
A2AJ15	A2AJ15	Endoplasmic reticulum mannosyl-oligosaccharide 1,2-alpha-mannosidase	Man1b1	75.149	0	9	13	313770000	-0.00678444	-0.195909	-0.10236	-0.145044	-0.0247898	-0.133385	-0.14805	-0.216379	-0.0746841	-0.179232	-0.0457249	-0.249409	-0.0802441	-0.100117	-0.477413	0.137693	-0.121397	0.0223961	-0.0233726	-0.0099678	-0.124767	-0.0457249
A2AJA9	A2AJA9	Uncharacterized protein C9orf172 homolog	Gm996	107.18	0	9	11	108900000	-1.5622	-1.33095	-1.06096	-1.5195	-1.31553	-1.50909	-1.60196	-1.55137	-1.55624	-1.54304	-1.44237	-1.3096	-1.46128	-1.43713	-0.691847	-1.49326	-1.23172	-1.49058	-1.3965	-1.54573	-1.3207	-1.44237
A2AJI0	A2AJI0	MAP7 domain-containing protein 1	Map7d1	93.275	0	31	72	1872800000	1.70284	1.53259	1.70477	1.64108	1.66739	1.61836	1.60657	1.70118	1.68783	1.7184	1.84331	1.85955	1.84439	1.81192	1.87056	1.80688	1.92042	1.81698	1.8052	1.79774	1.89465	1.84331
A2AJQ3	A2AJQ3	Probable C-mannosyltransferase DPY19L4	Dpy19l4	83.603	0	3	4	51607000	-3.18658	-3.53805	-2.94678	-3.41283	-3.22797	-3.46754	-3.21312	-3.46727	-3.22038	-3.44212	-3.35714	-3.30295	-3.75035	-3.69598	-2.79113	-3.64098	-3.1429	-3.47242	-3.45761	-3.35224	-3.65227	-3.35714
A2AJT4	A2AJT4	Arginine/serine-rich protein PNISR	Pnisr	92.114	0	5	7	56977000	-2.77738	-2.39254	-2.77878	-2.71886	-2.89992	-2.8713	-2.87266	-2.7686	-2.81583	-2.8338	-2.79973	-3.00245	-2.74832	-2.79726	-3.16791	-2.75498	-2.90762	-2.74426	-2.8834	-2.80065	-2.72737	-2.79973
A2AKG8	A2AKG8	Focadhesin	Focad	198.95	0	7	7	43434000	-3.40747	-3.4707	-3.60821	-3.66315	-3.41631	-3.35823	-3.49431	-3.49638	-3.50447	-3.64564	-3.66231	-3.408	-3.5566	-3.50662	-3.17657	-3.60192	-3.60795	-3.75832	-3.63705	-3.54925	-3.71981	-3.66231
A2AL36	A2AL36	Centriolin	Cntrl	268.88	0	2	4	7348000	-4.28263	-4.60511	-4.19556	-4.43891	-4.28665	-4.44918	-4.54712	-4.50469	-4.41183	-4.71968	-4.35797	-4.30409	-4.34327	-4.14982	-4.06385	-4.37602	-4.32907	-4.28419	-4.24648	-4.17128	-4.04538	-4.35797
A2ALS5	A2ALS5	Rap1 GTPase-activating protein 1	Rap1gap	73.432	0	16	45	953020000	0.233276	0.541811	-0.02458	0.436436	0.20748	0.364365	0.31214	0.313931	0.269856	0.348778	0.237125	-0.0495872	0.54277	0.341263	-0.339445	0.254282	0.0790539	0.308063	0.246813	0.28685	0.264698	0.237125
A2ALU4	A2ALU4	Protein Shroom2	Shroom2	164.7	0	26	90	45415000000	2.70245	2.79813	2.50952	2.81185	2.68184	2.74397	2.73857	2.79304	2.71307	2.81196	2.76875	2.71893	2.81461	2.92816	2.47907	2.84778	2.7412	2.79045	2.80473	2.82755	2.81788	2.76875
A2AMZ4	A2AMZ4	Uncharacterized protein C17orf89 homolog		7.7849	0	1	2	13228000	-4.74127	-4.6057	-4.89804	-4.6055	-4.81408	-4.58812	-4.49025	-4.41607	-4.71267	-4.41051	-4.63872	-4.77969	-4.8192	-4.68429	-5.37134	-4.75091	-4.84526	-4.65386	-4.68452	-4.5629	-4.70877	-4.63872
A2AN08	A2AN08	E3 ubiquitin-protein ligase UBR4	Ubr4	572.28	0	112	280	6010600000	3.65521	3.76646	3.43548	3.71807	3.67453	3.73454	3.7013	3.73036	3.64202	3.72226	3.637	3.55033	3.66587	3.67625	3.4796	3.67839	3.57833	3.64667	3.62677	3.62669	3.66276	3.637
A2AP18	A2AP18	1-phosphatidylinositol 4,5-bisphosphate phosphodiesterase eta-2	Plch2	164.3	0	5	6	79695000	-2.25483	-1.77023	-2.38128	-2.02345	-2.17845	-2.08474	-2.16328	-1.99134	-2.20243	-2.04467	-2.05368	-2.21098	-1.64061	-1.80028	-2.67957	-2.03695	-2.12199	-1.88522	-1.90366	-1.92929	-1.86378	-2.05368
A2APV2;Q6ZPF4	A2APV2	Formin-like protein 2	Fmnl2	123.1	0	18	42	421580000	0.0924664	0.196652	0.173439	0.124025	0.14604	0.140514	0.120899	0.146261	0.145975	0.134319	0.146864	0.268297	0.0483723	0.0174542	0.410282	0.151413	0.227642	0.0516834	0.0806274	0.1014	0.171354	0.146864
A2APX8	A2APX8	Sodium channel protein	Scn1a	228.8	0	5	20	863040000	0.643206	1.09546	-0.02244	0.720236	0.710159	0.999495	0.963221	0.797001	0.672655	0.774279	0.803736	0.501495	0.904062	1.25656	-0.129	0.844278	0.643534	1.10613	1.01708	0.978296	0.843536	0.803736
A2APY7	A2APY7	NADH dehydrogenase [ubiquinone] 1 alpha subcomplex assembly factor 5	Ndufaf5	38.404	0	4	6	28423000	-4.29239	-3.90131	-4.71717	-4.07499	-4.29875	-4.08493	-4.27144	-4.08305	-4.31306	-4.12705	-4.18339	-4.23111	-3.97971	-4.05041	-4.31684	-4.1479	-4.27126	-4.11028	-4.08397	-4.05714	-4.32068	-4.18339
A2AQ07	A2AQ07	Tubulin beta-1 chain	Tubb1	50.44	0.00030562	1	5	220960000	-4.15672	-3.44429	-4.37892	-3.28869	-4.05472	-3.75658	-3.44348	-3.23854	-3.93787	-4.34828	-4.20772	-4.87879	-6.12101	-4.28053	-5.34795	-4.12796	-4.49688	-3.90021	-4.26347	-4.05434	-3.8065	-4.20772
A2AQ19	A2AQ19	RNA polymerase-associated protein RTF1 homolog	Rtf1	80.796	0	10	13	271710000	-0.159805	-0.131769	-0.4104	-0.038435	-0.183321	-0.0807342	-0.0582295	-0.000268936	-0.188034	-0.0542507	-0.120134	-0.275597	-0.0868931	-0.0926247	-0.393742	-0.0737286	-0.313122	-0.0421658	-0.105207	-0.126019	-0.0410385	-0.120134
A2AQ25	A2AQ25	Sickle tail protein	Skt	213.03	0	5	10	69822000	-0.919775	-1.12784	-1.23456	-1.1625	-1.04691	-1.37534	-1.23698	-1.00892	-1.01659	-1.16496	-1.20229	-1.21451	-1.75075	-1.10506	-0.620989	-1.10735	-1.24208	-1.31207	-1.14312	-0.935619	-0.957338	-1.20229
A2AR02	A2AR02	Peptidyl-prolyl cis-trans isomerase G	Ppig	88.324	0	14	39	1051200000	0.889856	0.793131	0.907049	0.950605	0.83614	0.808226	0.84144	0.94812	0.862766	0.912548	0.794695	0.726524	0.629879	0.751648	0.52239	0.813374	0.740461	0.745275	0.776287	0.790997	0.883678	0.794695
A2AR50	A2AR50	Ras-specific guanine nucleotide-releasing factor RalGPS1	Ralgps1	65.474	0	8	11	86166000	-1.86567	-1.8195	-2.18847	-1.64434	-1.8729	-1.74755	-1.80898	-1.59757	-1.93602	-1.64905	-1.82841	-1.92291	-1.49816	-1.88181	-2.0828	-1.57605	-1.89944	-1.77113	-1.73549	-1.87612	-1.69417	-1.82841
A2ARV4	A2ARV4	Low-density lipoprotein receptor-related protein 2	Lrp2	519.2	0	6	7	92148000	-1.44247	-1.47817	-1.71109	-1.49632	-1.30178	-1.3817	-1.33972	-1.35248	-1.38874	-1.44626	-1.39387	-1.28787	-1.81412	-1.50558	-1.02648	-1.52755	-1.2467	-1.43137	-1.59081	-1.39397	-1.41801	-1.39387
A2ASQ1	A2ASQ1	Agrin;Agrin N-terminal 110 kDa subunit;Agrin C-terminal 110 kDa subunit;Agrin C-terminal 90 kDa fragment;Agrin C-terminal 22 kDa fragment	Agrn	207.54	0	26	41	736010000	0.371365	0.779921	0.54484	0.811424	0.503929	0.562355	0.53561	0.836681	0.471565	0.847818	0.655745	0.649076	0.904112	0.676966	0.889482	0.873646	0.540999	0.59824	0.667833	0.602535	0.961784	0.655745
A2ASZ8	A2ASZ8	Calcium-binding mitochondrial carrier protein SCaMC-2	Slc25a25	52.62	0	8	15	454160000	-0.425064	-0.257069	-0.36256	-0.294975	-0.201361	-0.374765	-0.36557	-0.423799	-0.175844	-0.371571	-0.243694	-0.0666847	-0.281147	-0.265238	0.0364513	-0.116425	-0.170113	-0.0827675	-0.0874519	-0.298315	-0.00941658	-0.243694
A2AV25	A2AV25	Fibrinogen C domain-containing protein 1	Fibcd1	50.601	0	3	6	54238000	-4.02116	-3.82105	-4.29267	-4.03057	-4.07185	-3.87017	-3.97248	-3.97224	-4.08341	-4.02491	-3.88987	-4.19131	-3.84283	-3.84715	-4.30101	-3.92768	-4.1168	-3.8813	-3.93214	-3.89726	-3.96022	-3.88987
A2AWA9	A2AWA9	Rab GTPase-activating protein 1	Rabgap1	120.8	0	36	103	3864900000	2.60362	2.69174	2.42589	2.74966	2.62281	2.7714	2.70238	2.84164	2.62464	2.79585	2.72288	2.72367	2.75457	2.7951	2.5391	2.78895	2.66425	2.82876	2.78096	2.7395	2.87992	2.72288
A2AWP8	A2AWP8	Rho guanine nucleotide exchange factor 10-like protein	Arhgef10l	139.99	0	4	6	27600000	-2.77116	-2.69862	-2.6939	-2.68282	-2.75183	-2.65463	-2.76815	-2.65545	-2.79338	-2.74967	-2.83446	-2.78367	-3.16177	-2.92102	-2.61913	-2.94828	-2.6548	-2.73612	-2.90565	-2.91707	-2.74123	-2.83446
A2BDX3	A2BDX3	Adenylyltransferase and sulfurtransferase MOCS3;Molybdopterin-synthase adenylyltransferase;Molybdopterin-synthase sulfurtransferase	Mocs3	49.374	0	10	16	2057600000	0.815695	0.837982	0.750389	0.799986	0.60396	0.810955	0.938589	0.94507	0.779545	0.981459	0.635904	0.589828	0.923075	0.611	0.583942	0.561876	0.505882	0.582716	0.434771	0.538233	0.618422	0.635904
A2BE28	A2BE28	Ribosomal biogenesis protein LAS1L	Las1l	89.413	0	11	22	185090000	-0.960564	-0.741449	-1.07334	-0.875235	-0.91898	-0.876314	-0.900261	-0.81567	-1.01669	-0.902691	-0.950295	-1.10632	-0.55032	-0.854553	-1.21461	-0.763176	-1.12758	-0.812042	-0.933001	-0.889915	-0.734987	-0.950295
A2BH40	A2BH40	AT-rich interactive domain-containing protein 1A	Arid1a	242.09	0	24	40	799590000	0.845156	0.931011	0.943409	1.02899	0.822781	0.848965	0.79425	0.90106	0.835726	0.99927	0.924244	0.956341	0.812635	0.931187	0.917139	1.07213	0.931753	0.941378	0.917116	0.903105	1.05929	0.924244
A2CG49	A2CG49	Kalirin	Kalrn	337	0	48	101	1759500000	1.62285	1.87151	1.28099	1.75662	1.58691	1.74236	1.65456	1.78194	1.60312	1.73622	1.62462	1.62011	1.29553	1.81804	1.36753	1.72125	1.68045	1.73303	1.72365	1.74527	1.69023	1.62462
A2RSJ4	A2RSJ4	UHRF1-binding protein 1-like	Uhrf1bp1l	161.94	0	14	27	455170000	0.651106	0.565531	0.49548	0.419075	0.59543	0.540115	0.61306	0.42005	0.578636	0.395578	0.519405	0.32058	0.513971	0.619314	0.133722	0.400833	0.350058	0.530464	0.455368	0.518707	0.39538	0.519405
A2RSQ0	A2RSQ0	DENN domain-containing protein 5B	Dennd5b	144.63	0	7	13	186250000	-0.692934	-0.656279	-0.79598	-0.585714	-0.73576	-0.603226	-0.63611	-0.618359	-0.691265	-0.580271	-0.716274	0.196987	-1.08774	-0.77187	0.488483	-0.660501	-0.341204	-0.822321	-0.734938	-0.810629	-0.467268	-0.716274
A2RSY6	A2RSY6	TRMT1-like protein	Trmt1l	80.86	0	5	10	145550000	-1.32303	-1.26626	-0.73687	-1.20402	-1.18187	-1.31475	-1.29613	-1.29775	-1.24977	-1.2482	-1.21901	-1.44992	-1.19052	-1.05984	-1.4948	-1.26855	-1.42044	-1.082	-1.10186	-1.14825	-1.16922	-1.21901
A2RT62	A2RT62	F-box/LRR-repeat protein 16	Fbxl16	51.878	0	8	30	609400000	0.370295	0.468731	-0.0913601	0.310286	0.38295	0.376594	0.38452	0.293861	0.327606	0.309259	0.307445	0.142267	0.497269	0.516928	-0.163416	0.342041	0.183203	0.494719	0.41338	0.368973	0.357006	0.307445
A2TJV2	A2TJV2	Paralemmin-3	Palm3	78.787	0	6	9	73765000	-1.92765	-1.90686	-2.20103	-2.11917	-1.90277	-1.95235	-1.89325	-2.09759	-1.93049	-2.20505	-2.03999	-2.10847	-1.85207	-1.83504	-2.30102	-2.00223	-1.99855	-2.02731	-1.99816	-2.08066	-2.06729	-2.03999
A3KFM7	A3KFM7	Chromodomain-helicase-DNA-binding protein 6	Chd6	305.39	0	1	8	976910000	-0.519695	-1.61527	-0.217131	-1.61244	-0.72582	-0.944294	-0.611259	-1.60482	-0.604935	-1.595	-0.812996	0.266998	-0.942631	-0.615059	-0.440464	-1.23392	-0.714422	-0.862623	-0.905895	-0.721781	-0.865068	-0.812996
A3KGB4	A3KGB4	TBC1 domain family member 8B	Tbc1d8b	127.89	0	3	3	16889000	-4.44058	-4.42543	-4.30278	-4.6876	-4.65224	-4.44138	-4.53126	-4.74283	-4.57601	-4.84462	-4.85067	-4.85349	-5.04861	-4.73093	-4.99717	-4.93226	-4.83182	-4.73383	-4.98978	-4.8682	-4.93854	-4.85067
A3KGS3	A3KGS3	Ral GTPase-activating protein subunit alpha-2	Ralgapa2	210.29	0	6	9	20611000	-2.39784	-2.27932	-2.80703	-2.35811	-2.3239	-2.40634	-2.45785	-2.32841	-2.33303	-2.32527	-2.42122	-2.53026	-2.02542	-2.30489	-2.53803	-2.39188	-2.59265	-2.54345	-2.58477	-2.71638	-2.4116	-2.42122
A3KGV1	A3KGV1	Outer dense fiber protein 2	Odf2	95.54	0.0001562	2	3	9598800	-4.99731	-5.0442	-4.96139	-4.8978	-4.87842	-4.86242	-4.89265	-4.77884	-4.8758	-4.80577	-4.7664	-4.75673	-5.11	-4.76454	-4.53119	-4.99385	-4.69396	-4.83744	-4.96927	-4.81095	-4.86269	-4.7664
A3KMP2	A3KMP2	Tetratricopeptide repeat protein 38	Ttc38	52.223	0.00016069	4	4	31259000	-3.27843	-3.49283	-3.15736	-3.45585	-3.32639	-3.47422	-3.43614	-3.42543	-3.31121	-3.49751	-3.39294	-2.95585	-3.63224	-3.60964	-2.8746	-3.57579	-3.20316	-3.60271	-3.5418	-3.4686	-3.38633	-3.39294
A6H5Y3	A6H5Y3	Methionine synthase	Mtr	139.07	0	4	10	22796000	-2.69464	-1.40492	-2.95333	-2.97713	-2.77976	-2.90185	-2.82157	-2.89585	-2.8515	-3.02321	-2.88152	-2.36078	-2.88497	-2.61643	-2.48897	-2.72153	-2.54945	-2.88803	-2.70452	-2.65927	-2.8583	-2.88152
A6H5Z3	A6H5Z3	Exocyst complex component 6B	Exoc6b	94.128	0	15	36	404830000	0.174105	0.262432	-0.0217114	0.215216	0.13303	0.211876	0.19853	0.252651	0.112185	0.181059	0.111095	0.128717	0.0775967	0.171802	0.231979	0.260214	0.122457	0.0882988	0.138298	0.174276	0.201042	0.111095
A6H611	A6H611	Mitochondrial intermediate peptidase	Mipep	80.851	0	11	26	382580000	-0.398634	-0.466639	-0.301281	-0.364695	-0.43985	-0.450066	-0.483471	-0.37179	-0.424055	-0.342281	-0.404396	-0.353002	-0.35046	-0.466974	-0.33334	-0.32938	-0.364893	-0.28731	-0.33032	-0.383858	-0.289969	-0.404396
A6H630	A6H630	Protein-glutamate O-methyltransferase	Armt1	50.548	0	6	12	265050000	-0.348145	-0.279049	-0.353661	-0.383425	-0.39077	-0.348845	-0.36013	-0.38236	-0.345635	-0.404171	-0.313665	-0.433258	-0.052927	-0.277334	-0.357903	-0.427771	-0.355598	-0.341007	-0.304123	-0.276642	-0.405865	-0.313665
A6H6A9	A6H6A9	Rab GTPase-activating protein 1-like	Rabgap1l	92.403	0	13	21	378280000	-0.0689049	-0.00867844	-0.0555496	0.0383148	-0.0780201	-0.0397854	-0.12727	0.174141	-0.0624752	0.0365791	0.0198746	-0.276623	0.211397	0.176842	-0.520142	0.177704	-0.192127	0.0286865	0.0204525	-0.00310516	0.176058	0.0198746
A6H8H2	A6H8H2	DENN domain-containing protein 4C	Dennd4c	211.46	0	12	21	177940000	-1.80341	-1.78142	-1.90156	-1.84942	-1.79098	-1.85781	-1.83974	-1.85035	-1.85529	-1.89021	-1.86762	-2.58474	-2.84353	-1.7097	-2.77104	-1.68695	-2.06389	-1.67775	-1.72839	-1.8381	-1.62748	-1.86762
A6X8Z5	A6X8Z5	Rho GTPase-activating protein 31	Arhgap31	155.27	0	4	8	1080300000	2.07104	1.85895	1.73622	2.09269	2.00581	2.06389	2.20894	2.20044	2.02942	2.23161	2.04458	1.89936	2.14264	2.14476	1.30442	2.29664	1.96265	2.22289	2.23347	2.20787	2.26487	2.04458
A8C756	A8C756	Thyroid adenoma-associated protein homolog	Thada	217.29	0	6	7	51867000	-3.32767	-3.61041	-2.75332	-3.59423	-3.43333	-3.64688	-3.62702	-3.64026	-3.52484	-3.6515	-3.56524	-3.9678	-3.40729	-3.39587	-3.84714	-3.48629	-3.71963	-3.48725	-3.53439	-3.58555	-3.4749	-3.56524
A8Y5H7	A8Y5H7		Sec14l1	81.215	0	5	12	71794000	-2.00951	-1.95912	-1.99067	-2.02073	-1.86464	-1.96644	-1.9741	-2.002	-1.97677	-1.94449	-1.89857	-2.11343	-1.43493	-1.95703	-2.4368	-1.9076	-2.11837	-2.03633	-1.98219	-2.04787	-2.05767	-1.89857
B0F2B4	B0F2B4	Neuroligin 4-like	Nlgn4l	97.347	0	10	15	212830000	-1.21215	-0.687399	-0.490551	-1.31848	-1.26903	-1.26074	-1.37296	-1.27345	-1.28854	-1.28212	-1.31401	-1.26202	-1.41033	-1.20155	-1.23454	-1.25869	-1.31323	-1.35514	-1.24357	-1.2685	-1.31626	-1.31401
B0V2N1	B0V2N1	Receptor-type tyrosine-protein phosphatase S	Ptprs	211.9	0	32	142	2935700000	2.23687	2.3709	2.02734	2.43438	2.32695	2.3735	2.32795	2.47251	2.31121	2.48717	2.4011	2.30024	2.53116	2.49186	2.04165	2.43499	2.32231	2.46897	2.4402	2.43309	2.53453	2.4011
B1AS29	B1AS29	Glutamate receptor ionotropic, kainate 3	Grik3	104.05	0	4	9	15881000	-4.41406	-4.42695	-4.61777	-4.57999	-4.61355	-4.612	-4.53269	-4.77476	-4.3673	-4.4542	-4.43528	-4.44986	-4.8243	-4.362	-5.38463	-4.44036	-4.61259	-4.25842	-4.37355	-4.19459	-4.89913	-4.43528
B1AT66	B1AT66	Monocarboxylate transporter 7	Slc16a6	66.235	0	1	2	4985400	-7.26664	-6.88922	-5.89035	-6.68199	-6.91941	-6.77194	-6.79987	-6.98171	-6.90811	-6.52616	-6.62235	-5.89853	-5.4184	-6.53351	-6.35972	-6.2032	-6.19002	-6.24595	-6.32753	-6.24918	-6.2454	-6.62235
B1AVZ0	B1AVZ0	Uracil phosphoribosyltransferase homolog	Uprt	34.278	0	4	7	112170000	-1.42756	-0.961349	-1.34241	-1.2777	-1.29967	-1.38504	-1.36508	-1.26021	-1.22243	-1.16354	-1.28567	-1.1444	-0.432848	-1.32903	-1.2302	-1.28617	-1.13717	-1.07191	-1.40304	-1.18618	-0.975107	-1.28567
B1AXP6	B1AXP6	Mitochondrial import receptor subunit TOM5 homolog	Tomm5	6.0372	0.00015356	5	18	2344300000	1.46584	1.53692	1.47062	1.56197	1.45108	1.63954	1.60538	1.62082	1.43075	1.57352	1.54157	1.52416	1.52035	1.5856	1.32369	1.56644	1.54159	1.71158	1.66415	1.596	1.64173	1.54157
B1AXV0	B1AXV0	DOMON domain-containing protein FRRS1L	Frrs1l	32.506	0	8	19	481050000	0.348795	0.703932	-0.47889	0.425726	0.314249	0.605166	0.55455	0.379831	0.343765	0.398399	0.406694	-0.0145798	0.951132	0.726662	-0.591469	0.520878	0.100134	0.580601	0.576426	0.49964	0.456964	0.406694
B1AY10	B1AY10	Transcriptional repressor NF-X1	Nfx1	123.81	0	4	4	16293000	-4.5317	-4.2884	-4.59424	-4.62219	-4.48365	-4.48428	-4.64589	-4.63324	-4.59123	-4.63765	-4.6925	-4.90444	-4.92176	-4.78133	-4.80014	-4.62403	-4.72047	-4.65178	-4.68245	-4.55778	-4.40301	-4.6925
B1AY13	B1AY13	Ubiquitin carboxyl-terminal hydrolase 24	Usp24	294	0	36	58	944830000	1.10946	1.26116	1.02941	1.20566	1.0803	1.13388	1.11822	1.1953	1.09055	1.16902	1.1203	1.12534	1.1818	1.16536	0.925077	1.18874	1.1009	1.13568	1.13096	1.14287	1.19419	1.1203
B1AZA5	B1AZA5	Transmembrane protein 245	Tmem245	97.356	0	5	14	269180000	-0.816084	-0.824909	-0.87118	-0.816565	-0.8057	-0.646385	-0.65543	-0.70808	-0.913895	-0.816902	-0.733435	-0.794167	-0.405874	-0.589804	-1.033	-0.564745	-0.754982	-0.552471	-0.572828	-0.60783	-0.61651	-0.733435
B1AZI6	B1AZI6	THO complex subunit 2	Thoc2	182.77	0	21	36	504600000	0.402655	0.235331	0.40419	0.411545	0.3046	0.243074	0.229599	0.30324	0.319296	0.329838	0.289335	0.287806	0.545847	0.253616	0.302111	0.373743	0.210009	0.289837	0.250654	0.234646	0.311186	0.289335
B1AZP2	B1AZP2	Disks large-associated protein 4	Dlgap4	108.04	0	19	49	1149000000	0.592596	0.660091	0.476129	0.729034	0.53581	0.672325	0.591919	0.780901	0.574825	0.705879	0.570206	0.49596	0.261991	0.489922	0.268745	0.777746	0.549509	0.668819	0.587624	0.536011	0.895117	0.570206
B2RQC6;Q8C196	B2RQC6	CAD protein;Glutamine-dependent carbamoyl-phosphate synthase;Aspartate carbamoyltransferase;Dihydroorotase	Cad	243.24	0	42	109	2219300000	2.48552	2.53052	2.61835	2.56688	2.46791	2.48377	2.47812	2.52136	2.46223	2.57019	2.58946	2.56264	2.57669	2.54312	2.64833	2.68573	2.56554	2.62048	2.60727	2.60605	2.65592	2.58946
B2RR83	B2RR83	Probable ATP-dependent RNA helicase YTHDC2	Ythdc2	161.09	0	17	34	253560000	0.0901146	0.184851	-0.11912	0.240894	0.14719	0.151405	0.0954704	0.270641	0.0389252	0.196308	0.137705	-0.118809	0.155333	0.178932	-0.197006	0.219809	-0.0196877	0.12742	0.138453	0.118196	0.244026	0.137705
B2RRE7	B2RRE7	OTU domain-containing protein 4	Otud4	123.05	0	10	21	176500000	-1.18813	-1.01847	-1.25111	-1.09566	-1.07386	-1.0481	-1.07602	-1.05147	-1.16961	-1.17487	-1.23517	-1.33684	-1.31157	-1.28177	-1.35016	-1.21602	-1.24259	-1.21634	-1.28105	-1.32663	-1.19572	-1.23517
B2RSH2;P50149	B2RSH2	Guanine nucleotide-binding protein G(i) subunit alpha-1	Gnai1	40.361	0	13	98	6948700000	3.24763	3.42735	3.2004	3.29826	3.25895	3.46232	3.4052	3.29189	3.29647	3.35886	3.36925	3.16303	3.63707	3.62332	2.45931	3.36492	3.10239	3.66962	3.6268	3.55463	3.42982	3.36925
B2RUJ5	B2RUJ5	Amyloid beta A4 precursor protein-binding family A member 1	Apba1	92.908	0	19	48	2463400000	2.20033	2.21483	1.99456	2.34479	2.20853	2.32237	2.21818	2.37625	2.30186	2.38984	2.25473	1.9597	2.10233	2.27977	1.51701	2.26934	1.98437	2.16464	2.12485	2.09106	2.30909	2.25473
B2RX14	B2RX14	Terminal uridylyltransferase 4	Zcchc11	184.65	0	5	8	13335000	-4.13874	-3.84534	-4.59238	-4.06393	-4.32646	-4.08462	-4.13152	-4.09204	-4.38375	-4.04987	-4.19698	-4.3566	-4.34906	-4.36586	-4.39986	-4.50145	-4.24991	-4.24549	-4.35008	-4.28583	-4.32249	-4.19698
B2RXC1	B2RXC1	Trafficking protein particle complex subunit 11	Trappc11	128.39	0	20	45	893900000	1.24801	1.34828	1.13751	1.26385	1.24299	1.25643	1.23953	1.27684	1.25568	1.28604	1.23199	1.10129	1.46026	1.22102	1.08689	1.17517	1.20483	1.22619	1.1669	1.22717	1.17543	1.23199
B2RXR6	B2RXR6	Serine/threonine-protein phosphatase 6 regulatory ankyrin repeat subunit B	Ankrd44	107.38	0	5	9	85860000	-1.74617	-1.78573	-1.58905	-1.63667	-1.71519	-1.79165	-1.70482	-1.59223	-1.69958	-1.59994	-1.71405	-1.76023	-1.76629	-1.72397	-1.41638	-1.62109	-1.6241	-1.79707	-1.74175	-1.75717	-1.63863	-1.71405
B2RXS4	B2RXS4	Plexin-B2	Plxnb2	206.23	0	42	141	4351800000	2.76316	2.5946	2.95009	2.60996	2.7334	2.60086	2.71746	2.59337	2.77212	2.67941	2.84529	2.91764	3.00411	2.78831	3.03674	2.76992	2.91753	2.81068	2.81692	2.85231	2.77396	2.84529
B2RY56	B2RY56	RNA-binding protein 25	Rbm25	99.551	0	27	65	2187300000	2.09162	2.11635	2.06543	2.28898	2.09956	2.13899	2.15753	2.30135	2.11213	2.28509	2.1507	2.04301	1.93551	2.06876	2.17687	2.23416	2.09887	2.0541	2.07314	2.12243	2.18865	2.1507
B7ZMP1	B7ZMP1	Probable Xaa-Pro aminopeptidase 3	Xpnpep3	56.677	0	3	13	115500000	-1.97953	-1.94847	-1.89204	-2.01451	-1.99782	-2.11152	-2.07616	-1.96919	-1.97466	-2.00975	-2.00145	-2.14244	-1.96932	-2.08913	-2.15515	-2.0907	-2.06525	-2.09324	-2.10752	-2.09615	-1.93963	-2.00145
B8ZXI1	B8ZXI1	Queuine tRNA-ribosyltransferase subunit QTRTD1	Qtrtd1	46.288	0	3	4	101330000	-2.56327	-2.47197	-2.829	-2.58966	-2.54452	-2.56508	-2.54887	-2.46683	-2.52941	-2.59098	-2.63308	-2.54627	-2.30844	-2.62042	-2.31896	-2.47739	-2.66729	-2.67242	-2.71748	-2.28296	-2.67925	-2.63308
B9EHT4	B9EHT4	CAP-Gly domain-containing linker protein 3	Clip3	59.586	0	11	21	228390000	-0.452085	-0.399969	-0.50704	-0.206156	-0.32797	-0.226265	-0.30677	-0.2008	-0.428795	-0.254421	-0.355576	-0.410811	-0.064785	-0.347637	-0.51931	-0.27022	-0.350328	-0.243593	-0.325134	-0.334986	-0.152166	-0.355576
B9EJ80	B9EJ80		Pdzd8	127.74	0	10	13	117700000	-1.2307	-0.886339	-1.41664	-1.15097	-1.29908	-1.04736	-1.06926	-1.17383	-1.30696	-1.13635	-1.22375	-1.02093	-1.2105	-1.16167	-0.963648	-1.15876	-1.11083	-1.17302	-1.19692	-1.23666	-1.1429	-1.22375
B9EJ86	B9EJ86	Oxysterol-binding protein	Osbpl8	101.27	0	22	62	1417600000	1.39848	1.51691	1.28756	1.52361	1.40068	1.5559	1.49086	1.57561	1.38959	1.55203	1.43047	1.34673	1.43627	1.40791	1.30736	1.48594	1.298	1.4386	1.40136	1.33204	1.49978	1.43047
B9EJA2	B9EJA2	Cortactin-binding protein 2	Cttnbp2	178.77	0	19	49	1293000000	1.65895	1.82313	1.4629	1.71869	1.73774	1.74513	1.64803	1.65992	1.68421	1.68619	1.62145	1.39303	1.77835	1.74206	1.14261	1.58717	1.39514	1.57462	1.57336	1.57498	1.52512	1.62145
B9EJI9	B9EJI9	Transmembrane protein 229A	Tmem229a	41.525	0	2	5	13828000	-5.89724	-5.7323	-6.08283	-5.99592	-5.96541	-5.9749	-5.90496	-6.06692	-5.92727	-6.072	-6.26413	-6.44887	-5.53414	-6.3037	-6.31916	-6.17998	-6.48854	-6.18385	-6.41213	-6.26599	-6.24231	-6.26413
B9EJR8	B9EJR8	Dynein assembly factor 5, axonemal	Dnaaf5	93.85	0	12	21	93797000	-1.87179	-2.1171	-1.82597	-2.14034	-1.94546	-2.12365	-2.04963	-2.15189	-1.99768	-2.24145	-2.06514	-2.17071	-1.83873	-2.19408	-1.79032	-2.21361	-2.05471	-2.13763	-2.12374	-2.04173	-2.26806	-2.06514
B9EKI3	B9EKI3	TATA element modulatory factor	Tmf1	121.8	0	6	8	114190000	-1.02639	-1.05146	-0.750031	-1.0414	-0.92272	-1.06661	-1.07459	-0.951769	-1.01379	-1.01439	-1.02401	-1.05334	-1.49248	-1.0316	-0.907764	-1.07589	-1.03628	-1.11061	-0.998076	-1.11455	-1.06973	-1.02401
B9EKR1	B9EKR1	Receptor-type tyrosine-protein phosphatase zeta	Ptprz1	254.4	0	28	65	1947400000	2.43581	1.91635	2.72289	1.88376	2.38587	1.9814	2.21077	1.75131	2.39103	1.92393	2.14661	2.39851	2.10504	2.03923	2.52726	1.99438	2.45224	2.02872	2.05735	2.2416	1.91709	2.14661
C0HK80;C0HK79	C0HK80;C0HK79			20.146	0	6	20	1638600000	0.548105	0.468731	0.60425	0.581036	0.50886	0.581865	0.484119	0.61693	0.515976	0.575548	0.566095	0.421789	0.554745	0.53015	0.334072	0.690983	0.465813	0.757538	0.514952	0.521967	0.674705	0.566095
C0HKD9;C0HKD8	C0HKD9;C0HKD8			51.954	0	10	26	625130000	0.568295	0.443882	0.434549	0.546354	0.432091	0.412386	0.51976	0.547651	0.419756	0.472549	0.501865	0.448431	0.38908	0.409535	0.345251	0.470934	0.355616	0.460941	0.370949	0.492783	0.450218	0.501865
C0HKE9;C0HKE8;C0HKE7;C0HKE6;C0HKE5;C0HKE4;C0HKE3;C0HKE2;C0HKE1;Q8CGP6;Q8CGP5;Q8BFU2;Q8CGP7	C0HKE9;C0HKE8;C0HKE7;C0HKE6;C0HKE5;C0HKE4;C0HKE3;C0HKE2;C0HKE1;Q8CGP6;Q8CGP5;Q8BFU2;Q8CGP7	Histone H2A type 1-H;Histone H2A type 1-F;Histone H2A type 3;Histone H2A type 1-K	Hist1h2ah;Hist1h2af;Hist3h2a;Hist1h2ak	14.135	0	1	24	42030000000	5.47902	4.54219	6.07388	5.74735	5.28715	4.84545	5.0286	5.07537	5.52852	5.82439	5.47372	5.76831	4.14144	4.98692	6.12607	5.77571	5.56104	5.03465	5.41477	5.60419	5.43591	5.47372
C0HKG6;C0HKG5	C0HKG6;C0HKG5			29.608	0	5	20	937200000	1.81074	1.0543	1.90749	1.01673	1.64663	1.10801	1.39939	0.924931	1.73489	0.980858	1.42888	1.7991	1.14148	1.33821	2.00512	1.12181	1.84957	1.24768	1.30516	1.44694	1.16237	1.42888
D3YVF0	D3YVF0	A-kinase anchor protein 5	Akap5	79.396	0	16	41	1477600000	1.18737	1.46873	0.955519	1.25519	1.17221	1.42348	1.29015	1.27398	1.25365	1.28816	1.22216	0.963896	1.4298	1.3556	0.867617	1.01816	0.954792	1.23269	1.22045	1.16156	0.928068	1.22216
D3YXK2	D3YXK2	Scaffold attachment factor B1	Safb	105.1	0	28	145	6799500000	3.5733	3.62898	3.44155	3.8064	3.41033	3.5908	3.30599	3.45451	3.65019	3.88485	3.28879	3.20656	3.4094	3.27609	3.08649	3.37124	3.19518	3.23178	3.22076	3.22552	3.34979	3.28879
D3YZI9	D3YZI9		Pgbd5	58.3	0	4	6	32606000	-3.2553	-2.52581	-3.87318	-3.09654	-2.62436	-2.94317	-3.09055	-3.12918	-2.80001	-3.11446	-2.67979	-2.55773	-2.83176	-2.82701	-2.07506	-2.78585	-2.64964	-2.82101	-2.89316	-2.83528	-2.80343	-2.67979
D3YZP9;REV__Q6PEM6	D3YZP9	Coiled-coil domain-containing protein 6	Ccdc6	52.938	0	21	56	1769700000	1.79553	2.06481	1.77288	1.83427	1.76687	1.79004	1.82074	1.75401	1.79735	1.89043	1.84356	1.79019	2.05798	1.94137	1.50114	1.86527	1.74001	1.87713	1.86271	1.87464	1.87094	1.84356
D3YZU1	D3YZU1	SH3 and multiple ankyrin repeat domains protein 1	Shank1	226.31	0	20	33	442830000	-0.268415	-0.00299835	-0.457211	-0.160215	-0.14719	-0.155685	-0.19887	-0.20031	-0.220985	-0.161612	-0.123516	-0.208721	0.0215492	0.0387707	-0.579483	-0.141201	-0.244774	-0.100779	-0.105015	-0.109007	-0.213585	-0.123516
D3Z6Q9	D3Z6Q9	Bridging integrator 2	Bin2	52.553	0.00015408	1	2	4747000	-4.77215	-6.69107	-5.16516	-6.38713	-4.97143	-6.17035	-5.55241	-7.10012	-4.89499	-6.81177	-5.67493	-5.75472	-6.95254	-6.25972	-5.02275	-6.36616	-5.23032	-6.52454	-6.22526	-5.45383	-7.19143	-5.67493
D3Z7P3	D3Z7P3	Glutaminase kidney isoform, mitochondrial	Gls	73.963	0	26	114	6784300000	2.92211	3.14883	2.95937	3.03304	2.92873	3.10166	3.08515	3.08479	2.97786	3.06589	3.02156	3.14157	2.90419	3.07347	2.82973	3.03656	3.03703	3.129	3.13869	3.08775	3.20287	3.02156
E0CZ16	E0CZ16	Kelch-like protein 3	Klhl3	64.921	0	4	4	18055000	-4.57231	-4.476	-4.67704	-4.41606	-4.6075	-4.60169	-4.62862	-4.3956	-4.68551	-4.65081	-4.75536	-4.87749	-4.70554	-4.37698	-5.03751	-4.58426	-4.78572	-4.72364	-4.62716	-4.67837	-4.60862	-4.75536
E1U8D0	E1U8D0	Protein SOGA1;N-terminal form;C-terminal 80 kDa form	Soga1	159.18	0	27	50	483710000	-0.120535	0.0967522	-0.268221	0.101996	-0.0406094	0.014286	-0.0251408	0.15616	-0.134275	0.0841389	0.0200844	-0.0369663	0.132761	0.0106888	-0.122389	0.141411	-0.0288105	0.0331631	0.0177937	-0.00881576	0.151613	0.0200844
E9PUL5	E9PUL5	Proline-rich transmembrane protein 2	Prrt2	35.923	0	11	61	3208600000	1.698	2.52245	0.38471	1.86698	1.83803	2.31891	2.176	1.97056	1.66922	1.82981	1.93716	1.58434	2.63293	2.47926	0.489403	1.94053	1.73545	2.29533	2.1903	2.11701	1.90101	1.93716
E9PV86	E9PV86		Mctp1	106.79	0	4	4	40851000	-3.37438	-3.03229	-3.41203	-3.20112	-3.21172	-3.08063	-3.31153	-3.01392	-3.26655	-3.1436	-3.19712	-3.30506	-3.14061	-3.24176	-3.43571	-3.08379	-3.24709	-3.18933	-3.22035	-3.43898	-2.94839	-3.19712
E9PVA8	E9PVA8		Gcn1l1	293.02	0	98	265	6789500000	3.69373	3.62549	3.74249	3.71605	3.69694	3.66066	3.66441	3.65455	3.64244	3.70497	3.68056	3.75126	3.73556	3.6587	3.81363	3.72948	3.74849	3.72348	3.71869	3.71207	3.72901	3.68056
E9PVB5	E9PVB5	Tetratricopeptide repeat protein 17	Ttc17	135.52	0.00015584	4	5	80609000	-4.59823	-4.28893	-4.75568	-4.31585	-4.41549	-4.42026	-4.52579	-4.31784	-4.46071	-4.40108	-4.29274	-4.48775	-6.07962	-4.05242	-5.17935	-4.09366	-4.41818	-3.94497	-4.25986	-4.30427	-3.96536	-4.29274
E9PVD3	E9PVD3	Protocadherin-16	Dchs1	346.38	0	16	28	1520300000	-2.08273	-2.14014	-1.76285	-1.78697	-2.07137	-2.14638	-2.21435	-1.90694	-1.97734	-1.86722	-1.89518	-2.00684	-2.03432	-1.85635	-2.19491	-1.77575	-1.98097	-1.79204	-1.84298	-1.83206	-1.65388	-1.89518
E9PVX6	E9PVX6		Mki67	350.86	0	3	10	1352200000	0.919836	0.910091	0.65564	1.03552	0.837139	1.0797	0.99687	1.12564	0.899416	1.07977	0.997456	0.754574	1.34487	1.12182	0.278128	1.02578	0.833952	1.08835	1.12256	0.905134	1.03293	0.997456
E9PY46	E9PY46		Ift140	165.87	0	18	27	287680000	0.354946	0.127481	0.473879	0.164116	0.259039	0.0898151	0.15452	0.150421	0.270615	0.142729	0.222065	0.239656	-0.137861	0.163025	0.242001	0.20627	0.256565	0.0356617	0.259426	0.0769939	0.23926	0.222065
E9PYL2	E9PYL2		Prr12	211.87	0	3	5	15343000	-4.17443	-4.3131	-4.49863	-4.25352	-4.54142	-4.35846	-4.38811	-4.16174	-4.55994	-4.35244	-4.39949	-4.82013	-4.37281	-4.55048	-5.16026	-4.49435	-4.60748	-4.7463	-4.48048	-4.27469	-4.24548	-4.39949
E9PZJ8	E9PZJ8	Activating signal cointegrator 1 complex subunit 3	Ascc3	250.55	0	11	18	158600000	-0.748114	-0.731348	-1.10772	-0.789206	-0.82362	-0.722744	-0.746931	-0.73027	-0.817345	-0.756861	-0.823475	-1.07781	-0.959576	-0.833015	-1.22687	-0.83674	-1.00639	-0.867453	-0.901522	-0.866108	-0.884558	-0.823475
E9PZM4	E9PZM4	Chromodomain-helicase-DNA-binding protein 2	Chd2	210.8	0	8	9	35073000	-2.47704	-2.45411	-1.77181	-2.36721	-2.49782	-2.46725	-2.54686	-2.42514	-2.45802	-2.27229	-2.23815	-2.28447	-2.03445	-2.21219	-2.29546	-2.2567	-2.25842	-2.23609	-2.27616	-2.23893	-2.18018	-2.23815
E9Q1P8	E9Q1P8	Interferon regulatory factor 2-binding protein 2	Irf2bp2	59.291	0	4	7	105450000	-0.854885	-0.701788	-1.29055	-1.14667	-0.91058	-0.817705	-0.6716	-1.04356	-0.951065	-1.00972	-1.13024	-0.858351	-1.29587	-1.23629	-0.45352	-1.10182	-0.945686	-1.26277	-1.27908	-1.13641	-1.03859	-1.13024
E9Q1U1	E9Q1U1	Coiled-coil domain-containing protein 171	Ccdc171	152.31	0.0034863	2	4	80586000	-4.45976	-4.2277	-4.7192	-4.49155	-4.46497	-4.30463	-4.30605	-4.48036	-4.56851	-4.57229	-4.53733	-4.81084	-4.4826	-4.54524	-5.09983	-4.52302	-4.68872	-4.45983	-4.59088	-4.57308	-4.49757	-4.53733
E9Q3L2	E9Q3L2		Pi4ka	237.04	0	38	92	2130700000	1.85166	2.07703	1.54528	1.84394	1.80665	2.00775	1.9245	1.91009	1.77408	1.83618	1.82239	1.72327	1.99459	2.00555	1.62586	1.72685	1.70192	1.89543	1.89926	1.85692	1.77344	1.82239
E9Q401	E9Q401	Ryanodine receptor 2	Ryr2	564.81	0	44	84	694230000	0.872166	1.20792	0.566839	0.968365	0.90593	1.00632	0.933411	0.94128	0.874495	0.87678	0.922215	0.786667	1.1815	1.20468	0.50127	0.88764	0.678234	1.03279	0.98239	0.953253	0.782322	0.922215
E9Q4N7	E9Q4N7		Arid1b	237.79	0	11	14	163000000	-1.25563	-1.15631	-1.47975	-1.18601	-1.24481	-1.29309	-1.24886	-1.1483	-1.25967	-1.19696	-1.21168	-0.93952	-1.15991	-1.08787	-1.49362	-1.02936	-1.2425	-1.25342	-1.24059	-0.977411	-1.19373	-1.21168
E9Q555	E9Q555	E3 ubiquitin-protein ligase RNF213	Rnf213	584.78	0	27	41	367600000	0.615496	0.183542	0.5084	0.195194	0.5352	0.341696	0.26973	0.0845909	0.631275	0.0772286	0.327795	0.277552	0.364975	0.227631	0.289167	0.25926	0.406338	0.31069	0.303913	0.373787	0.170481	0.327795
E9Q557	E9Q557	Desmoplakin	Dsp	332.91	0	10	15	272010000	-1.50398	-1.53644	-1.48277	-1.53013	-1.47055	-0.804714	-1.56128	-1.48158	-1.62911	-1.53486	-1.50409	-0.830738	-1.80904	-1.86354	-1.07333	-1.89141	-1.3849	-1.83464	-1.80278	-1.81091	-1.72009	-1.50409
E9Q5C9	E9Q5C9		Nolc1	73.697	0	16	40	1132800000	1.58159	1.6844	1.2605	1.74494	1.55464	1.67023	1.61197	1.78616	1.58085	1.68972	1.57743	1.45492	1.56064	1.62642	1.2004	1.76738	1.43415	1.71219	1.632	1.64097	1.7543	1.57743
E9Q5F9	E9Q5F9	Histone-lysine N-methyltransferase SETD2	Setd2	285.66	0	8	12	102750000	-1.29195	-1.2649	-1.2839	-1.1872	-1.32126	-1.25262	-1.31313	-1.19398	-1.3663	-1.26381	-1.28645	-1.38662	-1.0563	-1.04258	-2.19504	-1.10042	-1.42516	-0.891041	-0.961098	-1.00407	-1.04259	-1.28645
E9Q5K9	E9Q5K9	YTH domain-containing protein 1	Ythdc1	85.648	0	8	15	415020000	-0.375645	-0.467289	-0.412731	-0.425505	-0.43717	-0.403055	-0.386209	-0.40052	-0.369745	-0.303751	-0.383925	-0.297726	-0.515984	-0.575569	-0.152368	-0.341515	-0.361286	-0.420931	-0.517567	-0.446293	-0.301498	-0.383925
E9Q612	E9Q612	Receptor-type tyrosine-protein phosphatase O	Ptpro	138.59	0	5	8	66352000	-4.35812	-4.31095	-4.48291	-4.34763	-4.25069	-4.42127	-4.53989	-4.17014	-4.50144	-4.4873	-4.51086	-4.67496	-4.19603	-4.48783	-4.76656	-4.34638	-4.61513	-4.45799	-4.52412	-4.5703	-4.47665	-4.51086
E9Q634;P70248	E9Q634	Unconventional myosin-Ie	Myo1e	126.82	0	10	18	169550000	-0.353815	-0.738749	-0.0480404	-0.779816	-0.39554	-0.700264	-0.573	-0.797499	-0.317635	-0.759781	-0.522415	-0.598295	-1.03751	-1.10761	-0.221077	-1.14344	-0.623362	-1.10766	-1.12307	-1.05505	-0.193438	-0.522415
E9Q6B2	E9Q6B2	Coiled-coil domain-containing protein 85C	Ccdc85c	45.333	0	6	12	123100000	-2.52406	-2.51888	-2.6965	-2.56992	-2.55859	-2.61801	-2.50381	-2.52036	-2.50834	-2.57116	-2.42875	-2.49381	-2.34701	-2.47999	-2.54854	-2.56036	-2.55842	-2.49763	-2.47019	-2.49694	-2.52311	-2.42875
E9Q6J5	E9Q6J5		Bod1l	327.45	0	11	24	352450000	-0.745434	-0.754799	-0.504261	-0.618364	-0.7465	-0.758545	-0.776951	-0.594679	-0.774734	-0.637072	-0.694895	-0.708159	-0.744425	-0.664202	-0.626848	-0.520271	-0.74379	-0.677151	-0.725056	-0.704868	-0.494818	-0.694895
E9Q6P5	E9Q6P5		Ttc7b	94.202	0	10	16	387860000	0.520336	0.785841	0.111879	0.547485	0.54636	0.707874	0.634979	0.62171	0.434206	0.485918	0.529594	0.286568	0.696196	0.721046	0.0831261	0.406486	0.328129	0.48362	0.516567	0.424517	0.409655	0.529594
E9Q735	E9Q735	Ubiquitin conjugation factor E4 A	Ube4a	118.2	0	14	39	708390000	0.843605	0.851751	0.85499	0.903555	0.83543	0.821125	0.83292	0.889271	0.760756	0.865988	0.866604	0.885387	0.757782	0.798138	0.974421	0.931404	0.896027	0.845747	0.901152	0.82914	0.930206	0.866604
E9Q784	E9Q784		Zc3h13	203.75	0	5	6	39543000	-2.84441	-2.76975	-2.94793	-2.73644	-2.82903	-2.88636	-2.91265	-2.73255	-2.85903	-2.80323	-2.82314	-3.19375	-2.92499	-3.23614	-2.9885	-2.91766	-3.06887	-3.17522	-3.20854	-2.76194	-3.15021	-2.82314
E9Q7G0	E9Q7G0		Numa1	235.63	0	70	130	2845400000	2.58115	2.44984	2.97482	2.53044	2.51511	2.39805	2.45424	2.43707	2.56602	2.54717	2.56318	2.65877	2.33396	2.34889	3.03733	2.56239	2.64073	2.44653	2.42077	2.47033	2.45292	2.56318
E9Q8I9	E9Q8I9	Protein furry homolog	Fry	339.09	0	22	33	472370000	-0.0187054	0.205151	-0.247751	0.215866	-0.00370026	0.126415	0.0826893	0.1945	-0.0149956	0.186569	0.0796852	0.185131	0.131382	0.234921	-0.202265	0.205299	0.0409279	0.153948	0.150736	0.0885448	0.30637	0.0796852
E9Q942	E9Q942	Small integral membrane protein 13	Smim13	9.9543	0	2	4	165880000	-2.48142	-2.11786	-3.20378	-2.487	-2.29278	-2.00464	-2.27777	-2.20458	-2.55828	-2.38267	-2.26878	-2.62011	-2.28618	-1.88756	-2.96958	-1.93581	-2.4474	-1.71818	-2.08621	-2.06423	-2.02624	-2.26878
E9Q9D5	E9Q9D5	Rab-like protein 2A	Rabl2	25.61	0	6	17	201930000	-1.29145	-1.35018	-1.11027	-1.31552	-1.24747	-1.33335	-1.30795	-1.30011	-1.36851	-1.34033	-1.28882	-1.15463	-1.45313	-1.41628	-0.828112	-1.4147	-1.23857	-1.49538	-1.51674	-1.42364	-1.33055	-1.28882
E9Q9R9	E9Q9R9		Dlg5	214.38	0	7	8	14054000	-5.9684	-6.09471	-5.67399	-5.85285	-6.14037	-6.28334	-6.62458	-5.74524	-5.93006	-5.61308	-5.69254	-5.88474	-5.58823	-5.71562	-5.97579	-5.66886	-5.7735	-5.52383	-5.68668	-5.65405	-5.55141	-5.69254
F6SEU4;Q8C2K5	F6SEU4	Ras/Rap GTPase-activating protein SynGAP	Syngap1	148.24	0	40	128	5145100000	2.95732	3.1527	2.7663	2.98167	2.92438	3.05788	2.98599	2.94336	2.96288	3.00174	3.07614	3.00719	3.32178	3.37973	2.5087	3.05495	3.00901	3.27724	3.21885	3.10401	3.05426	3.07614
F6ZDS4	F6ZDS4	Nucleoprotein TPR	Tpr	273.99	0	80	202	6357100000	3.83054	3.6583	4.00661	3.815	3.84822	3.75129	3.77466	3.84603	3.82449	3.85568	3.86495	3.87126	3.67179	3.77464	4.07389	3.84749	3.85984	3.80885	3.79639	3.82055	3.83892	3.86495
F7BWT7	F7BWT7	Tetraspanin-15	Tspan15	33.07	0	5	10	91821000	-2.13725	-2.66486	-2.18657	-2.74791	-2.22243	-2.59254	-2.45964	-2.63282	-2.22591	-2.78192	-2.35912	-2.64128	-2.77319	-2.82865	-2.47252	-2.92254	-2.35594	-3.10429	-2.92355	-2.83712	-3.49604	-2.35912
F8VPU2	F8VPU2	FERM, RhoGEF and pleckstrin domain-containing protein 1	Farp1	118.87	0	43	165	8173700000	3.73323	3.63317	3.98463	3.69766	3.74512	3.67768	3.68534	3.67295	3.68297	3.70757	3.70972	3.79547	3.84657	3.72086	3.73938	3.68312	3.80441	3.78336	3.75535	3.7309	3.69596	3.70972
F8VQB6	F8VQB6	Unconventional myosin-X	Myo10	237.32	0	6	7	19988000	-3.14943	-3.24133	-2.88134	-3.26546	-3.15385	-3.35412	-3.31405	-3.28811	-3.21288	-3.27358	-3.15562	-2.95564	-2.9309	-3.27788	-2.59001	-3.29764	-3.02828	-3.18892	-3.36708	-3.19537	-3.15104	-3.15562
G3X9J0	G3X9J0		Sipa1l3	195.06	0	9	12	146860000	-0.987585	-0.953239	-1.12679	-1.07495	-1.03421	-0.990866	-0.928539	-1.05008	-1.01303	-1.08993	-0.940195	-1.32621	-0.403961	-0.61858	-1.6597	-0.853657	-1.06625	-0.787165	-0.874859	-0.900925	-0.973972	-0.940195
G3X9K3	G3X9K3	Brefeldin A-inhibited guanine nucleotide-exchange protein 1	Arfgef1	208.5	0	29	89	2035200000	2.14567	2.29332	1.8933	2.26287	2.14532	2.2348	2.21927	2.26731	2.14856	2.22483	2.15178	2.00732	2.42767	2.30684	1.77383	2.23784	2.10328	2.24875	2.22084	2.21057	2.2668	2.15178
G3XA57	G3XA57	Rab11 family-interacting protein 2	Rab11fip2	58.206	0	6	14	278360000	-0.750216	-0.472889	-1.11974	-0.532185	-0.705021	-0.516134	-0.57476	-0.485039	-0.686724	-0.535131	-0.619705	-1.28873	-1.92904	-1.56974	-1.38542	-1.79183	-1.59368	-1.68326	-1.65842	-1.65564	-1.48396	-0.619705
G5E829	G5E829	Plasma membrane calcium-transporting ATPase 1	Atp2b1	134.75	0	39	392	46415000000	5.87436	6.30497	5.32703	6.05877	5.87691	6.16612	6.11213	6.09343	5.93764	6.07554	5.99223	5.82905	6.53499	6.23031	5.18916	5.99409	5.77173	6.17167	6.07716	6.04346	6.09516	5.99223
G5E870	G5E870	E3 ubiquitin-protein ligase TRIP12	Trip12	224.13	0	32	71	856540000	1.05493	1.09546	0.986309	1.09191	1.07936	1.05026	1.01991	1.03895	1.09225	1.08249	1.08469	1.11416	0.977741	1.02361	1.30835	1.10171	1.14621	1.0512	1.05481	1.0731	1.04575	1.08469
G5E8K5	G5E8K5	Ankyrin-3	Ank3	214.06	0	35	89	1733600000	2.30034	2.5228	2.27378	2.38781	2.34598	2.41549	2.38866	2.39658	2.31333	2.43342	2.42273	2.30086	2.60894	2.64138	2.0727	2.48507	2.3195	2.56275	2.52635	2.50737	2.45663	2.42273
G5E8P0	G5E8P0		Tubgcp6	197.19	0.0001601	3	4	76621000	-3.06881	-3.1391	-3.03302	-3.02909	-3.09055	-3.08345	-3.16959	-2.83465	-3.13014	-3.10112	-3.40763	-3.94355	-3.09643	-3.22778	-3.98486	-3.43881	-3.55096	-3.30428	-3.47959	-3.41709	-3.54005	-3.40763
O08528	O08528	Hexokinase-2	Hk2	102.53	0	26	70	2032200000	1.85087	2.72258	1.65575	1.94362	1.91195	2.28954	2.43831	1.78332	1.93319	1.99577	2.00032	1.82514	1.96883	2.48244	1.77406	2.17339	1.73679	1.73104	1.83807	2.0322	1.56163	2.00032
O08529	O08529	Calpain-2 catalytic subunit	Capn2	79.871	0	31	160	5415500000	3.16057	2.91322	3.26515	3.01164	3.10815	3.06547	3.18682	2.98169	3.1176	2.98137	3.08682	3.07975	2.95733	3.02732	3.13297	2.97561	3.157	3.10737	3.11852	3.20343	3.00354	3.08682
O08530	O08530	Sphingosine 1-phosphate receptor 1	S1pr1	42.639	0	3	11	445280000	0.349936	0.449621	-0.1619	0.260416	0.210289	0.453886	0.43903	0.127371	0.174345	0.156599	0.157225	-0.081213	0.577125	0.396244	-0.372215	0.194937	0.0185184	0.518219	0.366922	0.397377	0.0969124	0.157225
O08532	O08532	Voltage-dependent calcium channel subunit alpha-2/delta-1;Voltage-dependent calcium channel subunit alpha-2-1;Voltage-dependent calcium channel subunit delta-1	Cacna2d1	124.63	0	42	212	16825000000	4.59783	5.01356	3.90886	4.62934	4.57684	4.83814	4.7513	4.72281	4.65503	4.6415	4.7653	4.69873	5.40136	5.25535	3.91525	4.76086	4.64447	5.03872	5.02347	4.93026	4.76976	4.7653
O08539	O08539	Myc box-dependent-interacting protein 1	Bin1	64.469	0	26	138	10384000000	3.38723	3.71193	2.73629	3.49515	3.42291	3.67806	3.68468	3.60375	3.43328	3.51586	3.44043	3.2736	3.6835	3.6798	2.54108	3.34253	3.27133	3.63741	3.58062	3.61395	3.44774	3.44043
O08547	O08547	Vesicle-trafficking protein SEC22b	Sec22b	24.74	0	14	79	4124900000	2.33807	2.33584	2.84654	2.40535	2.36847	2.37729	2.33546	2.38697	2.36763	2.37426	2.40019	2.7019	2.55388	2.36432	2.64821	2.48107	2.60423	2.50831	2.45059	2.35571	2.56279	2.40019
O08553	O08553	Dihydropyrimidinase-related protein 2	Dpysl2	62.277	0	30	747	318650000000	7.43265	7.82832	7.48892	7.68086	7.49702	7.73585	7.75891	7.82176	7.49227	7.77117	7.70409	7.7675	8.11846	7.90134	7.64759	7.78624	7.65274	7.80128	7.79336	7.7586	7.90576	7.70409
O08576	O08576	RUN domain-containing protein 3A	Rundc3a	50.018	0	11	33	802700000	0.875605	0.958002	0.831089	0.993475	0.911011	1.06754	1.05388	1.06475	0.934006	0.894968	0.772844	0.809486	1.00846	0.869932	0.909018	0.710773	0.893427	0.913652	0.887283	0.946289	0.817308	0.772844
O08579	O08579	Emerin	Emd	29.435	0	12	33	2025700000	1.87447	1.86889	1.67748	1.9351	1.86918	1.94933	1.9628	1.95757	1.87879	1.97861	1.86863	1.74589	1.75347	1.89592	1.76923	1.90235	1.73944	1.86409	1.82377	1.80899	1.93482	1.86863
O08581	O08581	Potassium channel subfamily K member 1	Kcnk1	38.201	0	1	4	52215000	-2.89044	-2.86219	-2.97298	-3.06171	-2.84062	-3.00545	-3.00716	-3.18348	-2.92632	-3.17043	-3.06335	-3.6458	-3.16762	-3.4781	-3.1525	-3.3562	-3.10801	-3.55904	-3.14426	-3.25088	-3.51845	-3.06335
O08582	O08582	GTP-binding protein 1	Gtpbp1	72.3	0	13	40	1959800000	1.51422	1.23676	1.56305	1.50555	1.45985	1.34193	1.36866	1.5035	1.57987	1.57116	1.53595	1.78874	1.20513	1.4992	1.43865	1.65092	1.63986	1.53691	1.53483	1.58237	1.64097	1.53595
O08583	O08583	THO complex subunit 4	Alyref	26.94	0	7	64	5834400000	2.40452	2.38632	2.36642	2.52278	2.40222	2.478	2.40216	2.54476	2.46657	2.61043	2.43237	2.30691	2.47206	2.27755	2.22541	2.40698	2.25553	2.34562	2.25232	2.35229	2.49811	2.43237
O08585	O08585	Clathrin light chain A	Clta	25.604	0	16	105	21405000000	5.18879	5.32662	4.96652	5.32101	5.19735	5.30483	5.2059	5.40686	5.23599	5.38765	5.33012	5.18694	5.26692	5.43928	4.73921	5.31942	5.14118	5.39881	5.35715	5.27904	5.45899	5.33012
O08586	O08586	Phosphatidylinositol 3,4,5-trisphosphate 3-phosphatase and dual-specificity protein phosphatase PTEN	Pten	47.152	0	6	25	676980000	0.611185	0.745102	1.09622	0.793655	0.637131	0.696766	0.677731	0.699581	0.603765	0.761969	0.773874	0.764517	0.637177	0.806478	0.458979	0.859583	0.743815	0.739336	0.809637	0.766558	0.805536	0.773874
O08599	O08599	Syntaxin-binding protein 1	Stxbp1	67.568	0	54	547	61835000000	6.33953	6.84297	5.76787	6.64473	6.38295	6.75908	6.66107	6.7834	6.4173	6.74443	6.62711	6.5121	7.31976	7.04859	5.41788	6.694	6.3468	6.85715	6.7826	6.71147	6.79973	6.62711
O08600	O08600	Endonuclease G, mitochondrial	Endog	32.19	0	4	4	15110000	-3.85111	-3.56753	-4.02049	-3.80726	-3.88541	-3.62477	-3.71242	-3.68448	-3.81223	-3.84292	-3.78052	-3.75271	-4.12478	-3.72641	-3.24182	-3.8143	-3.7829	-3.9091	-3.79698	-3.72527	-4.15092	-3.78052
O08601	O08601	Microsomal triglyceride transfer protein large subunit	Mttp	99.098	0	9	14	160440000	-0.985924	-1.54595	-0.5667	-1.44782	-1.08719	-1.4315	-1.28249	-1.52456	-1.04645	-1.48219	-1.20624	-1.19072	-1.13023	-1.29752	-0.896151	-1.38273	-1.10028	-1.31665	-1.28548	-1.12192	-1.52098	-1.20624
O08605	O08605	MAP kinase-interacting serine/threonine-protein kinase 1	Mknk1	47.914	0	3	4	12471000	-4.85572	-4.81419	-4.99185	-4.86387	-4.92487	-4.84887	-4.87291	-4.75596	-4.79936	-5.00749	-5.02566	-4.76911	-4.88428	-4.99015	-4.45589	-5.16929	-4.56478	-4.76543	-4.9962	-4.95489	-5.04296	-5.02566
O08638	O08638	Myosin-11	Myh11	227.03	0.00029757	2	6	334670000	-1.64017	-1.48999	-1.35406	-1.44021	-1.62012	-1.48039	-1.56582	-1.34868	-1.62845	-1.40015	-1.50882	-1.48992	-1.43104	-1.68937	-1.36802	-1.50786	-1.48845	-1.56079	-1.64779	-1.51805	-1.39566	-1.50882
O08648	O08648	Mitogen-activated protein kinase kinase kinase 4	Map3k4	179.83	0	12	19	163090000	-0.634605	-0.525829	-0.649521	-0.596495	-0.613741	-0.610315	-0.66658	-0.636179	-0.621885	-0.367641	0.151985	0.0427284	0.226753	0.304224	-0.131023	0.116461	0.122406	0.0314007	0.137827	0.202505	-0.230619	0.151985
O08663	O08663	Methionine aminopeptidase 2	Metap2	52.921	0	24	89	3861100000	2.16899	2.13506	2.11077	2.24878	2.11211	2.2315	2.10226	2.29021	2.1309	2.26409	2.12567	2.02137	2.11645	2.04645	1.98674	2.12744	2.11167	2.16489	2.14387	2.05305	2.16961	2.12567
O08665	O08665	Semaphorin-3A	Sema3a	88.812	0.0011422	1	3	21958000	-2.80092	-2.25744	-2.83975	-2.84068	-2.80392	-2.77637	-2.86763	-2.46124	-2.93167	-2.77206	-3.00307	-3.65071	-0.811775	-2.95253	-3.98376	-3.09099	-3.48558	-3.15314	-3.18142	-3.26703	-2.94047	-3.00307
O08688	O08688	Calpain-5	Capn5	72.954	0	17	35	955230000	1.10505	1.08251	0.832769	1.03229	1.13996	1.00978	1.03928	1.1794	1.10057	1.04424	1.1079	1.10367	1.09413	1.23937	0.929491	1.08065	1.29657	1.10897	1.13518	1.18055	1.36567	1.1079
O08691	O08691	Arginase-2, mitochondrial	Arg2	38.878	0.0010039	1	3	19383000	-4.78655	-4.89122	-4.47226	-4.72282	-4.88744	-4.82841	-4.91994	-4.60858	-4.7479	-4.70245	-4.71847	-4.81701	-4.65273	-4.72293	-4.7515	-4.62201	-4.76189	-5.07816	-4.7129	-4.70708	-4.5983	-4.71847
O08709	O08709	Peroxiredoxin-6	Prdx6	24.87	0	23	389	169380000000	7.99943	6.38743	8.33697	6.4341	7.76836	6.92887	7.51699	6.25928	7.87807	6.55663	7.44116	8.254	6.73148	6.85792	8.62143	6.7524	8.27014	7.17933	7.35703	7.62414	6.56746	7.44116
O08715	O08715	A-kinase anchor protein 1, mitochondrial	Akap1	92.194	0	7	18	263440000	-0.869535	-0.699278	-1.07032	-0.659685	-0.86615	-0.633555	-0.77059	-0.537939	-0.823334	-0.603531	-0.663195	-0.875191	-0.314262	-0.479385	-1.38212	-0.434645	-0.780277	-0.509188	-0.6035	-0.662643	-0.4918	-0.663195
O08734	O08734	Bcl-2 homologous antagonist/killer	Bak1	23.294	0	2	8	148720000	-1.94719	-2.06996	-2.25778	-2.14323	-2.04728	-1.99585	-2.08891	-1.97195	-2.09913	-1.96055	-1.81131	-2.0201	-1.60668	-1.86851	-1.68422	-1.91653	-1.71221	-1.73527	-1.72466	-1.70538	-1.94951	-1.81131
O08738	O08738	Caspase-6;Caspase-6 subunit p18;Caspase-6 subunit p11	Casp6	31.595	0	6	11	103700000	-1.97802	-2.45385	-1.84426	-2.44474	-2.10773	-2.41738	-2.27362	-2.51925	-2.13038	-2.44782	-2.17338	-2.24785	-2.46299	-2.32191	-2.2869	-2.54403	-2.17172	-2.41935	-2.45589	-2.3295	-2.58692	-2.17338
O08739	O08739	AMP deaminase 3	Ampd3	88.651	0	17	41	1092800000	1.39857	1.12739	1.18434	1.25595	1.1936	1.26669	1.44325	1.09739	1.39325	1.32589	1.43706	1.46974	1.31082	1.39099	1.21338	1.34434	1.48182	1.43668	1.52367	1.64824	1.08928	1.43706
O08747	O08747	Netrin receptor UNC5C	Unc5c	103.06	0	7	11	79205000	-1.88998	-1.52457	-2.31414	-1.71452	-1.86509	-1.58394	-1.67651	-1.61757	-1.89265	-1.73976	-1.81088	-1.96819	-1.12157	-1.51822	-3.0342	-1.9389	-2.68914	-1.59738	-1.85393	-1.75937	-1.73701	-1.81088
O08749	O08749	Dihydrolipoyl dehydrogenase, mitochondrial	Dld	54.272	0	23	258	21980000000	5.22811	5.11453	5.09647	5.18397	5.16933	5.31891	5.27606	5.37408	5.22658	5.27884	5.19766	5.128	5.11504	5.11401	4.93975	5.11444	5.1348	5.28402	5.24013	5.19126	5.26453	5.19766
O08756	O08756	3-hydroxyacyl-CoA dehydrogenase type-2	Hsd17b10	27.418	0	10	55	3677400000	2.11057	1.85136	2.38701	2.03282	1.92352	1.93627	1.76081	2.02926	2.1106	1.90419	1.96868	2.31078	1.6333	1.84705	2.35324	1.94347	2.16073	2.01473	2.05924	2.00782	2.06712	1.96868
O08759	O08759	Ubiquitin-protein ligase E3A	Ube3a	99.818	0	30	113	3455600000	2.4911	2.5763	2.50979	2.68047	2.51166	2.57825	2.54681	2.60988	2.52986	2.68662	2.58902	2.50109	2.56578	2.56099	2.38931	2.60577	2.5149	2.5885	2.54587	2.5725	2.65042	2.58902
O08784	O08784	Treacle protein	Tcof1	135	0	11	15	251320000	-0.336254	-0.506468	-0.41918	-0.525286	-0.40428	-0.518015	-0.41254	-0.480549	-0.478025	-0.524511	-0.528736	-0.921261	-0.330286	-0.319054	-0.458727	-0.63056	-0.666901	-0.329857	-0.468779	-0.460115	-0.530836	-0.528736
O08788	O08788	Dynactin subunit 1	Dctn1	141.67	0	74	309	19182000000	4.79875	4.85771	4.67461	4.91486	4.78488	4.87275	4.90875	4.98607	4.80901	4.95071	4.84749	4.82994	4.97719	4.87766	4.5497	4.8764	4.77523	4.85072	4.86395	4.84456	4.97801	4.84749
O08795	O08795	Glucosidase 2 subunit beta	Prkcsh	58.792	0	20	79	6925200000	3.81513	3.71516	3.87317	3.71237	3.77012	3.78464	3.85224	3.73739	3.76898	3.77296	3.7863	3.80574	3.73444	3.7729	3.97264	3.75027	3.77295	3.8478	3.80862	3.82999	3.68917	3.7863
O08807	O08807	Peroxiredoxin-4	Prdx4	31.052	0	8	54	14995000000	4.68687	4.19052	4.53828	3.94559	4.5007	4.32029	4.44803	3.88306	4.59386	3.92055	4.33652	4.54221	4.29715	3.97728	4.67818	3.80907	4.53446	4.2494	4.25677	4.39019	3.78695	4.33652
O08808	O08808	Protein diaphanous homolog 1	Diaph1	139.34	0	23	45	980980000	1.3125	1.19618	1.31433	1.12976	1.24468	1.21226	1.24479	1.14908	1.24622	1.15032	1.18085	1.2829	1.05851	1.13254	1.42079	1.07156	1.22722	1.02506	1.13878	1.12106	1.03717	1.18085
O08810	O08810	116 kDa U5 small nuclear ribonucleoprotein component	Eftud2	109.36	0	36	135	6124200000	3.08447	3.04907	3.07002	3.22222	3.08807	3.06874	3.06157	3.19116	3.10811	3.31294	3.16061	3.22956	3.12477	3.10896	3.32765	3.26612	3.22381	3.08931	3.14303	3.14502	3.22382	3.16061
O08811	O08811	TFIIH basal transcription factor complex helicase XPD subunit	Ercc2	86.841	0	5	9	90064000	-4.50357	-4.55403	-5.10741	-4.5016	-4.66207	-4.65397	-4.74029	-4.45363	-4.71042	-4.53373	-4.67258	-4.78739	-6.15541	-4.71132	-4.85666	-4.67621	-4.60905	-4.48981	-4.60292	-4.60299	-4.51419	-4.67258
O08848	O08848	60 kDa SS-A/Ro ribonucleoprotein	Trove2	60.123	0	22	63	1626800000	1.75474	1.66341	2.00574	1.84355	1.68889	1.75256	1.80301	1.8425	1.74831	1.858	1.84603	1.89687	1.80696	1.83759	2.06174	1.95237	1.95565	1.86115	1.85641	1.93644	1.92157	1.84603
O08912	O08912	Polypeptide N-acetylgalactosaminyltransferase 1;Polypeptide N-acetylgalactosaminyltransferase 1 soluble form	Galnt1	64.254	0	4	5	75271000	-2.57601	-2.66769	-2.64334	-2.53778	-2.60823	-2.71774	-2.64458	-2.62463	-2.6147	-2.59915	-2.72367	-2.69461	-2.49969	-2.92503	-1.8404	-2.79254	-2.74761	-2.90419	-2.81137	-2.86857	-2.81246	-2.72367
O08914	O08914	Fatty-acid amide hydrolase 1	Faah	63.221	0	10	38	886990000	1.02814	1.32273	0.48501	1.09806	1.02765	1.27581	1.22077	1.18166	0.989765	1.13093	1.07961	0.834192	1.98394	1.26153	0.766342	1.07477	0.926256	1.10467	1.14567	1.14026	0.938847	1.07961
O08915	O08915	AH receptor-interacting protein	Aip	37.605	0	10	38	1268300000	0.730625	0.692261	0.76828	0.736654	0.66955	0.589584	0.651329	0.700621	0.703825	0.624229	0.521154	0.87392	0.579201	0.433279	0.958433	0.479433	0.59815	0.518232	0.461998	0.475195	0.507587	0.521154
O08917	O08917	Flotillin-1	Flot1	47.513	0	26	110	12440000000	3.14511	3.29853	3.17	3.00039	3.17466	3.22946	3.18328	3.02904	3.14511	3.05206	3.20771	3.38651	3.46996	3.31049	3.28802	3.12826	3.30799	3.43134	3.37953	3.31404	3.22183	3.20771
O08919	O08919	Numb-like protein	Numbl	64.13	0	11	38	1577100000	0.955696	1.14187	0.745949	1.18337	1.00806	1.12444	1.09502	1.23103	1.0251	1.13312	1.15954	1.10781	1.19954	1.3238	0.769699	1.14107	1.10114	1.3115	1.19995	1.18799	1.26583	1.15954
O08967	O08967	Cytohesin-3	Cyth3	46.279	0	7	25	230410000	-0.246904	0.0502109	-0.771021	0.126675	-0.14234	-0.182594	-0.21698	0.0313911	-0.282955	-0.00120163	-0.206045	-0.374647	0.00951385	-0.0879402	-0.523647	-0.0733032	-0.340307	-0.225876	-0.26194	-0.269184	-0.136393	-0.206045
O08989	O08989	Ras-related protein M-Ras	Mras	23.901	0	8	32	709020000	0.746866	0.975952	0.47043	0.780725	0.777	0.931175	0.884479	0.848329	0.761265	0.798328	0.828775	0.789799	1.04562	1.07728	0.441292	0.98341	0.820469	0.973963	1.00664	0.972071	0.916838	0.828775
O08992	O08992	Syntenin-1	Sdcbp	32.379	0	9	20	482510000	0.291655	0.174732	0.29323	0.174736	0.252699	0.143915	0.251181	0.334551	0.297276	0.231859	0.191605	0.163061	0.0558681	0.0216122	0.25922	-0.0792923	0.165724	-0.0138683	0.0722408	0.148577	0.0934601	0.191605
O08997	O08997	Copper transport protein ATOX1	Atox1	7.3384	0	6	30	1765900000	1.3	1.34396	3.20482	1.1645	1.31364	1.29106	1.38462	1.19357	1.51067	1.18918	1.30749	2.62877	1.34019	1.23362	4.2119	1.27062	1.74452	1.25578	1.17801	1.35299	1.28706	1.30749
O09005	O09005	Sphingolipid delta(4)-desaturase DES1	Degs1	38.241	0	2	5	57467000	-3.57454	-3.76603	-2.20544	-3.62946	-3.63527	-3.71648	-3.74789	-3.69892	-3.81418	-3.71306	-3.91548	-3.66399	-4.12452	-3.7768	-3.43803	-3.87982	-3.72926	-3.78613	-3.87205	-3.77527	-3.7283	-3.91548
O09009	O09009	Beta-1,3-N-acetylglucosaminyltransferase radical fringe	Rfng	36.925	0	2	4	17412000	-4.43107	-4.30535	-4.50504	-4.27621	-4.29662	-4.34652	-4.49825	-4.24878	-4.32899	-4.39936	-4.27855	-4.50029	-4.33643	-4.45417	-4.44571	-4.05316	-4.62864	-4.66912	-4.38267	-4.42979	-4.43881	-4.27855
O09012	O09012	Peroxisomal targeting signal 1 receptor	Pex5	70.755	0	17	44	876120000	0.297316	0.362862	0.14015	0.339565	0.34094	0.337025	0.293301	0.444721	0.298485	0.344568	0.274944	0.163614	0.246195	0.250305	0.0137939	0.275686	0.163624	0.170156	0.207596	0.226908	0.359384	0.274944
O09044	O09044	Synaptosomal-associated protein 23	Snap23	23.261	0	5	13	281630000	-0.757244	-1.01779	-0.80673	-1.11533	-0.834129	-0.896065	-0.908821	-1.10416	-0.833765	-1.10674	-0.887264	-0.99523	-0.446602	-0.933926	-0.877233	-1.08955	-0.874949	-0.900032	-0.893907	-0.813778	-1.05916	-0.887264
O09061	O09061	Proteasome subunit beta type-1	Psmb1	26.372	0	16	94	10042000000	3.43446	3.47332	3.46943	3.44522	3.65849	3.49207	3.47041	3.49143	3.48868	3.5534	3.53492	3.61331	3.48545	3.43069	3.25559	3.56883	3.5702	3.57085	3.51087	3.54932	3.63981	3.53492
O09106	O09106	Histone deacetylase 1	Hdac1	55.074	0	9	22	657060000	0.352556	0.117762	0.35507	0.238655	0.27833	0.183825	0.253069	0.188551	0.297785	0.220959	0.235855	0.288015	0.57518	0.376745	0.299953	0.130682	0.198448	0.0361385	0.185541	0.219198	-0.156019	0.235855
O09110	O09110	Dual specificity mitogen-activated protein kinase kinase 3	Map2k3	39.296	0	5	7	72574000	-2.6609	-2.5393	-2.37031	-2.72074	-2.64858	-2.78823	-2.75153	-2.55978	-2.67826	-2.76906	-2.71408	-2.46915	-1.74392	-2.49818	-2.29626	-2.39115	-2.301	-2.6344	-2.37855	-2.3945	-2.10049	-2.71408
O09111	O09111	NADH dehydrogenase [ubiquinone] 1 beta subcomplex subunit 11, mitochondrial	Ndufb11	17.444	0	7	34	2755300000	1.94131	2.13107	1.96168	2.17242	1.99747	2.15972	2.12481	2.16322	1.99377	2.20174	2.1189	2.21284	2.15785	2.06422	2.13603	2.1771	2.2108	2.37647	2.27943	2.17108	2.25777	2.1189
O09117	O09117	Synaptophysin-like protein 1	Sypl1	28.899	0.00015581	2	8	249680000	-0.365944	-1.00435	0.0673904	-1.14395	-0.422161	-0.839325	-0.5623	-1.32317	-0.471914	-1.23918	-0.667446	-0.440641	-1.478	-1.35059	0.342165	-1.29221	-0.20989	-1.12294	-0.988411	-0.799746	-1.41761	-0.667446
O09118	O09118	Netrin-1	Ntn1	67.81	0.00015946	2	4	11506000	-3.72974	-4.19587	-3.18519	-4.46305	-3.81894	-4.33418	-4.20171	-4.65245	-3.84315	-4.42662	-3.66578	-3.46955	-4.22949	-3.59098	-3.32917	-4.01955	-3.51603	-3.99722	-3.5299	-3.63391	-3.94121	-3.66578
O09126	O09126	Semaphorin-4D	Sema4d	95.639	0	11	15	301560000	-0.854385	-0.532929	-1.06074	-0.630714	-0.82836	-0.553495	-0.611259	-0.600929	-0.826035	-0.580002	-0.521576	-1.12782	0.054472	-0.0955925	-1.69442	-0.490233	-0.9349	-0.357224	-0.325901	-0.340441	-0.568703	-0.521576
O09131;Q8K2Q2	O09131	Glutathione S-transferase omega-1	Gsto1	27.497	0	16	69	4876500000	3.23108	3.31393	2.77286	3.28539	3.20598	3.29722	3.29149	3.33856	3.18341	3.37238	3.26945	3.21965	3.40319	3.45634	2.55417	3.3792	3.17586	3.40846	3.40076	3.28515	3.45116	3.26945
O09159	O09159	Lysosomal alpha-mannosidase	Man2b1	114.65	0	11	28	331140000	-0.957594	-1.1414	-0.60154	-1.22469	-0.998661	-1.24002	-1.05489	-1.34581	-0.912004	-1.29297	-1.08379	-1.00943	-1.25872	-1.2068	-0.564943	-1.31342	-0.946705	-1.19802	-1.20068	-1.03804	-1.33849	-1.08379
O09167	O09167	60S ribosomal protein L21	Rpl21	18.562	0	11	62	11994000000	4.27304	4.21376	4.25673	4.35201	4.23892	4.36407	4.34445	4.39074	4.19196	4.39817	4.17205	4.03774	4.34593	4.02835	3.95559	4.30377	4.02561	4.22967	4.2136	4.21078	4.27792	4.17205
O09172	O09172	Glutamate--cysteine ligase regulatory subunit	Gclm	30.534	0	10	42	2204500000	2.07819	1.47422	2.21709	1.52426	1.92201	1.69192	2.04874	1.51457	2.03525	1.53357	1.75965	2.3684	1.65971	1.58026	2.58321	1.60661	2.15747	1.76377	1.78524	1.8572	1.67223	1.75965
O09174	O09174	Alpha-methylacyl-CoA racemase	Amacr	41.704	0	6	8	178350000	-1.83542	-1.5911	-2.17554	-1.78341	-1.69443	-1.68066	-1.71756	-1.69129	-1.76091	-1.725	-1.43938	-1.09329	-1.07251	-1.19932	-1.46401	-1.28343	-1.17571	-1.30314	-1.30869	-1.33809	-1.23334	-1.43938
O35066	O35066	Kinesin-like protein KIF3C	Kif3c	89.972	0	8	11	70295000	-1.40588	-1.26244	-0.767521	-1.24073	-1.30668	-1.25875	-1.32114	-1.21935	-1.40636	-1.27058	-1.37251	-1.55746	-1.4158	-1.41598	-1.75971	-1.38756	-1.5357	-1.47014	-1.47264	-1.51857	-1.35276	-1.37251
O35071	O35071	Kinesin-like protein KIF1C	Kif1c	122.43	0	12	13	174380000	-0.892944	-1.21574	-0.861811	-1.19087	-1.04481	-1.18335	-1.06831	-1.22076	-0.978745	-1.18928	-1.00327	-0.418518	-1.65659	-1.17187	-0.00266838	-1.13457	-0.541178	-1.10643	-1.04695	-1.10061	-1.25186	-1.00327
O35075	O35075	Down syndrome critical region protein 3 homolog	Dscr3	32.97	0	5	19	472740000	-0.410305	-0.524859	-0.51716	-0.439896	-0.50946	-0.472414	-0.4727	-0.417219	-0.453566	-0.480612	-0.476564	-0.537106	-0.406364	-0.406168	-0.532362	-0.511259	-0.52009	-0.515629	-0.42231	-0.366324	-0.537741	-0.476564
O35083	O35083	1-acyl-sn-glycerol-3-phosphate acyltransferase alpha	Agpat1	31.709	0	6	23	884980000	-0.109995	-0.181328	0.13374	0.223595	-0.100851	-0.158215	-0.177151	0.130979	-0.0346241	0.223759	0.256025	0.303789	0.749693	0.443998	0.167133	0.44055	0.275429	0.553625	0.474751	0.358568	0.459028	0.256025
O35085	O35085	Homeobox protein ARX	Arx	58.49	0	2	4	21351000	-4.32322	-4.24752	-4.91663	-4.15511	-4.41169	-4.39241	-4.39166	-4.25909	-4.33852	-4.14636	-4.11346	-4.32939	-3.23832	-4.15775	-4.11741	-3.94069	-4.2775	-4.23382	-4.15696	-4.07294	-4.20419	-4.11346
O35089	O35089	Protein cornichon homolog 2	Cnih2	18.931	0.00058608	1	4	61925000	-3.70716	-3.26905	-4.2678	-3.57294	-3.6896	-3.16141	-3.26438	-3.59935	-3.8222	-3.71807	-3.65502	-4.13919	-2.64611	-3.16495	-4.50239	-3.45201	-3.9425	-3.08527	-3.33888	-3.32848	-3.65231	-3.65502
O35098	O35098	Dihydropyrimidinase-related protein 4	Dpysl4	61.961	0	27	236	29804000000	4.63596	4.8527	4.08957	4.77311	4.64799	4.77607	4.80786	4.8686	4.68147	4.86454	4.77151	4.77461	5.11281	4.98344	4.11823	4.77527	4.73382	4.8508	4.86518	4.82682	4.8397	4.77151
O35099;A2AQW0	O35099	Mitogen-activated protein kinase kinase kinase 5	Map3k5	154.51	0	7	10	122530000	-0.809855	-0.952978	-0.31567	-0.875845	-0.853331	-0.898186	-0.99218	-1.01198	-0.848295	-0.897781	-0.839665	-1.43946	-0.422226	-0.583017	-2.26935	-0.982183	-1.41278	-0.706236	-0.715895	-0.835506	-1.18238	-0.839665
O35114	O35114	Lysosome membrane protein 2	Scarb2	54.043	0	11	55	5099200000	3.74488	3.1607	4.01928	3.37402	3.74901	3.22691	3.30034	3.34521	3.71365	3.40975	3.53044	3.72257	3.28099	3.27401	3.90089	3.50049	3.8366	3.42476	3.35559	3.43564	3.48383	3.53044
O35127	O35127	Protein C10	Grcc10	13.194	0	7	31	1873000000	1.02661	1.17682	0.839989	1.11329	0.995251	1.11258	1.04426	1.13811	1.02816	1.04821	1.02547	0.905365	1.04847	1.16463	0.698908	1.07206	0.914207	1.07331	1.05595	1.07509	1.12803	1.02547
O35129	O35129	Prohibitin-2	Phb2	33.296	0	23	173	19529000000	4.78843	4.83381	4.96537	4.93053	4.75357	4.86867	4.83321	5.02025	4.83437	5.06263	4.84976	4.92136	4.96024	4.8903	4.7146	4.91283	4.86613	5.00297	4.96473	4.95488	5.0725	4.84976
O35130	O35130	Ribosomal RNA small subunit methyltransferase NEP1	Emg1	26.974	0	4	6	39515000	-3.05755	-3.1469	-3.1865	-2.94543	-3.02726	-3.12195	-3.06956	-3.00108	-3.06392	-2.96735	-3.09273	-2.86073	-2.95429	-2.92848	-3.10414	-2.92929	-3.21063	-3.15513	-3.08794	-2.99623	-3.00433	-3.09273
O35136	O35136	Neural cell adhesion molecule 2	Ncam2	93.203	0	20	52	1367800000	1.33089	1.67069	1.45243	1.70496	1.59096	1.76104	1.56162	1.86881	1.40404	1.75959	1.6584	1.43379	1.66709	1.81092	1.08098	1.62597	1.51924	1.85568	1.85011	1.61063	1.81508	1.6584
O35143	O35143	ATPase inhibitor, mitochondrial	Atpif1	12.159	0	10	49	12798000000	3.19208	3.18631	3.76785	3.38762	3.23006	3.24044	3.11755	3.41668	3.27122	3.41631	3.29547	3.81156	2.94014	3.1205	3.72198	3.1854	3.39779	3.20757	3.22394	3.05419	3.50875	3.29547
O35144	O35144	Telomeric repeat-binding factor 2	Terf2	60.263	0	9	11	61063000	-1.95107	-2.29927	-1.8682	-2.04092	-2.0076	-2.12519	-2.1407	-2.30553	-1.94693	-2.22736	-1.97243	-2.15607	-1.51308	-1.93465	-2.20148	-1.87789	-2.13119	-2.00233	-1.96112	-1.82105	-2.0929	-1.97243
O35153	O35153	BET1-like protein	Bet1l	12.428	0	4	10	297130000	-1.34184	-1.34944	-1.55225	-1.14227	-1.30541	-1.26691	-1.41093	-1.25967	-1.31146	-1.18608	-1.12311	-1.32343	-0.89711	-1.16364	-1.35169	-1.08117	-1.30937	-1.09879	-1.19809	-1.19804	-1.16825	-1.12311
O35161	O35161	Cadherin EGF LAG seven-pass G-type receptor 1	Celsr1	330.47	0	5	7	30514000	-4.02704	-3.66252	-3.92456	-3.84592	-2.13407	-4.04872	-4.31198	-4.13856	-3.93605	-4.14011	-3.99797	-4.29361	-3.84951	-3.94858	-4.20129	-3.56935	-4.17589	-3.95473	-4.09891	-4.08428	-4.0618	-3.99797
O35166	O35166	Golgi SNAP receptor complex member 2	Gosr2	24.725	0	6	12	431790000	-0.0548344	-0.192598	0.36001	-0.0269451	-0.0160694	-0.125225	-0.18515	-0.139839	-0.0286655	0.0135288	-0.0541954	0.105606	-0.235975	-0.101553	0.245125	-0.089838	0.147484	-0.0179424	0.0100975	0.0239277	-0.0583363	-0.0541954
O35188	O35188	Fractalkine;Processed fractalkine	Cx3cl1	42.098	0	3	8	289600000	-0.884714	-0.718208	-1.3767	-0.951796	-1.00517	-0.844244	-0.781021	-0.919369	-1.00754	-0.927071	-0.917376	-1.12139	-0.427652	-0.857546	-1.34875	-0.998943	-1.13298	-0.811241	-0.883268	-0.864662	-0.987894	-0.917376
O35207;Q9CPY4	O35207;Q9CPY4	Cyclin-dependent kinase 2-associated protein 1;Cyclin-dependent kinase 2-associated protein 2	Cdk2ap1;Cdk2ap2	12.354	0	2	7	171400000	-1.57194	-1.64765	-1.88941	-1.52086	-1.68335	-1.61995	-1.70806	-1.55256	-1.65817	-1.45681	-1.60535	-1.79997	-1.8995	-1.74164	-2.0966	-1.54883	-1.79435	-1.72642	-1.87933	-1.79011	-1.63484	-1.60535
O35215	O35215	D-dopachrome decarboxylase	Ddt	13.077	0	9	54	4795500000	2.88158	2.69725	2.82965	2.61956	2.81102	2.6478	2.70627	2.62522	2.88184	2.61828	2.56426	2.95701	2.49591	2.7511	2.89896	2.59303	2.97162	2.59497	2.62092	2.70274	2.46562	2.56426
O35218	O35218	Cleavage and polyadenylation specificity factor subunit 2	Cpsf2	88.382	0	12	25	530290000	-0.014904	-0.036808	-0.31958	0.022316	-0.0383205	-0.0197449	-0.0534801	0.0187397	-0.123884	-0.0219708	-0.117636	-0.196419	-0.284624	-0.23428	-0.127008	-0.155394	-0.153837	-0.177099	-0.235727	-0.171343	-0.152191	-0.117636
O35226	O35226	26S proteasome non-ATPase regulatory subunit 4	Psmd4	40.703	0	14	73	4043100000	2.34246	2.29071	2.57362	2.48908	2.35721	2.4422	2.40993	2.57931	2.40253	2.53688	2.48313	2.64274	2.45041	2.41223	2.75213	2.47442	2.48983	2.41342	2.44532	2.42074	2.51186	2.48313
O35231	O35231	Kinesin-like protein KIFC3	Kifc3	92.555	0	4	5	56855000	-2.86598	-2.67998	-2.88024	-2.56402	-2.76931	-2.86326	-2.91304	-2.67642	-2.89917	-2.82208	-2.89391	-3.0784	-2.4039	-2.72654	-2.71846	-2.84741	-3.46274	-3.08524	-3.03346	-3.28231	-2.79189	-2.89391
O35239	O35239	Tyrosine-protein phosphatase non-receptor type 9	Ptpn9	67.969	0	10	14	292640000	-0.611815	-0.389078	-1.07118	-0.596495	-0.611691	-0.478645	-0.4837	-0.52845	-0.722435	-0.712471	-0.782946	-1.03287	-0.495222	-0.754961	-1.2873	-0.744272	-0.894287	-0.696678	-0.779201	-0.722826	-0.812222	-0.782946
O35242	O35242	Protein FAN	Nsmaf	104.54	0.00086643	2	2	10096000	-3.77696	-4.41547	-3.93231	-3.95	-3.94976	-4.20219	-4.13123	-4.00346	-3.93465	-4.10791	-4.03365	-4.3488	-4.25431	-3.91493	-4.31199	-3.90979	-4.25259	-3.93447	-4.04916	-3.97811	-3.86137	-4.03365
O35245	O35245	Polycystin-2	Pkd2	108.98	0.0067335	3	3	43511000	-3.93885	-3.84311	-4.45119	-3.93863	-3.83793	-3.80465	-3.89669	-3.91707	-3.9056	-3.94251	-3.99379	-3.43977	-3.96428	-3.90709	-3.49036	-3.83356	-3.58305	-3.80615	-3.87312	-3.91984	-3.50571	-3.99379
O35250	O35250	Exocyst complex component 7	Exoc7	79.959	0	24	66	2380200000	2.05524	2.22753	2.02469	2.23887	2.13824	2.16598	2.1182	2.28187	2.15939	2.29899	2.28217	2.39519	2.53749	2.33984	2.14886	2.31899	2.30655	2.32391	2.33697	2.26687	2.37993	2.28217
O35286	O35286	Pre-mRNA-splicing factor ATP-dependent RNA helicase DHX15	Dhx15	91.006	0	37	107	5400700000	2.86623	2.75896	2.97567	3.06833	2.84473	2.87161	2.84138	2.98584	2.90025	3.04289	2.89188	2.9555	2.72435	2.84789	2.7956	3.12771	2.8558	2.95799	2.92925	2.89302	3.03959	2.89188
O35295	O35295	Transcriptional activator protein Pur-beta	Purb	33.901	0	18	146	15183000000	4.67568	4.6036	4.86386	4.48902	4.59986	4.64743	4.63434	4.45938	4.70721	4.47153	4.63722	4.73541	4.56605	4.76633	4.73035	4.39834	4.66442	4.69044	4.69739	4.68979	4.41797	4.63722
O35309	O35309	N-myc-interactor	Nmi	35.235	0.0003028	1	3	19948000	-3.15492	-3.3851	-3.32131	-3.96294	-3.32882	-3.73552	-3.61081	-4.01255	-3.23429	-3.98291	-3.75993	-3.70664	-3.51863	-3.547	-3.27054	-4.00837	-3.65684	-3.63849	-3.72463	-3.58603	-4.1715	-3.75993
O35316	O35316	Sodium- and chloride-dependent taurine transporter	Slc6a6	69.855	0	2	3	124950000	-3.32571	-2.98924	-3.27256	-2.7691	-3.13181	-3.05347	-3.18018	-2.69809	-3.13356	-2.67463	-3.02404	-3.16139	-3.16582	-2.83604	-3.61942	-2.75613	-3.05933	-2.98906	-2.97962	-2.9469	-2.45565	-3.02404
O35326	O35326	Serine/arginine-rich splicing factor 5	Srsf5	30.891	0	12	59	4091400000	2.63213	2.4321	2.85132	2.83812	2.59378	2.5194	2.58754	2.72422	2.63197	2.88423	2.75629	2.84693	2.72282	2.69122	2.79816	2.87753	2.72232	2.7414	2.72858	2.71776	2.83538	2.75629
O35343	O35343	Importin subunit alpha-3	Kpna4	57.922	0	11	46	1660200000	1.53194	1.648	1.91691	1.4848	1.54973	1.59668	1.64869	1.53565	1.49439	1.45957	1.5036	1.48049	1.72115	1.71542	1.45811	1.37139	1.47928	1.45526	1.52824	1.56863	1.26154	1.5036
O35344	O35344	Importin subunit alpha-4	Kpna3	57.772	0	11	64	2394300000	1.93714	1.82593	1.83057	1.94756	1.85849	1.96758	1.87701	2.07182	1.84025	1.98905	1.83689	1.78284	1.79991	1.76069	1.56669	1.83852	1.87709	1.76196	1.79607	1.8571	1.88658	1.83689
O35345	O35345	Importin subunit alpha-7	Kpna6	59.964	0	9	37	1148200000	0.739185	0.669991	1.04626	0.783396	0.719931	0.757835	0.692329	0.73745	0.719194	0.756828	0.777756	0.901392	0.549572	0.735437	1.04727	0.739105	0.867361	0.695131	0.70372	0.759182	0.786684	0.777756
O35350	O35350	Calpain-1 catalytic subunit	Capn1	82.105	0	14	25	273920000	-0.0308552	-0.231138	0.29034	-0.488525	-0.166861	-0.439665	-0.34737	-0.546959	-0.150034	-0.582171	-0.304254	-0.314089	-0.183821	-0.422291	0.0785351	-0.44495	-0.209152	-0.511465	-0.578859	-0.265688	-0.635895	-0.304254
O35375	O35375	Neuropilin-2	Nrp2	104.63	0	9	19	169260000	-0.135874	-0.201948	-0.128139	-0.0414543	-0.03199	0.135904	0.0795403	-0.14393	0.0219555	0.0487385	0.0969047	-0.0793552	0.0653839	0.149969	-0.194628	0.171221	0.0509434	0.368832	0.34977	0.284433	-0.0100975	0.0969047
O35381	O35381	Acidic leucine-rich nuclear phosphoprotein 32 family member A	Anp32a	28.537	0	11	131	15008000000	4.4037	4.09134	5.38157	4.33216	4.30273	4.14902	4.209	4.26314	4.38182	4.28854	4.22875	4.93457	3.74243	3.93566	5.41422	4.18322	4.55744	3.95033	3.95325	3.96085	4.18414	4.22875
O35382	O35382	Exocyst complex component 4	Exoc4	110.54	0	31	95	2263000000	1.97057	1.97428	2.01506	2.02294	2.00569	1.98686	1.98035	2.05621	2.00215	2.10106	2.0953	2.2208	2.02161	2.05078	2.16978	2.08522	2.2467	2.05937	2.07176	1.96353	2.13787	2.0953
O35387	O35387	HCLS1-associated protein X-1	Hax1	31.654	0	4	9	92448000	-3.01419	-2.82324	-3.00267	-2.84483	-3.07234	-2.85731	-3.01771	-2.86756	-3.03878	-2.8897	-2.94283	-3.13414	-3.0054	-2.92164	-3.21002	-3.06616	-2.96917	-2.928	-2.9186	-2.99859	-3.05523	-2.94283
O35393	O35393	Ephrin-B3	Efnb3	35.884	0	4	7	208120000	-1.22548	-1.01357	-1.31836	-0.917925	-1.15916	-0.887205	-0.974899	-0.9102	-1.13627	-0.927071	-0.963806	-1.20629	-0.374304	-0.807161	-1.38391	-0.844072	-1.10016	-0.690588	-0.721874	-0.652574	-0.888254	-0.963806
O35405	O35405	Phospholipase D3	Pld3	54.388	0	9	30	1963400000	2.33352	2.41148	2.89621	2.40945	2.31267	2.21707	2.23205	2.32687	2.25772	2.35532	2.46434	2.50242	2.46115	2.56138	2.13001	2.46777	2.55908	2.35025	2.34306	2.26734	2.52801	2.46434
O35409	O35409	Glutamate carboxypeptidase 2	Folh1	84.573	0	10	25	507160000	0.0870457	-0.342638	0.60272	-0.402084	0.0440102	-0.267275	-0.0846596	-0.42388	0.0225658	-0.398052	-0.0366955	0.0991612	-0.492378	-0.373596	0.765404	-0.367416	0.175007	-0.256144	-0.179954	-0.0488071	-0.561203	-0.0366955
O35435	O35435	Dihydroorotate dehydrogenase (quinone), mitochondrial	Dhodh	42.699	0	10	24	606530000	0.0365963	0.314331	-0.0134811	0.114784	0.0507297	0.141645	0.138531	0.129751	0.069685	0.359848	0.678194	0.62949	0.953373	0.782375	0.70396	0.712305	0.715357	0.787664	0.80673	0.773813	0.761643	0.678194
O35445	O35445	E3 ubiquitin-protein ligase RNF5	Rnf5	19.837	0	4	6	11085000	-5.02609	-4.76032	-4.7754	-5.1041	-4.92393	-5.07508	-5.07105	-5.1299	-5.03431	-5.14781	-4.84509	-5.37878	-5.35514	-5.69463	-5.1814	-5.48702	-5.53188	-5.29578	-5.36674	-5.07279	-5.24338	-4.84509
O35448	O35448	Lysosomal thioesterase PPT2	Ppt2	34.366	0	3	6	152580000	-1.38289	-1.50242	-1.12713	-1.48142	-1.3203	-1.35914	-1.48588	-1.42041	-1.27981	-1.38229	-1.36217	-1.26863	-0.749285	-1.41075	-1.28008	-1.38111	-1.17264	-1.37277	-1.42862	-1.28134	-1.56262	-1.36217
O35449	O35449	Proline-rich transmembrane protein 1	Prrt1	31.389	0	3	12	466570000	0.100065	0.505261	-0.401279	0.389065	0.1098	0.361345	0.301559	0.307961	0.237425	0.410158	0.344324	0.468861	0.873423	0.447811	-0.0525207	0.440184	0.446964	0.406444	0.363209	0.354906	0.360159	0.344324
O35454	O35454	Chloride transport protein 6	Clcn6	96.979	0	12	32	617580000	-0.369885	-0.176828	-0.621799	-0.228294	-0.27972	-0.138636	-0.201981	-0.16563	-0.301895	-0.231491	-0.292866	-0.520363	-0.265938	-0.204962	-0.686821	-0.237137	-0.520447	-0.205152	-0.204668	-0.315088	-0.205994	-0.292866
O35459	O35459	Delta(3,5)-Delta(2,4)-dienoyl-CoA isomerase, mitochondrial	Ech1	36.118	0	8	20	251090000	-0.109545	-0.247358	-0.0394001	-0.444466	-0.21607	-0.469114	-0.34186	-0.43887	-0.0740852	-0.472471	-0.340795	0.334007	0.188789	-0.484081	0.31719	-0.553987	-0.0763168	-0.504301	-0.458065	-0.382942	-0.493065	-0.340795
O35465	O35465	Peptidyl-prolyl cis-trans isomerase FKBP8	Fkbp8	43.528	0	14	79	3367600000	2.55041	2.6153	2.49583	2.63733	2.49989	2.68067	2.74943	2.63062	2.48724	2.59984	2.57122	2.49728	2.69385	2.60143	2.46483	2.65653	2.57392	2.7254	2.66445	2.65012	2.71174	2.57122
O35474	O35474	EGF-like repeat and discoidin I-like domain-containing protein 3	Edil3	53.711	0	8	12	348310000	-1.10868	-0.869259	-1.30433	-0.754894	-0.918621	-1.02896	-1.1169	-0.634289	-1.03819	-0.730572	-0.929655	-0.950604	-1.21822	-1.06965	-1.63985	-0.754335	-1.0798	-1.00239	-1.13784	-1.23785	-0.467093	-0.929655
O35490;Q91WS4	O35490	Betaine--homocysteine S-methyltransferase 1	Bhmt	45.02	0	3	4	27433000	-3.21256	-3.38756	-2.32597	-3.15468	-3.10067	-3.18678	-3.13901	-3.08589	-3.22512	-3.03466	-2.98276	-3.16994	-2.28947	-2.61435	-2.57801	-3.01935	-3.42917	-2.82192	-2.6867	-2.39408	-3.08106	-2.98276
O35492	O35492	Dual specificity protein kinase CLK3	Clk3	73.797	0	2	4	11305000	-4.41249	-4.36254	-4.50387	-4.33829	-4.52283	-4.45374	-4.57831	-4.42883	-4.56163	-4.33659	-4.46285	-3.9122	-4.63492	-4.289	-4.35058	-3.90834	-4.08739	-4.24005	-4.301	-4.45183	-4.45235	-4.46285
O35516	O35516	Neurogenic locus notch homolog protein 2;Notch 2 extracellular truncation;Notch 2 intracellular domain	Notch2	265.33	0	6	13	168220000	-1.53523	-1.79169	-1.40815	-1.88519	-1.53774	-1.79417	-1.70828	-1.93619	-1.5789	-1.97099	-1.7172	-1.81563	-2.22106	-1.6583	-1.61573	-1.70405	-1.61652	-1.62478	-1.5771	-1.64516	-1.84426	-1.7172
O35526	O35526	Syntaxin-1A	Stx1a	33.054	0	22	147	19252000000	4.48587	4.98272	3.53813	4.68187	4.51085	4.91093	4.80488	4.87362	4.46298	4.70707	4.6359	4.20271	5.10666	5.05092	3.29307	4.71009	4.33769	4.89819	4.80935	4.73624	4.86907	4.6359
O35551	O35551	Rab GTPase-binding effector protein 1	Rabep1	99.523	0	39	90	2157300000	2.06804	2.33757	2.03539	2.22627	2.0753	2.15972	2.08508	2.20571	2.11501	2.197	2.14515	2.03588	2.34712	2.21044	1.79056	2.19476	2.04662	2.18277	2.17221	2.112	2.23069	2.14515
O35566	O35566	CD151 antigen	Cd151	28.246	0.00016152	3	8	325440000	-0.355595	-0.259159	0.86775	-0.814724	-0.40943	-0.840824	-0.733641	-0.871019	-0.362545	-0.776861	-0.364025	-0.075943	-0.963474	-0.615934	0.714079	-0.62405	-0.0477696	-0.469107	-0.331718	-0.238188	-0.748981	-0.364025
O35593	O35593	26S proteasome non-ATPase regulatory subunit 14	Psmd14	34.577	0	11	47	5106700000	3.28367	3.2615	3.07948	3.30819	3.25348	3.31934	3.31888	3.3388	3.28974	3.36548	3.37116	3.68196	3.86361	3.35947	3.40346	3.46366	3.49391	3.3344	3.38697	3.35404	3.49449	3.37116
O35594	O35594	Intraflagellar transport protein 81 homolog	Ift81	79.284	0	7	8	58592000	-1.85264	-2.14845	-1.83723	-2.25662	-1.93703	-2.07492	-1.98994	-2.19398	-1.96535	-2.17458	-2.01911	-1.7053	-2.08994	-2.14442	-1.88921	-2.14623	-1.86722	-2.25016	-2.13802	-2.37082	-2.0972	-2.01911
O35598	O35598	Disintegrin and metalloproteinase domain-containing protein 10	Adam10	83.967	0	8	21	681900000	0.484085	0.318552	0.62673	0.224085	0.53023	0.289616	0.37537	0.220491	0.485035	0.194008	0.313395	0.214157	0.149448	0.27084	0.336929	0.302729	0.394955	0.260099	0.291786	0.340124	0.174372	0.313395
O35604	O35604	Niemann-Pick C1 protein	Npc1	142.88	0	7	18	348950000	0.575405	0.226091	0.692909	0.405865	0.56477	0.470135	0.59185	0.336521	0.612255	0.417248	0.512775	0.800928	0.131445	0.345184	0.782879	0.42712	0.814241	0.342373	0.401531	0.529409	0.337956	0.512775
O35607	O35607	Bone morphogenetic protein receptor type-2	Bmpr2	115.02	0	16	32	2837300000	1.3617	1.46202	1.73901	1.67954	1.37317	1.32527	1.25891	1.60162	1.51287	1.72871	1.64031	1.76453	1.68958	1.88631	1.17971	1.92311	1.72728	1.82268	1.79181	1.69703	1.99391	1.64031
O35609	O35609	Secretory carrier-associated membrane protein 3	Scamp3	38.458	0	10	17	866140000	0.633385	0.747311	0.64834	0.672375	0.675659	0.692486	0.67013	0.75659	0.664125	0.722118	0.663296	0.516336	1.07207	0.690929	0.313999	0.640942	0.436827	0.697628	0.575924	0.569611	0.501564	0.663296
O35621	O35621	Phosphomannomutase 1	Pmm1	29.774	0	11	35	1713700000	1.36281	1.64121	1.0547	1.72873	1.44693	1.68605	1.53508	1.79069	1.4045	1.72638	1.63352	1.39543	1.80324	1.81739	0.744452	1.64909	1.45675	1.85183	1.72617	1.64037	1.85937	1.63352
O35623	O35623	BET1 homolog	Bet1	13.274	0	3	6	224090000	-1.26774	-1.33737	-0.0255203	-1.44098	-1.41882	-1.30174	-1.24458	-1.40025	-1.36125	-1.49761	-1.43847	-0.704275	-1.11904	-1.63665	-0.557398	-1.60152	-1.1376	-1.53077	-1.58265	-1.44992	-1.41391	-1.43847
O35633	O35633	Vesicular inhibitory amino acid transporter	Slc32a1	57.38	0	4	17	280460000	-3.93088	-3.36775	-5.34257	-3.44669	-3.95568	-3.63563	-3.73222	-3.39266	-3.71914	-3.52154	-3.75789	-4.03189	-3.863	-3.59558	-4.61702	-3.75085	-3.93229	-3.67346	-3.78876	-3.7803	-3.56353	-3.75789
O35638	O35638	Cohesin subunit SA-2	Stag2	141.28	0	8	25	368930000	0.078125	-0.0453987	0.40255	0.147825	0.107321	-0.0270844	-0.0270996	0.0705509	0.108116	0.124409	0.081665	0.245468	0.00800133	0.0150261	0.390533	0.150734	0.198917	0.0663395	0.0219517	0.139124	0.0278664	0.081665
O35639	O35639	Annexin A3	Anxa3	36.384	0	11	21	549860000	-0.0339851	-0.696438	0.57621	-0.708015	-0.0552902	-0.515884	-0.254499	-0.745569	0.017065	-0.715822	-0.238636	0.110436	-0.524187	-0.548283	0.776836	-0.64127	0.0966492	-0.538691	-0.43017	-0.233063	-0.637716	-0.238636
O35643	O35643	AP-1 complex subunit beta-1	Ap1b1	103.93	0	27	118	4802000000	2.8992	2.93338	2.87373	2.97318	2.89643	3.01607	2.95839	2.99196	2.97058	3.01178	3.07398	2.98454	3.23917	3.20216	2.55248	3.08879	2.98747	3.19052	3.17878	3.11898	3.15742	3.07398
O35658	O35658	Complement component 1 Q subcomponent-binding protein, mitochondrial	C1qbp	31.013	0	8	89	2246500000	1.92687	2.0547	1.23949	1.98766	1.93356	2.16651	2.12984	2.15452	1.95182	2.08468	1.91236	1.59587	2.40867	1.9886	1.17595	1.96111	1.57284	2.10332	1.97746	1.98012	1.99026	1.91236
O35668	O35668	Huntingtin-associated protein 1	Hap1	70.115	0	4	8	102030000	-1.43171	-1.48455	-1.54946	-1.39092	-1.50731	-1.30445	-1.40586	-1.4988	-1.39138	-1.42491	-1.29997	-0.967781	-1.09578	-0.944012	-1.03101	-1.19034	-1.15861	-1.06327	-1.03141	-1.13882	-1.39174	-1.29997
O35678	O35678	Monoglyceride lipase	Mgll	33.387	0	14	43	1318700000	1.27257	1.18072	0.86058	1.01609	1.12494	1.33282	1.22118	0.973181	1.25389	1.07747	1.3509	1.51286	1.43977	1.36399	0.891506	1.14591	1.43853	1.52029	1.54513	1.40889	1.10709	1.3509
O35681	O35681	Synaptotagmin-3	Syt3	63.253	0	11	14	75236000	-3.32258	-2.83554	-3.67684	-3.13411	-3.27477	-2.93305	-2.91397	-3.0308	-3.3824	-3.16013	-3.10175	-3.27292	-2.55674	-2.99691	-3.68125	-3.1844	-3.21814	-2.96231	-3.05494	-3.08112	-3.14538	-3.10175
O35682	O35682	Myeloid-associated differentiation marker	Myadm	35.284	0	2	18	480420000	-0.282534	-0.72432	-0.156681	-0.758415	-0.448589	-0.559465	-0.600611	-0.74445	-0.353605	-0.641031	-0.333025	-0.336737	0.626102	-0.314505	0.0284805	-0.423885	-0.269571	-0.298409	-0.310421	-0.227804	-0.484144	-0.333025
O35684	O35684	Neuroserpin	Serpini1	46.347	0	2	2	6438800	-5.33655	-4.93704	-5.93633	-5.10675	-5.33782	-5.07974	-5.09529	-5.15232	-5.16123	-4.94699	-5.16153	-5.25573	-5.17848	-5.19138	-5.11552	-5.12085	-5.19443	-5.20219	-5.34722	-5.17979	-4.95474	-5.16153
O35685	O35685	Nuclear migration protein nudC	Nudc	38.358	0	25	101	9234100000	4.21481	4.01951	4.14656	3.92194	4.12383	4.03571	4.12845	3.97942	4.11625	3.95546	4.03118	3.99111	3.98767	3.88859	4.27757	3.93352	4.05836	3.88185	3.90141	4.04524	3.91527	4.03118
O35691	O35691	Pinin	Pnn	82.435	0	24	56	2032400000	1.76854	1.76789	1.6166	1.88724	1.72202	1.84508	1.7908	1.95839	1.70542	1.94836	1.8865	1.78166	2.1325	1.92411	1.66389	2.05656	1.80878	2.07491	1.96713	1.96945	1.97675	1.8865
O35704	O35704	Serine palmitoyltransferase 1	Sptlc1	52.534	0	6	11	142420000	-1.13253	-1.17818	-1.08704	-1.07875	-1.02278	-1.15104	-1.17327	-1.04131	-1.06961	-1.11979	-1.28346	-1.36292	-1.59382	-1.41095	-1.43063	-1.30382	-1.299	-1.36881	-1.34346	-1.4101	-1.20252	-1.28346
O35737	O35737	Heterogeneous nuclear ribonucleoprotein H;Heterogeneous nuclear ribonucleoprotein H, N-terminally processed	Hnrnph1	49.199	0	10	274	33913000000	5.20275	5.1763	5.0552	5.47946	5.19002	5.28482	5.26226	5.45681	5.22185	5.38462	5.05487	5.04038	5.12001	5.10245	4.75758	5.26022	4.90025	5.18266	5.07241	5.08229	5.24206	5.05487
O35841	O35841	Apoptosis inhibitor 5	Api5	56.784	0	23	89	3701800000	2.44859	2.30496	2.6708	2.52501	2.3877	2.40977	2.39982	2.45612	2.42672	2.51323	2.4308	2.42363	2.27848	2.44877	2.27832	2.5347	2.42573	2.46791	2.4293	2.43708	2.51292	2.4308
O35855	O35855	Branched-chain-amino-acid aminotransferase, mitochondrial	Bcat2	44.127	0	4	10	243160000	-1.45711	-1.42273	-1.88153	-1.64753	-1.39834	-1.43417	-1.34043	-1.45303	-1.455	-1.61349	-1.5628	-1.4136	-1.67713	-1.59691	-1.55712	-1.53618	-1.44589	-1.40892	-1.45194	-1.45815	-1.53459	-1.5628
O35857	O35857	Mitochondrial import inner membrane translocase subunit TIM44	Timm44	51.091	0	17	66	2772900000	2.36002	2.32014	2.07546	2.34499	2.32403	2.38141	2.40366	2.47634	2.31151	2.35585	2.35593	2.24896	2.31929	2.39203	2.07156	2.31665	2.29924	2.43842	2.43365	2.38904	2.4061	2.35593
O35864	O35864	COP9 signalosome complex subunit 5	Cops5	37.548	0	13	42	2003800000	1.69741	1.63949	1.72871	1.71709	1.72651	1.75697	1.71475	1.74813	1.69949	1.68915	1.67847	1.55512	1.5106	1.77668	1.49658	1.74323	1.61939	1.51628	1.74623	1.69354	1.7776	1.67847
O35874	O35874	Neutral amino acid transporter A	Slc1a4	56.061	0	9	61	3455800000	2.79313	3.19421	2.28448	2.99099	2.79743	3.15335	3.0497	3.1251	2.76435	3.01077	2.8673	2.50619	3.24797	3.02459	1.84643	2.9525	2.58121	3.0565	2.91635	2.91963	2.93182	2.8673
O35887	O35887	Calumenin	Calu	37.063	0	16	99	12266000000	4.17495	3.92422	4.14778	3.95643	4.06692	4.12723	4.25501	3.99688	4.11043	4.0597	4.06519	4.05414	4.06574	3.95127	4.09594	3.91584	4.04849	4.00028	3.987	4.04167	3.84994	4.06519
O35900	O35900	U6 snRNA-associated Sm-like protein LSm2	Lsm2	10.834	0	4	21	738640000	0.491415	0.52107	0.66992	0.471235	0.5107	0.685005	0.679991	0.64431	0.452505	0.564449	0.347824	0.173622	0.249706	0.667767	-0.0241833	0.622393	0.278029	0.623451	0.502069	0.551476	0.520771	0.347824
O35927	O35927	Catenin delta-2	Ctnnd2	135	0	47	195	7119800000	3.50224	3.52034	3.35747	3.47424	3.46295	3.53606	3.52473	3.49704	3.49666	3.51248	3.4715	3.43167	3.63806	3.56388	3.28006	3.37902	3.41687	3.5191	3.46089	3.51873	3.4013	3.4715
O35954	O35954	Membrane-associated phosphatidylinositol transfer protein 1	Pitpnm1	134.94	0	23	63	2028100000	2.08669	2.27214	1.86493	2.20052	2.07766	2.16797	2.08973	2.25184	2.05606	2.17687	2.06404	1.90797	2.60915	2.29788	1.37688	2.10599	1.92501	2.18173	2.1487	2.07575	2.09259	2.06404
O35955	O35955	Proteasome subunit beta type-10	Psmb10	29.063	0	3	6	18612000	-4.13239	-4.30708	-4.33842	-4.29458	-4.23802	-4.39856	-4.50298	-4.42896	-4.26848	-4.58901	-4.53547	-4.32166	-4.63183	-4.40007	-4.40715	-4.73517	-4.44901	-4.72739	-4.55801	-4.49953	-4.5665	-4.53547
O35963	O35963	Ras-related protein Rab-33B	Rab33b	25.766	0	4	13	697760000	0.0222359	0.115151	-0.14566	-0.0937347	0.0510406	0.058115	0.146851	-0.0525989	-0.0716743	-0.066412	0.0464439	0.0963287	0.561085	0.210688	0.0700893	0.167961	0.158499	0.316786	0.229227	0.232086	0.0802212	0.0464439
O35972	O35972	39S ribosomal protein L23, mitochondrial	Mrpl23	17.121	0	5	16	176770000	-1.40677	-1.32036	-1.62334	-1.33152	-1.41973	-1.34916	-1.41239	-1.29993	-1.47358	-1.43616	-1.53788	-1.70698	-1.45652	-1.36969	-1.99163	-1.49751	-1.70332	-1.47675	-1.41148	-1.52701	-1.47602	-1.53788
O35988	O35988	Syndecan-4	Sdc4	21.482	0	4	12	486070000	-0.255415	-0.678749	-0.49272	-0.635784	-0.461599	-0.558145	-0.282551	-0.716129	-0.324074	-0.55586	-0.434235	-0.317074	-0.650232	-0.519108	-0.0063057	-0.432489	-0.226706	-0.432577	-0.423513	-0.255096	-0.57008	-0.434235
O54692	O54692	Centromere/kinetochore protein zw10 homolog	Zw10	88.062	0	7	17	114320000	-1.48293	-1.50942	-1.28365	-1.40755	-1.48123	-1.48996	-1.53416	-1.45066	-1.449	-1.43236	-1.50713	-1.55903	-1.58734	-1.59163	-1.51131	-1.44427	-1.4902	-1.52944	-1.50985	-1.49956	-1.37454	-1.50713
O54724	O54724	Polymerase I and transcript release factor	Ptrf	43.953	0	4	5	90255000	-2.42468	-2.62268	-2.379	-2.73918	-2.45139	-2.6158	-2.51366	-2.70267	-2.63058	-2.66508	-2.61822	-2.5529	-2.91616	-2.66492	-2.27259	-2.87111	-2.46789	-2.92514	-2.90059	-2.77363	-2.77643	-2.61822
O54734	O54734	Dolichyl-diphosphooligosaccharide--protein glycosyltransferase 48 kDa subunit	Ddost	49.027	0	17	91	5432700000	3.19565	2.99762	3.67748	3.21151	3.13325	3.0384	3.03112	3.06925	3.21311	3.2046	3.18253	3.58265	3.08527	3.08499	3.79226	3.31891	3.4062	3.30518	3.2302	3.18951	3.26126	3.18253
O54754	O54754	Aldehyde oxidase 1	Aox1	146.68	0	14	23	569930000	0.126905	-0.281259	1.6907	-0.386145	0.123369	-0.233614	-0.0953503	-0.451109	0.0396252	-0.366821	-0.0414143	0.627653	-0.284725	-0.16539	1.41854	-0.220262	0.357756	-0.320398	-0.157488	-0.0721722	-0.192392	-0.0414143
O54774	O54774	AP-3 complex subunit delta-1	Ap3d1	135.08	0	42	184	10435000000	4.09704	4.22303	3.80083	4.14644	4.07816	4.28533	4.2355	4.23216	4.09668	4.18415	4.13223	4.06939	4.48115	4.39653	3.71562	4.20039	4.03029	4.31475	4.25253	4.22544	4.21388	4.13223
O54781;Q9Z0G2	O54781	SRSF protein kinase 2;SRSF protein kinase 2 N-terminal;SRSF protein kinase 2 C-terminal	Srpk2	76.756	0	14	57	1883700000	1.77424	1.80013	1.51344	1.81205	1.74037	1.78768	1.77365	1.78242	1.76723	1.77054	1.70064	1.54165	1.69161	1.72862	1.44675	1.70282	1.53683	1.71813	1.68118	1.67386	1.70381	1.70064
O54782	O54782	Epididymis-specific alpha-mannosidase	Man2b2	115.61	0	6	9	94384000	-1.08592	-1.63587	-1.09065	-1.70129	-1.27057	-1.57385	-1.44646	-1.74237	-1.12466	-1.61085	-1.38505	-1.47901	-1.10164	-0.638399	-1.44282	-1.08719	-1.38712	-1.47672	-1.18417	-1.17272	-1.48199	-1.38505
O54786	O54786	DNA fragmentation factor subunit alpha	Dffa	36.572	0	3	6	48887000	-2.15645	-1.82983	-1.4357	-2.09282	-2.19716	-2.27011	-2.28694	-2.12321	-2.04845	-2.11361	-2.09435	-1.57645	-2.30178	-1.8261	-0.850143	-2.18546	-1.73824	-2.10053	-1.90828	-2.10168	-2.29431	-2.09435
O54829	O54829	Regulator of G-protein signaling 7	Rgs7	54.791	0	10	47	2525600000	2.38843	2.83617	1.72025	2.35465	2.29228	2.74583	2.62842	2.56655	2.30408	2.42946	2.45774	2.29622	2.8896	2.75285	1.68826	2.42263	2.22358	2.5859	2.50789	2.44145	2.50337	2.45774
O54833	O54833	Casein kinase II subunit alpha	Csnk2a2	41.215	0	15	51	1606700000	1.11647	1.13734	1.15885	1.11777	1.06516	1.11618	1.06759	1.08066	1.08343	1.09199	1.08234	1.02781	0.911079	0.959433	0.886646	0.982544	0.952103	0.982603	0.945574	1.00913	1.12273	1.08234
O54865	O54865	Guanylate cyclase soluble subunit beta-1	Gucy1b3	70.597	0	27	89	2578000000	2.33476	2.52304	2.71359	2.6877	2.34723	2.33095	2.27113	2.70869	2.51923	2.73595	2.54092	2.31017	2.70708	2.88884	2.04727	2.71969	2.24404	2.45179	2.43885	2.38331	2.76909	2.54092
O54879	O54879	High mobility group protein B3	Hmgb3	23.01	0	13	40	3627000000	2.74182	2.62538	2.71045	3.16435	2.67648	2.71107	2.75496	3.05864	2.75228	3.20838	2.86687	2.79512	2.61179	2.73255	2.6518	3.2479	2.70152	2.92781	2.88387	2.83347	3.12037	2.86687
O54901	O54901	OX-2 membrane glycoprotein	Cd200	31.256	0	9	53	5946900000	3.27113	3.61398	2.74222	3.72975	3.32803	3.61768	3.51025	3.9712	3.33711	3.74758	3.57009	3.45126	4.13924	3.92893	2.64264	3.8729	3.47914	3.79529	3.79465	3.65613	4.06126	3.57009
O54916	O54916	RalBP1-associated Eps domain-containing protein 1	Reps1	86.518	0	12	22	345260000	-0.887545	-0.92598	-0.77956	-0.777624	-0.93862	-1.00098	-0.927361	-0.836119	-0.851055	-0.852261	-0.875536	-0.837517	-1.3288	-0.885864	-0.868557	-0.977158	-0.903053	-0.970818	-0.93552	-0.849682	-0.913229	-0.875536
O54929	O54929	WD repeat and SOCS box-containing protein 2	Wsb2	45.261	0	3	9	32259000	-3.1826	-3.15311	-3.21247	-3.17312	-3.07673	-3.13449	-3.14259	-3.25619	-3.0712	-3.19212	-3.3058	-3.39787	-3.07123	-3.31431	-3.41346	-3.30503	-3.34629	-3.33838	-3.42992	-3.38473	-3.2948	-3.3058
O54931	O54931	A-kinase anchor protein 2	Akap2	98.577	0	16	45	1549900000	1.72321	1.49826	1.99431	1.27908	1.68406	1.42183	1.47259	1.32272	1.68108	1.34908	1.64476	1.81008	1.73648	1.5029	2.25349	1.30181	1.82427	1.42458	1.48568	1.55122	1.27951	1.64476
O54941	O54941	SWI/SNF-related matrix-associated actin-dependent regulator of chromatin subfamily E member 1	Smarce1	46.638	0	13	44	1203800000	0.725845	0.620241	1.0591	0.879116	0.693991	0.690454	0.623159	0.861191	0.719946	0.859549	0.794165	0.86739	0.654215	0.700056	0.882767	0.847178	0.808065	0.761164	0.709751	0.741857	0.859356	0.794165
O54946;O35723	O54946	DnaJ homolog subfamily B member 6	Dnajb6	39.807	0	3	11	307480000	-0.280004	-0.152218	-0.48176	-0.0939846	-0.32382	-0.267485	-0.21455	-0.0676689	-0.368265	-0.0977821	-0.260006	-0.43944	-0.335642	-0.176231	-0.699207	-0.149601	-0.343567	-0.203531	-0.23834	-0.238197	-0.134232	-0.260006
O54950	O54950	5-AMP-activated protein kinase subunit gamma-1	Prkag1	37.52	0	7	15	291880000	-1.22122	-1.18482	-1.47146	-1.21663	-1.17978	-1.18049	-1.23114	-1.24503	-1.33499	-1.22161	-1.30618	-1.48741	-1.36738	-1.38145	-1.38649	-1.24623	-1.43762	-1.4252	-1.40337	-1.24799	-1.38153	-1.30618
O54962	O54962	Barrier-to-autointegration factor;Barrier-to-autointegration factor, N-terminally processed	Banf1	10.102	0	7	10	214620000	-2.30017	-2.6029	-2.1274	-2.0162	-2.3218	-2.42993	-2.47511	-2.14397	-2.27394	-2.05657	-2.34684	-1.88836	-3.3331	-2.56203	-1.37033	-2.10565	-2.03186	-2.31518	-2.37335	-2.38944	-2.03067	-2.34684
O54983	O54983	Ketimine reductase mu-crystallin	Crym	33.523	0	13	79	5213700000	2.89892	3.36549	2.94609	2.92203	3.11544	3.43576	3.39752	2.92164	2.88695	2.88146	3.12737	3.05368	3.32692	3.3721	2.81936	2.98103	3.1414	3.39625	3.46436	3.42701	2.84576	3.12737
O54984	O54984	ATPase Asna1	Asna1	38.822	0	15	70	3055000000	2.683	2.66214	2.91732	2.87418	2.69498	2.66062	2.64628	2.80569	2.75907	2.88331	2.85027	3.09118	2.80306	2.82674	2.74372	2.96903	2.93047	2.90414	2.86627	2.86364	2.97355	2.85027
O54988;O55098	O54988	STE20-like serine/threonine-protein kinase	Slk	141.46	0	28	60	1486500000	1.28825	1.48434	1.28648	1.27378	1.2543	1.37567	1.29831	1.19448	1.27712	1.30177	1.52037	1.49691	1.79534	1.72398	1.43538	1.40778	1.45433	1.56764	1.57831	1.62459	1.54646	1.52037
O54990	O54990	Prominin-1	Prom1	97.112	0	3	4	25073000	-4.44543	-4.02614	-4.7309	-4.5088	-4.4079	-4.3884	-4.21505	-4.4907	-4.42243	-4.51598	-4.42985	-4.58814	-4.23988	-4.32991	-4.47718	-4.39679	-4.35105	-4.34779	-4.47375	-4.33292	-4.40813	-4.42985
O55003	O55003	BCL2/adenovirus E1B 19 kDa protein-interacting protein 3	Bnip3	20.978	0	3	7	162420000	-1.29525	-0.738518	-1.88863	-1.07845	-1.32382	-0.865625	-0.799551	-1.07137	-1.35037	-1.10498	-1.25509	-1.513	-1.26968	-1.18191	-1.7736	-1.37284	-1.42911	-1.31174	-1.3736	-1.30921	-1.49761	-1.25509
O55013	O55013	Trafficking protein particle complex subunit 3	Trappc3	20.302	0	9	34	2621400000	2.26052	2.129	2.01251	2.20383	2.16986	2.12359	2.13036	2.29591	2.23802	2.21216	2.16355	1.97764	2.12403	2.21314	1.57213	2.16949	2.0878	2.22267	2.21957	2.18148	2.23362	2.16355
O55017	O55017	Voltage-dependent N-type calcium channel subunit alpha-1B	Cacna1b	261.48	0	14	28	299080000	-0.618624	-0.168549	-1.21343	-0.359156	-0.58452	-0.320395	-0.441431	-0.35733	-0.599865	-0.439791	-0.458296	-0.754299	0.0482254	-0.215241	-1.01116	-0.439671	-0.630379	-0.3107	-0.365913	-0.42383	-0.438271	-0.458296
O55022	O55022	Membrane-associated progesterone receptor component 1	Pgrmc1	21.694	0	13	87	6955200000	2.95205	2.79697	3.97975	3.18582	2.9114	2.90977	2.88608	2.96141	3.10778	3.28183	3.32993	3.59426	3.33795	3.44154	3.33311	3.37712	3.42861	3.57793	3.49392	3.45119	3.35958	3.32993
O55023	O55023	Inositol monophosphatase 1	Impa1	30.436	0	17	79	5517500000	3.19345	3.2044	3.01079	3.15401	3.17057	3.3228	3.27102	3.24775	3.18739	3.19843	3.24267	3.25498	3.17088	3.32939	3.25197	3.17193	3.22624	3.30446	3.34282	3.28269	3.24106	3.24267
O55026	O55026	Ectonucleoside triphosphate diphosphohydrolase 2	Entpd2	54.319	0	6	17	157150000	-1.95267	-2.27997	-2.04157	-2.25427	-2.05912	-2.35667	-2.25488	-2.39094	-2.00479	-2.24197	-2.12311	-1.69592	-2.21028	-2.21503	-1.94103	-2.19882	-1.82006	-2.29988	-2.20024	-2.06315	-2.32369	-2.12311
O55029	O55029	Coatomer subunit beta	Copb2	102.45	0	47	183	9849500000	4.33373	4.17379	4.56811	4.29717	4.24266	4.23595	4.27175	4.28068	4.33408	4.31768	4.31879	4.41865	4.2084	4.22943	4.33235	4.32796	4.34683	4.28269	4.2733	4.26011	4.39232	4.31879
O55033	O55033	Cytoplasmic protein NCK2	Nck2	42.879	0	12	29	562720000	1.04062	0.992102	1.15986	1.00221	1.00057	0.977625	1.04385	1.05137	1.04028	1.08189	1.13811	1.29672	0.983358	1.06093	1.55172	1.14974	1.29592	1.01049	1.0575	1.07753	1.12032	1.13811
O55042	O55042	Alpha-synuclein	Snca	14.485	0	8	108	28005000000	4.76973	5.21176	4.84289	5.30516	4.83216	5.18422	5.16909	5.21496	4.98928	5.42995	5.43081	5.5164	5.6195	5.73038	4.40722	5.46147	5.32305	5.61602	5.52693	5.45928	5.4915	5.43081
O55047	O55047	Serine/threonine-protein kinase tousled-like 2	Tlk2	82.26	0	3	4	36894000	-2.68536	-2.54094	-2.98359	-2.73603	-2.8013	-2.67127	-2.66043	-2.72253	-2.81684	-2.72961	-2.79218	-2.94213	-2.62927	-2.69	-2.84016	-2.88006	-2.80402	-2.77064	-2.69665	-2.84461	-2.93102	-2.79218
O55057	O55057	Retinal rod rhodopsin-sensitive cGMP 3,5-cyclic phosphodiesterase subunit delta	Pde6d	17.348	0	2	13	395150000	-1.05498	-1.05398	-1.15513	-0.867436	-1.12307	-1.03336	-1.00877	-0.88913	-1.06222	-0.864691	-1.0839	-1.15276	-1.26819	-1.04412	-1.10736	-1.03283	-1.15261	-0.99	-0.998385	-1.06841	-1.02586	-1.0839
O55060	O55060	Thiopurine S-methyltransferase	Tpmt	27.585	0	8	14	157070000	-1.76801	-1.77142	-1.07909	-1.49472	-1.59196	-1.86338	-1.84853	-1.72789	-1.51282	-1.49071	-1.45032	-1.49303	-1.22989	-1.37644	-1.36192	-1.41692	-1.50567	-1.40075	-1.4206	-1.24822	-1.43067	-1.45032
O55074;Q7TN79	O55074;Q7TN79	A-kinase anchor protein 7 isoform alpha;A-kinase anchor protein 7 isoform gamma	Akap7	9.169	0	6	10	692100000	-0.0876045	0.0474815	-0.3337	-0.134504	-0.13205	-0.0200443	-0.0440903	0.0370197	-0.184235	-0.303751	-0.411844	-0.606581	0.380718	-0.0213718	-1.16707	-0.220808	-0.361387	-0.715517	-0.651768	-0.508867	-0.205305	-0.411844
O55091	O55091	Protein IMPACT	Impact	36.276	0	11	36	1200700000	0.725256	0.701901	0.831699	0.610004	0.723101	0.731476	0.796629	0.61772	0.741015	0.58499	0.592915	0.235552	0.629927	0.588385	0.223446	0.47514	0.381516	0.610271	0.601419	0.624014	0.442694	0.592915
O55100	O55100	Synaptogyrin-1	Syngr1	25.652	0	3	20	1671000000	1.39973	1.86551	0.98893	1.33125	1.52893	1.67164	1.60518	1.48879	1.45493	1.52536	1.6729	1.66529	2.39086	1.88991	0.737556	1.60888	1.59318	1.91646	1.86127	1.73896	1.70084	1.6729
O55102	O55102	Biogenesis of lysosome-related organelles complex 1 subunit 1	Bloc1s1	14.281	0	5	8	53845000	-2.70349	-3.00338	-2.70275	-3.02906	-2.83116	-2.99021	-2.94573	-2.799	-2.78832	-2.91118	-3.05177	-2.926	-2.75386	-3.18064	-2.82677	-3.04552	-2.89738	-3.20396	-3.16399	-3.16481	-3.14378	-3.05177
O55106	O55106	Striatin	Strn	85.965	0	25	83	3226100000	2.47819	2.65745	2.38347	2.51152	2.49051	2.6042	2.61247	2.56224	2.50231	2.54024	2.50535	2.4406	2.57726	2.64108	2.28429	2.5079	2.47314	2.56072	2.58983	2.52879	2.51105	2.50535
O55125	O55125	Protein NipSnap homolog 1	Nipsnap1	33.363	0	12	38	2807700000	2.39886	2.68547	2.14476	2.77908	2.47319	2.60401	2.46735	2.865	2.48672	2.84808	2.6145	2.68448	2.53303	2.6093	2.25427	2.79191	2.57209	2.81592	2.86331	2.53608	3.017	2.6145
O55126	O55126	Protein NipSnap homolog 2	Gbas	32.932	0	15	51	4178200000	2.67421	2.41515	2.57837	2.53926	2.55791	2.66277	2.67553	2.59166	2.69298	2.59504	2.60591	2.67355	2.56134	2.5922	2.517	2.52135	2.71849	2.79977	2.76404	2.72756	2.613	2.60591
O55128	O55128	Histone deacetylase complex subunit SAP18	Sap18	17.595	0	8	35	3702400000	1.97331	1.83906	1.99804	2.1605	1.90883	1.89502	1.8733	2.11987	1.98561	2.23122	2.01722	1.99445	1.80434	1.92602	1.73671	2.20816	1.97282	2.0303	2.02274	1.98628	2.19068	2.01722
O55131;Q9DA97	O55131	Septin-7	2018-09-07	50.549	0	38	266	35542000000	5.24805	5.23692	5.11993	5.04979	5.17924	5.28165	5.31707	5.108	5.23789	5.11424	5.22272	5.22809	5.25346	5.27503	5.05535	5.03385	5.20156	5.29235	5.29614	5.23846	5.04262	5.22272
O55135	O55135	Eukaryotic translation initiation factor 6	Eif6	26.511	0	8	40	1777100000	1.82618	1.70382	2.34533	1.98706	1.84171	1.88769	1.82592	1.95514	1.92189	2.01476	1.93058	1.85704	2.43349	1.9617	1.75225	1.90871	1.86816	1.88095	1.86835	1.83521	1.91284	1.93058
O55137;Q9QYR7;Q32Q92;Q8BWN8	O55137	Acyl-coenzyme A thioesterase 1	Acot1	46.135	0	8	121	7560200000	4.09318	3.48672	4.77438	3.54204	3.95413	3.60435	3.83436	3.45163	4.03319	3.57226	3.82982	4.10906	3.30773	3.59009	4.37073	3.6384	4.26503	3.6638	3.77353	3.93383	3.53315	3.82982
O55142	O55142	60S ribosomal protein L35a	Rpl35a	12.554	0	9	40	8430600000	3.82712	3.48052	4.47552	3.91241	3.72495	3.67676	3.71926	3.8432	3.85471	3.93178	3.73772	3.72784	3.65393	3.67154	3.48103	4.04751	3.78905	3.87011	3.86738	3.87341	4.06841	3.73772
O55143;Q8R429;Q64518	O55143	Sarcoplasmic/endoplasmic reticulum calcium ATPase 2	Atp2a2	114.86	0	48	342	28394000000	5.38584	5.50061	5.31997	5.36731	5.31007	5.46227	5.44932	5.28599	5.32289	5.35088	5.3687	5.37945	5.88945	5.55372	5.32133	5.46219	5.36556	5.55604	5.48079	5.4391	5.41892	5.3687
O55176	O55176	E3 ubiquitin-protein ligase Praja-1	Pja1	63.905	0	6	8	237390000	-1.37948	-0.891079	-1.43737	-0.888945	-1.33941	-1.38549	-1.18041	-1.21624	-1.49104	-1.30571	-1.53285	-2.11927	-1.58518	-1.40036	-3.15658	-1.53451	-1.95059	-1.55805	-1.64914	-1.60477	-1.53672	-1.53285
O55201	O55201	Transcription elongation factor SPT5	Supt5h	120.66	0	26	67	1497100000	1.73004	1.73783	1.63805	1.77943	1.74638	1.75549	1.7877	1.7181	1.78867	1.75382	1.70802	1.66581	1.87169	1.69134	1.68283	1.80323	1.68103	1.74258	1.71422	1.72168	1.78405	1.70802
O55222	O55222	Integrin-linked protein kinase	Ilk	51.373	0	17	43	3105200000	2.52046	2.09436	3.03784	2.0037	2.41219	2.06889	2.30839	1.91401	2.46241	2.09714	2.55136	2.9861	2.14788	2.36789	3.15214	2.2653	2.80116	2.32665	2.42708	2.45303	2.18151	2.55136
O55229	O55229	Choline/ethanolamine kinase	Chkb	45.126	0	7	11	140950000	-1.21449	-1.25	-0.786461	-1.30319	-1.25617	-1.27455	-1.338	-1.25134	-1.18538	-1.22203	-1.1485	-1.23921	-0.879166	-0.971554	-0.936773	-1.08955	-1.1979	-1.10686	-1.08275	-1.08577	-1.08545	-1.1485
O55234	O55234	Proteasome subunit beta type-5	Psmb5	28.532	0	15	64	7134300000	2.42381	2.4801	2.99004	2.58285	2.40475	2.43086	2.42345	2.58185	2.49589	2.67437	2.5139	2.65936	2.42921	2.57001	2.4504	2.61757	2.61398	2.56414	2.59885	2.53502	2.74874	2.5139
O55242	O55242	Sigma non-opioid intracellular receptor 1	Sigmar1	25.25	0.00058884	2	3	37591000	-2.84477	-2.5409	-3.21324	-2.70184	-2.80108	-2.52562	-2.61322	-2.66983	-2.85726	-2.70443	-2.72133	-2.90195	-2.92078	-2.71143	-2.8671	-2.81914	-2.80839	-2.9119	-2.99186	-2.95164	-2.89102	-2.72133
O70133	O70133	ATP-dependent RNA helicase A	Dhx9	149.47	0	54	253	24044000000	4.67614	4.61654	4.91393	4.88737	4.67336	4.6733	4.68301	4.85015	4.69438	4.93981	4.80823	4.81185	4.92481	4.78807	4.73029	5.02531	4.77273	4.89015	4.81629	4.82359	4.99372	4.80823
O70152	O70152	Dolichol-phosphate mannosyltransferase subunit 1	Dpm1	29.174	0	14	41	837880000	0.656755	0.584841	0.75491	0.606344	0.614229	0.591366	0.56617	0.559401	0.597065	0.644449	0.623566	0.849054	0.775761	0.719915	0.936848	0.765299	0.750385	0.728195	0.690569	0.659685	0.686853	0.623566
O70161;P70181	O70161	Phosphatidylinositol 4-phosphate 5-kinase type-1 gamma	Pip5k1c	72.407	0	17	52	4926900000	1.41915	1.61961	1.40329	1.43189	1.42659	1.53921	1.52381	1.42549	1.38664	1.4044	1.42356	1.36253	1.75802	1.71182	0.957958	1.42337	1.35328	1.60914	1.53584	1.5247	1.4229	1.42356
O70166	O70166	Stathmin-3	Stmn3	20.954	0	13	29	1148800000	0.665106	0.83357	0.3895	0.999744	0.76487	0.810206	0.78315	1.02227	0.704386	1.02746	0.791145	0.645777	0.877283	0.853975	-0.150232	0.949144	0.644934	0.85553	0.746281	0.727764	1.18353	0.791145
O70172	O70172	Phosphatidylinositol 5-phosphate 4-kinase type-2 alpha	Pip4k2a	46.151	0	13	29	3492300000	0.456806	0.549742	0.294449	0.378824	0.459209	0.450266	0.526989	0.46954	0.470776	0.473358	0.699375	0.612318	0.813559	0.73962	0.727411	0.572271	0.658104	0.673761	0.705168	0.681667	0.62549	0.699375
O70194	O70194	Eukaryotic translation initiation factor 3 subunit D	Eif3d	63.988	0	22	93	5597800000	3.36643	3.32061	3.46142	3.44291	3.37904	3.38479	3.39215	3.42818	3.42	3.53183	3.40122	3.50994	3.41536	3.32803	3.39749	3.48611	3.42432	3.39471	3.44076	3.38351	3.50883	3.40122
O70228	O70228	Probable phospholipid-transporting ATPase IIA	Atp9a	118.61	0	28	87	3237000000	2.61011	2.65403	2.38011	2.84723	2.63741	2.7309	2.72311	2.84654	2.72828	2.8038	2.68185	2.62851	2.93087	2.80806	2.18771	2.84501	2.63083	2.84792	2.81306	2.80443	2.86204	2.68185
O70251	O70251	Elongation factor 1-beta	Eef1b	24.693	0	9	100	10888000000	4.0675	4.08619	4.09431	4.11831	3.95668	4.141	4.14586	4.22721	3.98334	4.19162	4.0389	4.0015	3.96385	4.09102	3.86572	4.11685	3.98195	4.0773	4.03541	3.96378	4.14024	4.0389
O70252	O70252	Heme oxygenase 2	Hmox2	35.738	0	12	42	1818500000	1.5817	1.75862	1.24984	1.78577	1.6546	1.83245	1.75549	1.82738	1.62051	1.74883	1.72823	1.39861	1.90707	1.89204	0.95039	1.85089	1.56142	1.96477	1.88298	1.87943	1.83133	1.72823
O70274	O70274	Protein tyrosine phosphatase type IVA 2	Ptp4a2	19.127	0	2	5	101850000	-3.33732	-3.36109	-3.6971	-3.50444	-3.36805	-3.36406	-3.40701	-3.44454	-3.4468	-3.55326	-3.73741	-3.58434	-3.0026	-3.41179	-3.6711	-3.59517	-3.86693	-3.79763	-3.67606	-3.75867	-3.73337	-3.73741
O70279	O70279	Protein DGCR14	Dgcr14	52.603	0	2	4	15656000	-6.65574	-5.88583	-6.35096	-6.40975	-6.40087	-6.64992	-6.46278	-6.65455	-6.63355	-6.47542	-6.46894	-6.70295	-6.49676	-6.61212	-6.69936	-6.40723	-6.6363	-6.5323	-6.63269	-6.53836	-6.43908	-6.46894
O70293;O70291	O70293	G protein-coupled receptor kinase 6	Grk6	65.978	0	11	21	439710000	-0.604195	-0.446209	-1.02411	-0.408295	-0.57567	-0.349525	-0.57342	-0.344849	-0.630955	-0.401711	-0.559074	-0.744392	-0.154612	-0.470472	-0.871237	-0.459267	-0.691547	-0.489735	-0.564636	-0.514244	-0.369301	-0.559074
O70305	O70305	Ataxin-2	Atxn2	136.48	0	29	81	2559000000	2.43824	2.4291	2.4498	2.50228	2.46687	2.42197	2.42807	2.5101	2.44726	2.51609	2.46696	2.26961	2.66099	2.36614	2.21242	2.38911	2.269	2.35759	2.3206	2.32064	2.35274	2.46696
O70309	O70309	Integrin beta-5	Itgb5	87.908	0	17	43	769540000	0.856745	0.451931	1.66897	0.445335	0.84807	0.503904	0.64525	0.47221	0.897236	0.466778	0.791454	0.873718	0.597981	0.381775	1.79585	0.38209	0.938824	0.548044	0.503796	0.641363	0.453053	0.791454
O70310	O70310	Glycylpeptide N-tetradecanoyltransferase 1	Nmt1	56.888	0	16	52	1661700000	1.62675	1.40486	1.8235	1.58505	1.62308	1.46503	1.47614	1.52077	1.62217	1.58496	1.6319	1.66199	1.73252	1.72856	1.66062	1.72685	1.64114	1.68489	1.64216	1.58692	1.69841	1.6319
O70311	O70311	Glycylpeptide N-tetradecanoyltransferase 2	Nmt2	60.484	0	17	68	2448400000	2.40557	2.39493	2.49154	2.48613	2.35148	2.40855	2.40355	2.47765	2.37805	2.44604	2.34154	2.38042	2.30332	2.38619	2.33749	2.38837	2.30406	2.3236	2.30024	2.36605	2.41468	2.34154
O70318	O70318	Band 4.1-like protein 2	Epb41l2	109.94	0	53	221	10822000000	4.47041	4.01556	4.74872	3.94076	4.28498	4.12425	4.19986	3.92716	4.37033	3.94798	4.34358	4.58699	4.09254	4.20003	4.94616	4.0181	4.53978	4.21472	4.23599	4.33714	3.93069	4.34358
O70325;Q91XR9	O70325;Q91XR9	Phospholipid hydroperoxide glutathione peroxidase, mitochondrial;Phospholipid hydroperoxide glutathione peroxidase, nuclear	Gpx4	22.228	0	9	37	1469600000	1.46171	1.16344	1.18504	1.24442	1.34951	1.30374	1.37285	1.27561	1.38141	1.18394	1.29145	1.58017	0.915857	1.22956	1.58095	1.19036	1.43257	1.25431	1.2964	1.36772	1.17252	1.29145
O70378	O70378	ER membrane protein complex subunit 8	Emc8	23.348	0	10	49	1876400000	1.46999	1.23356	1.64824	1.33227	1.40039	1.34713	1.4541	1.34537	1.44074	1.37788	1.35978	1.74083	1.57056	1.52042	2.01745	1.52162	1.69333	1.4995	1.48831	1.46963	1.43542	1.35978
O70400	O70400	PDZ and LIM domain protein 1	Pdlim1	35.774	0	10	39	920670000	1.02039	0.255621	2.58	0.559685	0.99968	0.270205	0.459971	0.330301	1.10065	0.431948	0.785475	1.32812	0.326569	0.321272	2.37979	0.347696	1.30856	0.225536	0.295731	0.524723	0.268761	0.785475
O70401	O70401	Tetraspanin-6	Tspan6	27.333	0	4	12	613430000	-0.231974	-0.283468	-0.552311	-0.128115	-0.251101	-0.329966	-0.318251	-0.101419	-0.194025	-0.0831413	-0.239706	-0.42642	0.0919304	-0.274595	-0.739458	0.0740032	-0.375689	-0.18696	-0.287312	-0.34479	0.0129814	-0.239706
O70405	O70405	Serine/threonine-protein kinase ULK1	Ulk1	112.46	0	2	4	10784000	-4.28913	-4.42396	-4.44625	-4.34926	-4.32148	-4.34361	-4.40677	-4.29429	-4.3103	-4.49424	-4.47055	-4.05201	-4.45416	-3.99744	-3.97688	-4.31891	-4.35618	-4.90765	-4.78839	-4.18556	-4.40147	-4.47055
O70422	O70422	General transcription factor IIH subunit 4	Gtf2h4	52.224	0	3	6	42888000	-2.80664	-2.75639	-2.28428	-2.62042	-2.81754	-2.79622	-2.81687	-2.7056	-2.64437	-2.74848	-2.82722	-2.91363	-2.2618	-2.85772	-3.00216	-2.85769	-3.04166	-2.91536	-2.96957	-2.76191	-3.10328	-2.82722
O70435	O70435	Proteasome subunit alpha type-3	Psma3	28.405	0	19	100	10143000000	3.82511	3.79585	4.00645	3.89436	3.74441	3.82785	3.83266	3.95202	3.8286	3.95525	3.84535	4.01386	3.6719	3.80362	3.77071	3.87081	3.9096	3.81654	3.82982	3.82455	3.96487	3.84535
O70439	O70439	Syntaxin-7	Stx7	29.82	0	13	71	4494400000	2.41979	2.5502	2.1085	2.54917	2.4286	2.50958	2.42807	2.60609	2.39512	2.5553	2.41463	2.33742	2.39246	2.52957	1.85726	2.5204	2.37331	2.51153	2.41795	2.39895	2.6763	2.41463
O70443	O70443	Guanine nucleotide-binding protein G(z) subunit alpha	Gnaz	40.849	0	14	74	3802900000	2.44118	2.6907	1.94469	2.63618	2.39812	2.63075	2.53284	2.69422	2.42876	2.61072	2.53991	2.34951	2.92064	2.85645	1.64123	2.62095	2.35805	2.75732	2.74025	2.52665	2.78217	2.53991
O70451	O70451	Monocarboxylate transporter 2	Slc16a7	52.603	0	3	12	146420000	-1.39208	-0.9035	-2.14241	-1.18613	-1.17244	-0.973064	-1.10496	-1.02009	-1.43433	-1.26283	-1.24616	-1.87405	-0.894314	-1.19262	-2.42521	-1.2391	-1.74179	-1.2502	-1.33011	-1.24905	-1.4417	-1.24616
O70456	O70456	14-3-3 protein sigma	Sfn	27.706	0.00015504	1	35	47615000000	6.52431	6.60974	6.1444	6.72424	6.49165	6.6556	6.56105	6.85167	6.58332	6.80216	6.7055	6.60173	6.58075	6.85997	5.65726	6.76193	6.52901	6.83253	6.82462	6.72373	6.82687	6.7055
O70458	O70458	Oncostatin-M-specific receptor subunit beta	Osmr	110.23	0.00015523	3	9	29763000	-2.34963	-2.38077	-2.29628	-2.34748	-2.23296	-2.37577	-2.35475	-2.46536	-2.31121	-2.42123	-2.36068	-2.33689	-2.50058	-2.57384	-2.32702	-2.51581	-2.33762	-2.3926	-2.42297	-2.27356	-2.62232	-2.36068
O70475	O70475	UDP-glucose 6-dehydrogenase	Ugdh	54.831	0	23	70	2916700000	2.56774	2.43434	2.62069	2.5916	2.68462	2.40944	2.48781	2.08078	2.46501	2.12258	2.35739	2.61969	2.17562	2.30706	2.75042	2.19435	2.62545	2.37106	2.4487	2.54053	2.04792	2.35739
O70480	O70480	Vesicle-associated membrane protein 4	Vamp4	16.353	0	5	15	304680000	-0.700485	-0.164619	-0.769621	-0.526104	-0.774111	-0.586004	-0.6306	-0.52033	-0.705364	-0.510231	-0.711186	-0.954594	-0.553888	-0.684471	-1.07977	-0.807463	-1.05869	-0.892189	-0.916771	-0.976198	-0.750822	-0.711186
O70481	O70481	E3 ubiquitin-protein ligase UBR1	Ubr1	200.24	0	14	32	374960000	0.316015	0.337332	0.124479	0.538376	0.397419	0.453066	0.324619	0.50416	0.419365	0.599939	0.461275	0.491182	0.444599	0.435375	0.493753	0.503229	0.421856	0.37146	0.450333	0.509079	0.46002	0.461275
O70492	O70492	Sorting nexin-3	Snx3	18.757	0	9	45	2928000000	2.31576	2.22595	2.51484	2.27456	2.34184	2.32511	2.27359	2.24634	2.33214	2.31905	2.24584	2.86499	2.05645	2.22678	3.13745	2.27737	2.57264	2.21449	2.24659	2.20609	2.45424	2.24584
O70493	O70493	Sorting nexin-12	Snx12	19.116	0	9	38	3704500000	3.20743	2.99205	3.34027	3.24394	3.13832	3.17756	3.1512	3.28854	3.18518	3.30731	3.21441	3.50787	3.08944	3.32404	3.62984	3.35077	3.42684	3.34472	3.30296	3.19783	3.45743	3.21441
O70496	O70496	H(+)/Cl(-) exchange transporter 7	Clcn7	88.712	0	5	9	241510000	-0.583534	-0.431959	-0.52623	-0.830904	-0.724461	-0.649944	-0.64702	-0.82468	-0.672354	-0.858831	-0.740215	-0.896824	-0.821383	-0.786718	-0.622578	-0.822119	-0.755585	-0.593861	-0.609234	-0.650625	-0.787708	-0.740215
O70503	O70503	Very-long-chain 3-oxoacyl-CoA reductase	Hsd17b12	34.741	0	12	53	4630000000	2.28688	2.36412	2.5313	2.56247	2.3745	2.52595	2.35024	2.45168	2.35378	2.54546	2.38942	2.32066	2.47331	2.29806	2.38861	2.50263	2.31134	2.58573	2.50509	2.37315	2.62247	2.38942
O70507	O70507	Potassium/sodium hyperpolarization-activated cyclic nucleotide-gated channel 4	Hcn4	127.41	0	4	9	72300000	-1.41778	-1.20137	-1.56361	-1.42436	-1.3732	-1.42306	-1.44412	-1.47479	-1.4696	-1.52073	-1.47413	-1.66404	-0.889688	-1.17883	-2.17778	-1.37223	-1.63094	-1.64716	-1.40521	-1.4211	-1.38222	-1.47413
O70551	O70551	SRSF protein kinase 1	Srpk1	73.088	0	7	15	199630000	-0.638924	-0.201868	-0.542011	-0.447754	-0.59169	-0.580996	-0.634531	-0.44076	-0.594524	-0.482891	-0.696976	-0.542517	-0.625395	-0.758471	-0.547514	-0.575224	-0.640551	-0.721832	-0.691286	-0.766651	-0.588722	-0.696976
O70566	O70566	Protein diaphanous homolog 2	Diaph2	124.87	0	11	17	306940000	-1.14697	-1.46785	-0.23741	-1.11052	-1.11892	-1.37258	-1.40511	-1.34042	-1.01138	-1.04383	-0.937935	-0.719395	-0.957497	-0.968542	-0.641222	-1.12547	-0.838917	-1.00255	-0.995747	-0.957743	-1.21441	-0.937935
O70572	O70572	Sphingomyelin phosphodiesterase 2	Smpd2	47.466	0	5	6	252850000	-2.49018	-2.54075	-2.44852	-2.45507	-2.45942	-2.40482	-2.43553	-2.60281	-2.51194	-2.60615	-2.51636	-2.41343	-2.92002	-2.52308	-2.36338	-2.50781	-2.4743	-2.5339	-2.47754	-2.56672	-2.54957	-2.51636
O70589	O70589	Peripheral plasma membrane protein CASK	Cask	105.11	0	32	136	5105200000	3.38304	3.55772	3.17285	3.45445	3.35541	3.53179	3.47534	3.51945	3.40277	3.49854	3.41587	3.36234	3.57105	3.51646	3.23112	3.39094	3.33678	3.493	3.4637	3.41176	3.50533	3.41587
O70591	O70591	Prefoldin subunit 2	Pfdn2	16.534	0	12	53	3171600000	2.51451	2.51952	2.66327	2.69568	2.52222	2.51554	2.50321	2.71157	2.54981	2.76634	2.60617	2.96326	3.69828	2.44819	2.77008	2.5177	2.67632	2.46513	2.47653	2.45545	2.69402	2.60617
O88196	O88196	E3 ubiquitin-protein ligase TTC3	Ttc3	223.93	0	23	38	552590000	0.570736	0.598961	0.26882	0.769155	0.55093	0.589426	0.54793	0.8433	0.576906	0.759878	0.514654	0.353933	0.311403	0.467325	0.429283	0.609194	0.374607	0.397638	0.429987	0.438364	0.599295	0.514654
O88271	O88271	Craniofacial development protein 1	Cfdp1	32.921	0	5	13	385610000	0.246456	0.170851	0.65135	0.483965	0.293779	0.253275	0.21316	0.49596	0.298016	0.402149	0.315636	0.224163	-0.280041	0.153936	0.234999	0.349941	0.209971	0.147932	0.163624	0.0822983	0.400385	0.315636
O88286	O88286	Protein Wiz	Wiz	184.29	0	4	8	15702000	-5.2554	-5.26249	-5.28457	-4.92866	-5.1792	-5.24005	-5.32266	-5.0298	-5.13891	-4.84084	-5.16618	-5.07395	-5.21988	-5.09336	-5.14142	-4.9934	-5.17696	-4.87637	-5.14688	-4.93794	-4.75869	-5.16618
O88291	O88291	DBIRD complex subunit ZNF326	Znf326	65.225	0	15	36	1391900000	1.24829	1.26302	1.13905	1.41692	1.31108	1.23296	1.2665	1.46299	1.27265	1.46576	1.31038	1.17765	1.10286	1.28697	1.02928	1.44893	1.22812	1.36641	1.31626	1.22666	1.50907	1.31038
O88307	O88307	Sortilin-related receptor	Sorl1	247.08	0	29	47	638700000	0.881695	0.713162	1.29332	0.661356	0.821091	0.788876	0.747919	0.695871	0.838106	0.675579	0.808935	1.04064	1.10534	0.824627	1.39121	0.773634	0.906616	0.748583	0.765058	0.781706	0.742888	0.808935
O88319	O88319	Neurotensin receptor type 1	Ntsr1	47.216	0	2	7	161600000	-2.20366	-1.79006	-2.40957	-1.96658	-2.10735	-1.86078	-1.96429	-2.04231	-2.1955	-2.1049	-2.22538	-2.45111	-1.91824	-1.99966	-2.58304	-2.08336	-2.27726	-2.17775	-2.02195	-2.11267	-2.20702	-2.22538
O88327	O88327	Alpha-catulin	Ctnnal1	81.462	0	13	22	245330000	-0.00951385	-0.720209	0.7195	-0.228235	-0.0477696	-0.527365	-0.29468	-0.47978	0.233446	-0.443361	-0.165325	0.206419	-0.532196	-0.4841	0.842541	-0.428362	0.282789	-0.460304	-0.351479	-0.0759525	-0.564756	-0.165325
O88342	O88342	WD repeat-containing protein 1	Wdr1	66.406	0	35	275	34523000000	5.8785	5.61895	5.96386	5.59689	5.77701	5.70849	5.84303	5.65158	5.86642	5.66227	5.82332	5.99736	5.62449	5.74671	6.02694	5.63442	5.98459	5.85013	5.8573	5.91297	5.72675	5.82332
O88343	O88343	Electrogenic sodium bicarbonate cotransporter 1	Slc4a4	121.48	0	16	39	1786200000	1.80917	2.188	1.95002	2.03651	1.85815	2.34757	2.28694	2.04602	1.80774	2.06182	2.07017	1.79919	2.33991	2.19732	1.90139	2.01689	1.86545	2.55172	2.31505	2.29074	2.13721	2.07017
O88351	O88351	Inhibitor of nuclear factor kappa-B kinase subunit beta	Ikbkb	86.689	0	7	12	161520000	-0.618624	-0.645178	-1.05358	-0.560696	-0.605671	-0.501446	-0.6502	-0.47294	-0.741865	-0.598162	-0.702805	-0.721193	-0.491036	-0.522657	-0.907024	-0.771162	-0.692591	-0.690363	-0.567251	-0.659908	-0.57324	-0.702805
O88384	O88384	Vesicle transport through interaction with t-SNAREs homolog 1B	Vti1b	26.713	0	10	36	1926100000	1.46905	1.58174	1.44692	1.53114	1.40215	1.5113	1.39262	1.471	1.40911	1.54968	1.40681	1.47558	1.30086	1.27687	1.51002	1.35954	1.40707	1.27779	1.28371	1.28472	1.47595	1.40681
O88413	O88413	Tubby-related protein 3	Tulp3	51.23	0	6	12	129050000	-1.91452	-2.53266	-1.61861	-2.23021	-1.94128	-2.41713	-2.28622	-2.35197	-1.8915	-2.31374	-2.08192	-2.17312	-2.07732	-2.39405	-2.04017	-2.18903	-2.12554	-2.14062	-2.26813	-2.11876	-2.14339	-2.08192
O88427	O88427	Voltage-dependent T-type calcium channel subunit alpha-1H	Cacna1h	262.03	0.0019788	1	2	5435800	-7.82182	-7.62794	-8.0609	-7.69494	-7.67663	-7.74193	-8.03065	-7.75193	-7.92135	-7.93084	-7.84738	-8.0398	-7.7147	-7.55866	-8.31461	-7.66391	-7.75305	-7.65723	-7.77779	-7.87378	-7.53908	-7.84738
O88428	O88428	Bifunctional 3-phosphoadenosine 5-phosphosulfate synthase 2;Sulfate adenylyltransferase;Adenylyl-sulfate kinase	Papss2	70.35	0	7	9	195990000	-0.375284	-0.339479	-0.545391	-0.509415	-0.41876	-0.255255	-0.252411	-0.364029	-0.311764	-0.490971	-0.455725	-0.11512	-0.780228	-0.583475	0.572716	-0.769386	-0.281906	-0.665359	-0.613873	-0.497019	-0.965427	-0.455725
O88441	O88441	Metaxin-2	Mtx2	29.758	0	12	46	3874800000	3.12542	2.91644	4.35679	3.35877	3.13151	3.02893	3.02517	3.238	3.13243	3.41026	3.49931	3.55612	3.29592	3.46061	3.44456	3.51421	3.51355	3.49962	3.54556	3.5138	3.53596	3.49931
O88444	O88444	Adenylate cyclase type 1	Adcy1	123.37	0	15	38	483750000	0.0241451	0.164732	0.09869	0.115435	0.0673504	0.0914345	-0.029911	0.0394497	-0.0126343	0.150438	0.240204	0.0672646	0.392616	0.289299	-0.0916214	0.28095	0.0950546	0.257194	0.227005	0.224762	0.283129	0.240204
O88447	O88447	Kinesin light chain 1	Klc1	61.449	0	26	153	10352000000	4.25321	4.31396	3.89244	4.42038	4.26094	4.42378	4.38286	4.56132	4.26116	4.47095	4.28933	4.10464	4.29379	4.37499	3.63916	4.42558	4.14894	4.39538	4.34392	4.31286	4.51959	4.28933
O88448	O88448	Kinesin light chain 2	Klc2	66.662	0	17	59	3963600000	2.75609	2.79551	2.45478	2.90132	2.76165	2.89444	2.89816	3.0277	2.74653	2.86549	2.58867	2.44492	2.56539	2.61535	2.17558	2.69239	2.46109	2.66846	2.63377	2.60805	2.74986	2.58867
O88455	O88455	7-dehydrocholesterol reductase	Dhcr7	53.918	0	8	37	2190100000	1.75483	2.26108	1.23465	2.05783	1.75943	2.2517	2.14178	2.21359	1.74659	1.974	1.83948	1.61733	2.07294	2.03308	1.32174	2.02963	1.70767	2.17196	2.05443	1.9356	1.948	1.83948
O88456;Q9D7J7	O88456	Calpain small subunit 1	Capns1	28.463	0	9	49	2514200000	2.61749	2.26122	2.83095	2.03432	2.54542	2.39441	2.59838	2.19713	2.46527	2.19333	2.24843	2.48787	2.42752	2.45934	2.51477	2.3641	2.56793	2.51152	2.6104	2.66909	2.25323	2.24843
O88485	O88485	Cytoplasmic dynein 1 intermediate chain 1	Dync1i1	70.724	0	24	111	3847800000	2.30766	2.69413	1.61525	2.51643	2.28367	2.54847	2.49912	2.62256	2.29399	2.55174	2.3598	2.02406	2.45955	2.55365	1.46159	2.42381	2.09481	2.38999	2.3348	2.28941	2.53727	2.3598
O88487	O88487	Cytoplasmic dynein 1 intermediate chain 2	Dync1i2	68.393	0	24	140	9964200000	3.46402	3.53581	3.14226	3.57783	3.50808	3.60366	3.65015	3.71509	3.51848	3.58687	3.53995	3.32599	3.4857	3.5213	2.90205	3.63035	3.39969	3.58263	3.55497	3.51997	3.70773	3.53995
O88491	O88491	Histone-lysine N-methyltransferase, H3 lysine-36 and H4 lysine-20 specific	Nsd1	284.08	0.00015743	3	8	954050000	1.18884	1.361	0.692459	1.26713	1.10448	1.30605	1.19812	1.37571	1.02086	1.28448	1.17928	1.02771	1.25408	1.67011	0.372116	1.39219	1.09406	1.54761	1.55083	1.37741	1.43294	1.17928
O88507	O88507	Ciliary neurotrophic factor receptor subunit alpha	Cntfr	40.801	0	4	11	327970000	0.424665	0.418352	0.217039	0.612825	0.375851	0.555666	0.52487	0.408941	0.531256	0.580959	0.583735	0.68606	0.726965	0.761034	0.35922	0.498964	0.682127	0.691095	0.747152	0.75091	0.576427	0.583735
O88508;O88509;P0DOY1	O88508	DNA (cytosine-5)-methyltransferase 3A	Dnmt3a	101.67	0	26	50	930650000	1.04821	1.14629	0.938959	1.27747	0.99029	1.07195	1.01495	1.22732	1.04707	1.29513	1.09555	1.02347	1.1984	1.15311	0.970121	1.27295	0.916172	1.14974	1.09375	1.09688	1.15771	1.09555
O88520	O88520	Leucine-rich repeat protein SHOC-2	Shoc2	64.892	0	9	20	467910000	0.0463162	0.100151	0.26557	0.331495	0.0942001	0.121925	0.000450134	0.24452	0.135364	0.316639	0.298065	0.533791	0.539385	0.358892	0.397993	0.446917	0.30788	0.366398	0.407024	0.336271	0.588228	0.298065
O88522	O88522	NF-kappa-B essential modulator	Ikbkg	47.972	0	8	15	508190000	-0.394514	-0.342718	-0.44491	-0.584656	-0.37426	-0.371984	-0.410141	-0.56455	-0.492865	-0.598021	-0.460945	-0.463823	-0.148203	-0.451744	-0.427572	-0.372831	-0.411402	-0.475927	-0.47139	-0.38755	-0.359541	-0.460945
O88531	O88531	Palmitoyl-protein thioesterase 1	Ppt1	34.49	0	8	41	3057700000	1.99805	1.78255	2.0001	1.93769	1.93632	1.76815	1.77695	1.86161	2.01023	1.97053	1.94914	2.1346	1.90572	1.93685	1.85103	1.97065	2.02429	2.05865	1.9533	1.98362	1.97099	1.94914
O88532	O88532	Zinc finger RNA-binding protein	Zfr	116.86	0	30	69	2322700000	2.19251	2.28588	1.92871	2.27583	2.18422	2.33994	2.30816	2.27172	2.1864	2.25879	2.15276	1.97671	2.24638	2.20372	1.74136	2.17172	1.93553	2.17107	2.11748	2.10465	2.17683	2.15276
O88543	O88543	COP9 signalosome complex subunit 3	Cops3	47.832	0	20	79	6034100000	3.07338	3.03558	2.93732	3.03427	3.0182	3.07045	3.08309	3.05492	3.03718	3.07996	3.01258	2.89856	3.09118	2.97559	2.65259	3.00134	2.91939	3.03763	3.02982	2.95934	2.97574	3.01258
O88544	O88544	COP9 signalosome complex subunit 4	Cops4	46.284	0	25	132	5866600000	3.17318	3.27986	3.23582	3.24404	3.1983	3.24169	3.22863	3.26073	3.18739	3.25537	3.21775	3.26389	3.26501	3.17357	3.26485	3.17235	3.24163	3.14765	3.16263	3.16078	3.21262	3.21775
O88545	O88545	COP9 signalosome complex subunit 6	Cops6	35.88	0	14	72	2820500000	2.08301	2.01323	1.97665	1.98669	2.06449	2.0881	2.09158	2.09989	2.13351	2.07652	1.96182	2.06304	1.82932	2.01366	2.34412	2.00583	2.16211	2.01703	2.02934	2.01222	2.1274	1.96182
O88554	O88554	Poly [ADP-ribose] polymerase 2	Parp2	63.396	0.00086768	2	4	400010000	-1.59398	-1.71866	-1.89544	-1.52276	-1.72578	-1.71923	-1.58314	-1.56635	-1.66038	-1.60008	-1.77459	-1.84165	-1.99794	-1.87989	-1.85958	-1.68471	-1.77651	-1.78812	-1.84528	-1.77451	-1.667	-1.77459
O88561	O88561	Long-chain fatty acid transport protein 3	Slc27a3	72.964	0	4	6	124980000	-0.891914	-1.05496	-0.967621	-1.06153	-0.970699	-1.09349	-0.999149	-1.08303	-0.977715	-1.1764	-0.999085	-0.860334	-0.713102	-0.341381	-1.30097	-0.470552	-1.30786	-1.19742	-0.924707	-0.949259	-1.08581	-0.999085
O88569	O88569	Heterogeneous nuclear ribonucleoproteins A2/B1	Hnrnpa2b1	37.402	0	30	517	94659000000	6.94191	6.89863	6.81127	7.06179	6.83543	6.97848	7.01875	7.04163	6.94222	7.05689	6.84518	6.7294	6.92817	6.83205	6.48506	6.95346	6.71014	6.86521	6.78826	6.74083	6.84403	6.84518
O88587	O88587	Catechol O-methyltransferase	Comt	29.486	0	10	23	872410000	0.863255	0.838322	0.776011	0.838545	0.86956	0.920614	0.968269	0.92371	0.839655	0.811859	0.791945	1.02663	0.717854	0.854767	1.21353	0.734507	0.867718	0.945734	0.849932	0.956848	0.739012	0.791945
O88597	O88597	Beclin-1	Becn1	51.588	0	7	15	194230000	-1.12495	-1.03053	-1.04475	-1.19023	-1.13198	-1.18103	-1.12118	-1.26302	-1.1327	-1.24713	-1.22775	-1.38796	-1.0159	-1.19715	-1.45484	-1.18717	-1.28965	-1.22624	-1.18368	-1.25382	-1.24958	-1.22775
O88630	O88630	Golgi SNAP receptor complex member 1	Gosr1	28.489	0	5	8	130190000	-1.81278	-1.9669	-1.71613	-1.76497	-1.8525	-1.87279	-1.91393	-1.75132	-1.84977	-1.88559	-1.91595	-1.7123	-1.81319	-2.04749	-1.72732	-1.94314	-1.8971	-1.94786	-1.98035	-1.97259	-1.90686	-1.91595
O88643	O88643	Serine/threonine-protein kinase PAK 1	Pak1	60.736	0	11	71	4335100000	2.75042	2.98066	2.15645	2.93182	2.80547	2.9555	2.92707	3.05996	2.77296	3.00987	2.86884	2.71068	3.22078	3.05323	2.27153	2.98115	2.71586	2.98367	2.98746	2.93756	2.99786	2.86884
O88653	O88653	Ragulator complex protein LAMTOR3	Lamtor3	13.553	0	2	23	627550000	-0.497065	-0.644119	-0.958	-0.792564	-0.556339	-0.503815	-0.57375	-0.548649	-0.703264	-0.886162	-0.840906	-0.878527	-0.881525	-0.782509	-1.19968	-0.881516	-0.786629	-0.716967	-0.837864	-0.72431	-0.775019	-0.840906
O88668	O88668	Protein CREG1	Creg1	24.452	0.0001581	2	6	63998000	-2.17562	-2.43078	-1.87848	-2.5223	-2.22776	-2.46681	-2.45311	-2.52113	-2.17166	-2.50062	-2.33198	-1.90068	-2.09553	-2.28328	-1.6337	-2.33052	-2.00418	-2.38878	-2.3104	-2.42188	-2.36529	-2.33198
O88685	O88685	26S protease regulatory subunit 6A	Psmc3	49.548	0	30	195	12179000000	4.56022	4.45162	4.77662	4.58906	4.53933	4.50577	4.53404	4.62335	4.51555	4.65759	4.62668	4.80769	4.9137	4.58865	4.74147	4.60905	4.66066	4.52932	4.58207	4.54577	4.67111	4.62668
O88696	O88696	ATP-dependent Clp protease proteolytic subunit, mitochondrial	Clpp	29.8	0	8	34	1999100000	1.37362	1.38193	1.01569	1.34864	1.32819	1.42759	1.38683	1.53634	1.28597	1.41238	1.33472	1.28497	1.42881	1.29608	1.04912	1.36219	1.26141	1.43936	1.39417	1.31272	1.4759	1.33472
O88703	O88703	Potassium/sodium hyperpolarization-activated cyclic nucleotide-gated channel 2	Hcn2	94.721	0	4	5	36460000	-2.98332	-2.61321	-2.71971	-2.6406	-2.80788	-2.75393	-2.90642	-2.76047	-2.93072	-2.75248	-2.86423	-2.89062	-2.9734	-2.80211	-2.9513	-2.81588	-3.00336	-2.86119	-2.82331	-2.9245	-2.71167	-2.86423
O88704	O88704	Potassium/sodium hyperpolarization-activated cyclic nucleotide-gated channel 1	Hcn1	102.43	0	7	13	194120000	-1.51474	-1.20429	-1.09109	-1.39266	-1.3789	-1.18864	-1.28002	-1.38796	-1.47544	-1.31844	-1.33842	-1.28906	-1.29151	-1.39308	-1.11359	-1.37368	-1.32828	-1.44558	-1.40803	-1.48371	-1.34335	-1.33842
O88705	O88705	Potassium/sodium hyperpolarization-activated cyclic nucleotide-gated channel 3	Hcn3	86.64	0.00030363	2	5	44198000	-3.22849	-2.96611	-3.60358	-3.07343	-3.03799	-3.18	-3.28446	-3.12462	-3.18002	-3.33558	-3.14947	-3.64651	-2.87743	-3.22783	-4.14227	-3.21897	-3.43486	-3.16105	-3.18675	-3.22005	-3.2477	-3.14947
O88712	O88712	C-terminal-binding protein 1	Ctbp1	47.744	0	12	70	5062800000	3.15583	3.27674	2.83758	3.27994	3.11411	3.28122	3.26387	3.29696	3.14214	3.26466	3.12688	3.15796	3.20831	3.21577	2.82536	3.27355	3.04902	3.29974	3.26126	3.20904	3.24692	3.12688
O88735	O88735	Ensconsin	Map7	82.021	0	7	17	405800000	-0.306564	-0.238749	-0.439671	-0.560905	-0.39588	-0.301806	-0.38414	-0.498449	-0.488365	-0.545551	-0.640165	-0.851154	-0.261097	-0.450153	-1.07269	-0.86171	-0.910093	-0.612568	-0.603315	-0.656212	-0.959661	-0.640165
O88736	O88736	3-keto-steroid reductase	Hsd17b7	37.316	0	9	30	708430000	0.307116	0.513542	0.179989	0.438644	0.338169	0.536375	0.474289	0.61669	0.368345	0.558329	0.455975	0.256199	0.599157	0.45426	0.133514	0.548918	0.342936	0.572214	0.477592	0.471807	0.650225	0.455975
O88737	O88737	Protein bassoon	Bsn	418.84	0	63	138	2123100000	1.95538	2.3511	1.68281	2.05008	1.91071	2.10541	2.04779	2.00059	2.01697	2.05025	2.0571	1.89244	2.07227	2.21365	1.5634	1.95734	1.81736	1.99362	1.9879	1.96794	1.96377	2.0571
O88738	O88738	Baculoviral IAP repeat-containing protein 6	Birc6	532.16	0	64	134	2088900000	2.35677	2.45893	2.48375	2.46044	2.3827	2.38211	2.34615	2.42592	2.34176	2.43216	2.31877	2.24703	2.37236	2.31621	2.18224	2.33986	2.2321	2.25931	2.24675	2.25629	2.31535	2.31877
O88741	O88741	Ganglioside-induced differentiation-associated protein 1	Gdap1	41.31	0	14	60	3375000000	2.30005	2.54882	2.01836	2.5297	2.39679	2.64771	2.48831	2.67095	2.33819	2.63977	2.50337	2.22824	2.89592	2.78252	1.46889	2.71323	2.3057	2.936	2.8228	2.6682	2.77122	2.50337
O88746	O88746	Target of Myb protein 1	Tom1	54.325	0	23	77	1941700000	1.48106	1.39869	1.61865	1.25176	1.44002	1.39582	1.43476	1.23441	1.46563	1.26337	1.38794	1.5399	1.20683	1.35729	1.56108	1.29021	1.52704	1.33029	1.35102	1.42883	1.30012	1.38794
O88796	O88796	Ribonuclease P protein subunit p30	Rpp30	29.473	0	3	4	44326000	-4.20922	-4.16533	-4.4207	-4.4893	-4.40183	-4.27996	-4.22398	-4.4892	-4.43642	-4.4135	-4.39092	-4.36772	-4.57126	-4.47117	-4.16719	-4.489	-4.26751	-4.48623	-4.42555	-4.44586	-4.47578	-4.39092
O88809	O88809	Neuronal migration protein doublecortin	Dcx	40.612	0	25	143	14557000000	3.91729	4.0984	3.38578	4.7203	3.99232	4.23737	4.16271	4.81001	4.03514	4.79988	4.33535	4.22654	4.21611	4.27994	3.49714	4.80417	4.25047	4.44008	4.39583	4.27863	4.93042	4.33535
O88811	O88811	Signal transducing adapter molecule 2	Stam2	57.454	0	9	22	323480000	-0.490614	-0.590698	-0.529489	-0.443695	-0.453199	-0.532625	-0.490419	-0.410339	-0.447555	-0.470392	-0.538185	-0.578636	-0.758711	-0.711899	-0.355331	-0.633127	-0.507694	-0.673746	-0.719852	-0.550631	-0.620193	-0.538185
O88822	O88822	Lathosterol oxidase	Sc5d	35.062	0.00029909	2	3	72298000	-1.72632	-1.31836	-1.30179	-1.31445	-1.65888	-1.49585	-1.57385	-1.49453	-1.52885	-1.2861	-1.43261	-1.67057	-1.4468	-1.31545	-1.75037	-1.20437	-1.74707	-1.18577	-1.36473	-1.46351	-1.29272	-1.43261
O88824	O88824	Protein JTB	Jtb	16.329	0	1	4	104220000	-3.3925	-3.31216	-3.40238	-3.06734	-3.2235	-3.17236	-3.28304	-3.19918	-3.26498	-3.15474	-3.13695	-3.50568	-3.64678	-3.53551	-3.36307	-3.28599	-3.28688	-3.21522	-3.29481	-3.33052	-3.04082	-3.13695
O88834	O88834	SH2 domain-containing adapter protein D	Shd	38.481	0.00072918	1	2	5131800	-6.61037	-6.29653	-7.5771	-6.1535	-6.79091	-6.74411	-6.63997	-6.26838	-6.69149	-6.17255	-6.68417	-7.30746	-7.19428	-6.50414	-7.42092	-6.58585	-7.01434	-7.29833	-6.99439	-6.82909	-6.70216	-6.68417
O88844	O88844	Isocitrate dehydrogenase [NADP] cytoplasmic	Idh1	46.674	0	33	330	44011000000	5.95059	6.03293	6.09967	6.36978	5.94277	6.12781	6.02993	6.42881	5.98943	6.43468	6.22902	6.26898	6.06232	6.33992	5.86392	6.54066	6.21698	6.42912	6.39012	6.27074	6.58777	6.22902
O88845	O88845	A-kinase anchor protein 10, mitochondrial	Akap10	73.631	0	7	14	99647000	-2.15747	-1.95389	-2.17977	-2.0544	-2.2111	-2.06163	-2.08334	-2.02498	-2.08888	-2.09446	-2.10306	-2.30791	-2.15453	-1.94379	-2.33829	-1.99934	-2.20586	-2.26917	-2.11764	-2.1488	-2.09977	-2.10306
O88848	O88848	ADP-ribosylation factor-like protein 6	Arl6	20.959	0	9	31	545240000	0.728325	0.703392	0.534189	0.490355	0.700159	0.773174	0.81402	0.61993	0.680065	0.622158	0.577545	0.593929	0.586716	0.63777	0.395874	0.558594	0.674774	0.643639	0.662529	0.717836	0.570866	0.577545
O88851	O88851	Putative hydrolase RBBP9	Rbbp9	20.911	0	8	27	602570000	0.451075	0.471842	0.26211	0.285774	0.407101	0.467245	0.51152	0.328661	0.367975	0.270969	0.333965	0.177078	0.249504	0.381964	0.476851	0.549952	0.341	0.422913	0.37278	0.412668	0.608912	0.333965
O88874	O88874	Cyclin-K	Ccnk	61.363	0	3	6	128620000	-0.177765	-0.30337	-0.32202	-0.324394	-0.250351	-0.220554	-0.0104694	-0.293999	-0.246704	-0.304251	-0.302935	-0.0771313	-0.796064	-0.626287	-0.00966454	-0.337004	-0.67808	-0.441279	-0.394762	-0.250675	-0.658485	-0.302935
O88878	O88878	AN1-type zinc finger protein 5	Zfand5	23.058	0	2	6	45584000	-2.01231	-2.07758	-2.37716	-1.71903	-1.94123	-1.98527	-2.0405	-1.78391	-1.96676	-1.60615	-1.6648	-1.80756	-1.72525	-1.79256	-1.98173	-1.76163	-1.9298	-1.9565	-1.89916	-1.99967	-1.89988	-1.6648
O88879	O88879	Apoptotic protease-activating factor 1	Apaf1	141	0	7	12	80665000	-1.85279	-1.87767	-1.90357	-1.9102	-1.86339	-1.91369	-1.81792	-1.85134	-1.85461	-1.84644	-1.80279	-1.59788	-2.10418	-1.86705	-1.41419	-1.85014	-1.7526	-1.92951	-1.80465	-1.82058	-1.75079	-1.80279
O88895	O88895	Histone deacetylase 3	Hdac3	48.364	0	5	8	90280000	-2.3172	-2.33757	-1.65947	-2.17965	-2.18001	-2.25714	-2.31492	-2.17331	-2.1955	-2.24263	-2.27928	-2.57604	-2.61789	-2.29163	-2.7231	-2.14693	-2.44609	-2.17242	-2.23504	-2.28337	-2.23368	-2.27928
O88907;Q8C5D8	O88907	E3 SUMO-protein ligase PIAS1	Pias1	71.617	0.00030553	2	6	37773000	-2.26231	-2.19371	-2.48683	-2.104	-2.26234	-2.33319	-2.25154	-2.10436	-2.19924	-2.10463	-2.27109	-2.49166	-2.42456	-2.09899	-2.88908	-2.04212	-2.54268	-2.21785	-2.30822	-2.43116	-2.28639	-2.27109
O88910	O88910	MAGUK p55 subfamily member 3	Mpp3	64.4	0	9	14	77847000	-3.25172	-3.05417	-2.41208	-2.97598	-3.26862	-3.22971	-3.34066	-3.11537	-3.26572	-2.99089	-3.16657	-3.23543	-3.03654	-3.09394	-3.54299	-3.1719	-3.28371	-3.13012	-3.17997	-3.13603	-3.16637	-3.16657
O88935	O88935	Synapsin-1	Syn1	74.096	0	29	328	40503000000	5.05832	5.64207	4.59152	5.22357	5.07791	5.48191	5.38882	5.39066	5.17993	5.28886	5.34941	5.30123	5.83841	5.78366	4.41945	5.27929	5.12891	5.59809	5.52815	5.43508	5.46617	5.34941
O88939	O88939	Zinc finger and BTB domain-containing protein 7A	Zbtb7a	60.28	0	2	4	14169000	-4.98589	-4.99667	-5.50665	-4.90062	-4.91818	-4.74597	-4.79569	-4.78484	-4.94193	-5.20352	-5.53552	-5.67451	-5.57544	-5.71564	-5.68582	-5.63807	-5.6859	-5.94708	-5.84656	-5.77946	-5.79352	-5.53552
O88951	O88951	Protein lin-7 homolog B	Lin7b	22.914	0	3	5	40379000	-3.11284	-2.70204	-3.28408	-2.9102	-2.8593	-2.79932	-2.95685	-2.84976	-3.14129	-3.03946	-3.15782	-3.10945	-2.92551	-2.83487	-2.69006	-2.90447	-3.01006	-2.97105	-3.00695	-2.91696	-3.01021	-3.15782
O88952	O88952	Protein lin-7 homolog C	Lin7c	21.834	0	7	54	3166700000	1.95805	1.93639	2.16657	1.92203	1.90188	1.8929	1.95266	1.9035	1.95195	1.89714	1.94009	1.91417	1.90806	1.97336	2.1373	1.73647	1.89861	1.83894	1.80492	1.87473	1.83877	1.94009
O88958	O88958	Glucosamine-6-phosphate isomerase 1	Gnpda1	32.549	0	7	15	198680000	-1.41865	-0.84195	-0.819641	-1.26329	-1.34046	-1.37452	-1.37094	-1.36358	-1.26472	-1.31031	-1.30472	-0.720923	-1.52457	-1.49912	-0.834017	-1.43408	-0.959349	-1.39775	-1.36846	-1.35025	-1.33705	-1.30472
O88967	O88967	ATP-dependent zinc metalloprotease YME1L1	Yme1l1	80.027	0	20	54	925040000	1.20677	1.32641	1.04397	1.34116	1.23165	1.36861	1.28379	1.42014	1.21781	1.35571	1.23114	1.11335	1.26072	1.26636	1.07568	1.35611	1.23982	1.3769	1.309	1.28282	1.48308	1.23114
O88983	O88983	Syntaxin-8	Stx8	26.925	0	8	22	406080000	0.334646	0.33349	0.269159	0.342405	0.27001	0.318575	0.306681	0.298061	0.314465	0.349989	0.313995	0.305405	0.418188	0.351667	0.322491	0.283386	0.339973	0.324964	0.333599	0.364721	0.237961	0.313995
O88986	O88986	2-amino-3-ketobutyrate coenzyme A ligase, mitochondrial	Gcat	44.93	0	9	27	962120000	0.450926	0.450062	0.252729	0.498964	0.4445	0.514564	0.47604	0.548191	0.453236	0.523338	0.435705	0.552517	0.690332	0.446556	0.996401	0.538189	0.631535	0.57164	0.568098	0.809736	0.586191	0.435705
O88998	O88998	Noelin	Olfm1	55.397	0	5	17	1026100000	0.789925	1.15233	0.61136	0.896835	0.81538	1.06897	1.01241	0.92144	0.730085	0.859569	1.0153	0.786276	1.44918	1.41257	0.29184	0.994892	0.857946	1.28992	1.25173	1.30911	0.955641	1.0153
O89001	O89001	Carboxypeptidase D	Cpd	152.4	0	25	85	1823600000	2.1798	2.24724	1.9846	2.21703	2.14046	2.27	2.28751	2.21529	2.14791	2.17597	2.15743	2.15271	2.49858	2.22799	1.95094	2.31717	2.03593	2.33867	2.24344	2.19579	2.27007	2.15743
O89016	O89016	ATP-binding cassette sub-family D member 4	Abcd4	68.582	0	5	6	14472000	-6.78754	-6.56606	-7.15199	-6.85296	-6.99544	-6.62368	-7.04548	-6.83007	-7.10049	-7.08617	-7.0282	-6.94464	-6.9998	-7.14572	-6.63569	-7.06561	-6.91172	-7.02194	-7.05736	-7.12791	-7.08676	-7.0282
O89017	O89017	Legumain	Lgmn	49.372	0	7	36	992200000	0.678755	0.366161	0.68417	0.100534	0.58634	0.146185	0.42103	0.0266304	0.651596	0.0510578	0.394575	0.67911	0.0619907	0.233549	0.857098	-0.055933	0.735708	-0.0153217	0.0757122	0.371418	-0.0154667	0.394575
O89023	O89023	Tripeptidyl-peptidase 1	Tpp1	61.341	0	5	13	1216800000	1.35861	0.621292	2.50101	0.718685	1.35631	0.860516	1.10444	0.73613	1.52615	0.707079	1.29314	2.0053	1.22245	1.66672	3.19233	1.43776	1.71096	1.33115	1.39964	1.3394	1.39613	1.29314
O89026	O89026	Roundabout homolog 1	Robo1	176.4	0	13	18	268300000	-0.0774555	-0.0616894	-0.4741	0.00621605	0.0142498	0.145596	0.0788498	0.00415039	-0.0400143	0.0829392	0.130875	-0.0223141	0.316063	0.337803	-0.302481	0.379976	0.0738049	0.31175	0.3444	0.170616	0.229866	0.130875
O89050	O89050	Muskelin	Mkln1	84.877	0	13	23	189620000	-0.810705	-0.676058	-0.987261	-0.763794	-0.80081	-0.731035	-0.743139	-0.705099	-0.789104	-0.783791	-0.868095	-1.09384	-0.737463	-0.701414	-1.39111	-1.05889	-1.15004	-0.860086	-0.870016	-0.824007	-1.199	-0.868095
O89051	O89051	Integral membrane protein 2B;BRI2, membrane form;BRI2 intracellular domain;BRI2C, soluble form;Bri23 peptide	Itm2b	30.26	0	8	13	239570000	-1.16482	-1.38809	-0.80835	-1.23491	-1.14431	-1.30424	-1.25544	-1.19565	-1.13942	-1.18742	-1.14484	-1.28223	-0.969242	-1.06508	-1.47623	-1.06542	-1.14601	-1.07392	-1.1478	-1.07419	-1.16881	-1.14484
O89053	O89053	Coronin-1A	Coro1a	50.989	0	26	156	14996000000	4.45345	4.53294	4.3592	4.59661	4.47422	4.43332	4.42545	4.58573	4.55523	4.66258	4.63659	4.70829	4.5828	4.7742	3.99354	4.58441	4.5459	4.6672	4.6831	4.5685	4.76377	4.63659
O89079	O89079	Coatomer subunit epsilon	Cope	34.567	0	13	61	2688000000	1.58621	1.4217	1.77418	1.56029	1.55758	1.49284	1.52344	1.57636	1.64087	1.56112	1.54736	1.69377	2.07068	1.52503	1.78336	1.53487	1.55405	1.51454	1.51827	1.55666	1.52769	1.54736
O89084;Q3UEI1	O89084	cAMP-specific 3,5-cyclic phosphodiesterase 4A	Pde4a	93.557	0	3	5	106780000	-2.36368	-1.96826	-2.80014	-1.97996	-2.15691	-2.08083	-2.28298	-1.63952	-2.37909	-2.02846	-2.30986	-2.09496	-2.24118	-1.7337	-2.06627	-1.94989	-2.25869	-1.94026	-1.86218	-1.95161	-1.82777	-2.30986
O89086	O89086	RNA-binding protein 3	Rbm3	16.604	0	9	55	9545600000	3.58861	3.43895	3.34963	3.55326	3.40228	3.34041	3.42996	3.54455	3.47557	3.63587	3.34728	3.18715	3.52838	3.3032	2.91907	3.32124	3.13156	3.06193	3.05977	3.148	3.14728	3.34728
O89112	O89112	LanC-like protein 1	Lancl1	45.341	0	13	58	1638500000	1.46713	1.57888	1.44331	1.51294	1.46036	1.48236	1.43937	1.48723	1.45392	1.44974	1.37843	1.41691	1.53757	1.47603	1.26555	1.38732	1.39623	1.46059	1.47264	1.38289	1.43899	1.37843
O89114	O89114	DnaJ homolog subfamily B member 5	Dnajb5	39.119	0	6	17	311640000	-0.276554	-0.0942593	-0.60998	-0.174315	-0.254209	-0.0672245	-0.23074	-0.17301	-0.269365	-0.216442	-0.222496	-0.02701	-0.0475082	-0.0606136	-0.160349	-0.113214	-0.0757179	-0.0828152	-0.0576916	-0.111977	-0.0944824	-0.222496
O89116	O89116	Vesicle transport through interaction with t-SNAREs homolog 1A	Vti1a	24.986	0	9	24	428020000	-0.0736446	0.124521	-0.51767	-0.0340157	-0.1101	0.112906	0.0487995	-0.0167103	-0.145584	-0.0680313	-0.0550346	-0.210329	0.323784	0.106966	-0.307243	-0.0131035	-0.0823917	0.0841579	-0.0151882	0.00847816	0.0154648	-0.0550346
P00375	P00375	Dihydrofolate reductase	Dhfr	21.606	0	7	25	604600000	0.288586	0.120312	0.51108	0.203455	0.326389	0.141214	0.303801	0.12369	0.274015	0.307509	0.372376	0.424261	0.386354	0.328074	0.617161	0.439091	0.432022	0.34234	0.361959	0.469133	0.2948	0.372376
P00405	P00405	Cytochrome c oxidase subunit 2	Mtco2	25.976	0	6	45	17257000000	4.1117	4.14537	4.41921	4.29329	4.02764	3.933	3.87874	4.01062	4.17919	4.20573	4.23018	4.19614	4.71965	4.45152	3.7953	4.38088	4.21154	4.48152	4.41037	4.26618	4.13348	4.23018
P00493	P00493	Hypoxanthine-guanine phosphoribosyltransferase	Hprt1	24.57	0	13	77	7024800000	2.89463	3.16536	2.94582	2.91552	2.79844	2.9852	3.05568	2.93043	2.82973	2.91458	2.78933	2.74066	3.00223	3.22465	2.01863	2.8408	2.55019	2.74654	2.78768	2.82449	2.72435	2.78933
P01027	P01027	Complement C3;Complement C3 beta chain;C3-beta-c;Complement C3 alpha chain;C3a anaphylatoxin;Acylation stimulating protein;Complement C3b alpha chain;Complement C3c alpha chain fragment 1;Complement C3dg fragment;Complement C3g fragment;Complement C3d fragment;Complement C3f fragment;Complement C3c alpha chain fragment 2	C3	186.48	0	11	20	181730000	-0.879215	-1.27186	-0.892691	-1.19869	-0.86952	-1.15051	-1.18143	-0.859299	-0.761324	-1.09128	-1.26998	-1.06512	-1.42296	-1.67998	-0.705215	-1.72565	-0.955456	-1.63468	-1.52249	-1.4987	-1.77745	-1.26998
P01831	P01831	Thy-1 membrane glycoprotein	Thy1	18.08	0	5	35	6312900000	2.24653	2.2885	2.6015	2.32554	2.20508	2.22078	2.19028	2.01084	2.43186	2.40226	2.61266	2.95079	2.32903	2.78118	2.16958	2.4407	2.68242	2.70924	2.81103	2.63783	2.37085	2.61266
P01887	P01887	Beta-2-microglobulin	B2m	13.779	0	4	7	52563000	-2.71012	-3.18971	-2.76442	-3.18578	-2.76779	-3.19076	-3.24634	-3.16981	-2.56933	-3.13094	-2.96563	-2.01312	-3.16582	-3.06917	-1.81198	-2.38662	-2.04627	-3.51778	-2.64123	-2.68764	-3.16506	-2.96563
P01899;P01897;P01900;P01898;P14430;P14429;P01896;P14431;P01895;P14427;P06339	P01899;P01897	H-2 class I histocompatibility antigen, D-B alpha chain;H-2 class I histocompatibility antigen, L-D alpha chain	H2-D1;H2-L	40.836	0	6	11	398830000	0.0648346	-0.625509	0.148659	-0.256035	0.0248699	-0.410654	-0.38739	-0.341539	0.154196	-0.209072	0.033535	0.383497	-0.46574	-0.294666	0.652887	-0.235275	0.433941	-0.244766	-0.104212	-0.100306	-0.300148	0.033535
P01901;P14428;P03991;P04223;P14426	P01901;P14428;P03991;P04223	H-2 class I histocompatibility antigen, K-B alpha chain;H-2 class I histocompatibility antigen, K-Q alpha chain;H-2 class I histocompatibility antigen, K-W28 alpha chain;H-2 class I histocompatibility antigen, K-K alpha chain	H2-K1	41.301	0	6	19	341930000	0.390516	-0.229399	0.135099	-0.379665	0.26302	-0.152426	-0.115431	-0.45244	0.462515	-0.365482	-0.0804348	0.325411	-0.889236	-0.266522	0.513308	-0.404324	0.567503	-0.571407	-0.281838	-0.255785	-0.889749	-0.0804348
P01942	P01942	Hemoglobin subunit alpha	Hba	15.085	0	5	27	2187400000	2.2293	0.909662	2.93201	2.19619	1.18024	0.998955	0.85354	1.21876	2.16163	1.63417	1.70761	1.84405	1.35549	1.7143	2.02869	1.96378	1.84061	1.47664	1.61734	1.41867	1.53842	1.70761
P02088;P02089	P02088;P02089	Hemoglobin subunit beta-1;Hemoglobin subunit beta-2	Hbb-b1;Hbb-b2	15.84	0	6	25	2029900000	2.0196	1.18155	2.40595	2.08031	1.12284	1.12451	0.947451	1.20125	2.1534	1.77107	1.70785	1.58624	1.59474	1.28103	1.22402	2.45745	1.73497	1.75629	1.54923	1.21565	1.37584	1.70785
P84244;P02301	P84244;P02301	Histone H3.3;Histone H3.3C	H3f3a;H3f3c	15.328	0	3	31	992030000	-0.200735	-0.220978	-0.23777	-0.206696	-0.362261	0.169455	0.029089	-0.0829601	-0.460445	-0.661982	-1.06239	-0.911486	-1.80644	-1.25485	-1.03019	-0.732983	-1.03662	-0.9314	-1.12839	-0.805103	-1.07136	-1.06239
P02468	P02468	Laminin subunit gamma-1	Lamc1	177.3	0	12	28	340700000	0.0488758	-0.0845795	0.375229	0.168425	0.0355301	-0.0811749	-0.0290508	0.20381	-0.0670147	0.26051	0.0704956	0.0618935	0.319597	-0.101545	0.429672	0.0216618	-0.0562134	-0.0817699	-0.169632	-0.221735	0.25054	0.0704956
P02469	P02469	Laminin subunit beta-1	Lamb1	197.09	0	11	25	273830000	-0.665134	-0.576359	-0.874571	-0.612564	-0.67778	-0.604944	-0.592001	-0.539709	-0.768786	-0.540791	-0.607586	-0.567205	-0.669104	-0.639811	-0.627924	-0.690569	-0.667526	-0.605015	-0.629997	-0.52014	-0.61644	-0.607586
P02798	P02798	Metallothionein-2	Mt2	6.1153	0	3	68	10974000000	4.24173	2.06325	5.83902	2.74663	4.17135	2.57384	3.48378	2.6017	4.06473	2.85962	3.9953	4.33916	2.13304	2.34213	5.77426	2.82937	4.51561	2.58387	2.72481	3.54013	2.6945	3.9953
P02802	P02802	Metallothionein-1	Mt1	6.0181	0	4	50	9102200000	3.39576	1.94599	4.95273	2.1459	3.39697	2.25944	2.98085	1.97801	3.26915	2.32983	3.24409	3.49762	1.71895	2.27056	5.06971	2.2643	3.72423	2.23669	2.47601	2.99958	2.17082	3.24409
P03903	P03903	NADH-ubiquinone oxidoreductase chain 4L	Mtnd4l	10.607	0	1	3	45824000	-6.09765	-5.81229	-6.19582	-5.96504	-5.93802	-6.08113	-6.04451	-6.0242	-5.98163	-6.00884	-5.97105	-6.27662	-6.02771	-5.7742	-6.17673	-5.87448	-5.91964	-5.5314	-5.77827	-5.76196	-6.08897	-5.97105
P03911	P03911	NADH-ubiquinone oxidoreductase chain 4	Mtnd4	51.881	0	3	6	140750000	-1.79702	-1.83956	-0.6994	-1.55734	-1.76998	-1.96547	-2.02695	-1.74369	-1.7644	-1.59172	-1.56957	-1.29198	-0.998095	-1.42948	-1.46701	-1.33295	-1.45813	-1.61329	-1.47238	-1.30165	-1.38509	-1.56957
P03921	P03921	NADH-ubiquinone oxidoreductase chain 5	Mtnd5	68.474	0	7	17	567590000	-0.430675	-0.49902	0.99118	-0.261925	-0.4079	-0.500095	-0.488199	-0.35709	-0.432465	-0.0634708	0.0579548	1.23286	-0.0952168	-0.227425	1.099	0.19302	0.614546	0.0742264	0.0502148	-0.112329	0.472279	0.0579548
P03930	P03930	ATP synthase protein 8	Mtatp8	7.7662	0.0019841	1	11	1148100000	0.341515	0.311352	1.2248	0.545605	0.27891	0.188234	0.258221	0.43671	0.258055	0.415918	0.327576	1.33849	0.100876	0.311241	1.00431	0.508753	0.794369	0.492193	0.416489	0.335022	0.68441	0.327576
P03958	P03958	Adenosine deaminase	Ada	39.991	0	10	19	511300000	0.241646	-0.322029	0.852659	-0.0895443	0.1933	-0.156145	-0.11244	-0.118719	0.181345	-0.152702	0.190714	0.437662	-0.14155	-0.0631619	1.06458	-0.0548077	0.420759	-0.0180721	-0.0337868	-0.0506515	-0.082922	0.190714
P03975	P03975	IgE-binding protein	Iap	62.747	0.00015337	2	4	99970000	-1.65387	-2.53989	-1.24196	-2.24726	-1.7569	-2.41445	-2.32328	-2.5007	-1.812	-2.29342	-1.90218	-1.63684	-2.61904	-2.49267	-1.31411	-2.4711	-1.69087	-2.53251	-2.54221	-2.31995	-2.7015	-1.90218
P03995	P03995	Glial fibrillary acidic protein	Gfap	49.899	0	58	868	445490000000	9.54761	7.99229	10.2155	7.93104	9.34237	8.86361	9.46997	7.73145	9.4434	7.98814	9.13242	9.65923	8.1848	8.38981	10.4793	8.13992	9.90027	8.92382	9.23172	9.59954	7.84103	9.13242
P04370	P04370	Myelin basic protein	Mbp	27.167	0	3	8	96126000	-1.72624	-1.35236	-1.79519	-1.75572	-1.87514	-1.67858	-1.17149	-1.69237	-1.90997	-1.8478	-1.63431	-1.93294	-1.60754	-1.22564	-1.46479	-1.60661	-1.97704	-1.81723	-1.75424	-1.05774	-1.89299	-1.63431
P04627	P04627	Serine/threonine-protein kinase A-Raf	Araf	67.581	0	6	11	212790000	-1.13868	-0.89646	-1.02725	-0.937664	-1.07856	-1.00602	-0.989151	-0.848209	-1.03184	-0.828062	-1.01349	-1.3696	-1.19752	-1.02283	-1.81658	-1.08003	-1.28237	-1.27436	-1.18713	-1.11448	-1.0092	-1.01349
P04925	P04925	Major prion protein	Prnp	27.977	0	10	41	2379100000	1.29542	1.64925	1.53696	1.2988	1.36924	1.36867	1.4736	1.27408	1.50709	1.35268	1.54913	1.5184	1.97658	1.77423	1.21351	1.75511	1.51015	1.6865	1.55743	1.8014	1.71903	1.54913
P05063	P05063	Fructose-bisphosphate aldolase C	Aldoc	39.394	0	32	706	176380000000	7.69381	7.88207	7.73001	7.31331	7.47037	7.95732	7.85158	7.26931	7.6227	7.31833	7.61177	7.74501	7.79396	7.91188	7.56196	7.41298	7.54625	7.99272	7.93649	7.8112	7.20299	7.61177
P05064;Q91Y97	P05064	Fructose-bisphosphate aldolase A	Aldoa	39.355	0	28	666	190140000000	7.80227	8.32587	7.91041	7.77571	7.74282	8.05537	8.08856	7.6027	7.89342	7.78507	7.93867	7.93619	8.07813	8.33047	7.82864	7.7792	7.74385	7.85665	7.97187	7.99689	7.50001	7.93867
P05132	P05132	cAMP-dependent protein kinase catalytic subunit alpha	Prkaca	40.57	0	12	103	13055000000	4.45047	4.45076	4.43234	4.57916	4.44748	4.51471	4.50288	4.58916	4.44932	4.65446	4.60622	4.7378	4.88262	4.89936	4.33124	4.82239	4.64853	4.79031	4.82428	4.7048	4.94271	4.60622
P05201	P05201	Aspartate aminotransferase, cytoplasmic	Got1	46.247	0	29	154	18117000000	4.21324	4.59013	3.85988	4.44365	4.19044	4.5393	4.40483	4.43673	4.33125	4.49582	4.45725	4.44392	4.72456	4.80711	3.58465	4.44732	4.30811	4.68435	4.65208	4.45528	4.49508	4.45725
P05202	P05202	Aspartate aminotransferase, mitochondrial	Got2	47.411	0	34	249	35660000000	5.88989	5.9242	6.09208	6.08408	5.89564	6.01815	6.013	6.1176	6.04305	6.15283	6.03667	6.2264	6.01385	6.06997	5.6443	6.07984	6.15143	6.23838	6.19919	6.13194	6.23755	6.03667
P05213	P05213	Tubulin alpha-1B chain	Tuba1b	50.151	0	0	57	16750000000	4.2874	4.48073	3.95192	4.35447	4.25505	4.43757	4.30374	4.40726	4.1997	4.3312	4.38471	4.58385	4.64307	4.84648	3.81867	4.60393	4.45212	4.68775	4.82065	4.66408	4.61132	4.38471
P05480;Q62270;P06240;Q922K9;Q62190	P05480	Neuronal proto-oncogene tyrosine-protein kinase Src	Src	60.644	0	17	58	1507200000	1.76808	1.71898	2.51817	1.8228	1.73714	1.7449	1.72654	1.74632	1.84384	1.84808	1.8554	1.78442	2.1703	2.08141	1.63521	2.03354	1.87836	2.02058	2.00178	2.03048	2.0588	1.8554
P05532;P09581;Q00342	P05532	Mast/stem cell growth factor receptor Kit	Kit	109.34	0	4	6	46275000	-3.3255	-3.18915	-2.70024	-3.11067	-3.22982	-3.28711	-3.11048	-3.14467	-3.31904	-3.10717	-3.03369	-3.53938	-4.21176	-2.54765	-4.27445	-2.67615	-3.15813	-2.78917	-2.91288	-2.7586	-2.64765	-3.03369
P05622	P05622	Platelet-derived growth factor receptor beta	Pdgfrb	122.8	0.00015359	3	10	14084000000	4.74104	4.66006	5.20523	5.08652	4.8197	4.69309	4.6748	5.09407	4.95105	5.15072	5.08217	5.14253	4.76194	5.04631	4.95554	5.07415	5.09601	5.3046	5.26042	5.09871	5.31777	5.08217
P06151;P00342	P06151	L-lactate dehydrogenase A chain	Ldha	36.498	0	21	258	70201000000	5.72855	6.67909	6.12346	6.07742	5.77433	6.36171	6.27509	5.933	5.81128	6.04584	6.08075	6.25193	6.54286	6.82053	5.76259	6.32887	5.77862	6.11212	6.17939	6.19988	5.84808	6.08075
P06745	P06745	Glucose-6-phosphate isomerase	Gpi	62.766	0	27	411	101790000000	6.96655	7.79437	6.60234	6.91157	6.85849	7.45535	7.51988	6.74321	6.98601	6.89537	7.16195	6.91312	7.91043	7.92318	6.23966	7.10853	6.71189	7.2213	7.26547	7.41396	6.58497	7.16195
P06797;Q9JI81	P06797	Cathepsin L1;Cathepsin L1 heavy chain;Cathepsin L1 light chain	Ctsl	37.547	0	7	44	2187300000	1.55469	1.16233	1.70442	1.02245	1.4495	1.13688	1.29431	1.12892	1.45925	1.05028	1.33526	1.41714	1.32182	1.1215	1.62365	1.03934	1.43131	1.12963	1.08493	1.20618	1.04556	1.33526
P06801	P06801	NADP-dependent malic enzyme	Me1	63.953	0	33	181	14859000000	4.34191	4.91858	4.27397	4.39511	4.30875	4.70495	4.51386	4.31105	4.36934	4.38629	4.51344	4.52966	5.06725	5.0773	4.03128	4.51934	4.41369	4.76195	4.6969	4.60969	4.28284	4.51344
P06837	P06837	Neuromodulin	Gap43	23.632	0	32	440	125820000000	6.66787	7.22888	5.08841	6.98865	6.73901	7.37353	7.1536	7.32457	6.64049	6.97511	6.90257	6.29793	7.24728	7.32111	4.5994	7.1335	6.44022	7.33814	7.23961	7.10599	7.22959	6.90257
P07091	P07091	Protein S100-A4	S100a4	11.721	0	5	9	194930000	-1.08024	-1.90171	-1.35945	-1.98134	-1.48723	-1.58727	-1.19945	-2.10871	-1.1651	-2.03241	-1.60325	-1.47792	-1.70629	-2.0014	-1.34289	-1.81551	-1.61414	-1.95265	-1.74744	-1.38217	-2.45792	-1.60325
P07214	P07214	SPARC	Sparc	34.45	0	11	41	2104300000	1.86706	1.2104	2.82545	1.3467	1.75121	1.29055	1.52559	1.36785	1.8373	1.39392	1.82058	1.9551	1.06705	1.35863	3.14019	1.37054	1.9564	1.2654	1.35745	1.529	1.32103	1.82058
P07356;REV__Q8BND4	P07356	Annexin A2	Anxa2	38.676	0	31	195	17285000000	5.16185	3.78802	6.19053	3.77708	5.02089	4.12791	4.51147	3.74439	5.03653	3.81345	4.71032	5.21998	3.99649	4.05034	6.09923	3.95955	5.24983	4.02368	4.15696	4.46323	3.7618	4.71032
P07742	P07742	Ribonucleoside-diphosphate reductase large subunit	Rrm1	90.209	0	12	16	320160000	-0.372944	-0.592829	-0.35491	-0.407354	-0.435961	-0.429985	-0.44941	-0.4764	-0.371285	-0.391611	-0.372175	-0.249113	-0.377701	-0.478388	-0.495554	-0.231749	-0.417337	-0.411547	-0.423094	-0.350393	-0.373039	-0.372175
P07901	P07901	Heat shock protein HSP 90-alpha	Hsp90aa1	84.787	0	39	540	139150000000	7.53768	7.38239	7.81081	7.5903	7.50825	7.5202	7.55785	7.61648	7.55147	7.63153	7.52918	7.61687	7.39928	7.41461	7.64157	7.50385	7.57949	7.47904	7.46045	7.46529	7.61494	7.52918
P07934	P07934	Phosphorylase b kinase gamma catalytic chain, skeletal muscle/heart isoform	Phkg1	44.959	0	4	10	105700000	-2.11423	-2.31149	-1.89466	-2.42732	-2.12465	-2.20608	-2.18356	-2.39094	-2.11585	-2.40923	-2.2259	-2.1337	-2.38359	-2.41831	-1.46709	-2.46536	-2.01265	-2.35037	-2.30057	-1.97125	-2.53959	-2.2259
P08003	P08003	Protein disulfide-isomerase A4	Pdia4	71.982	0	45	233	20072000000	5.35154	4.81297	5.65853	4.90556	5.2286	4.98412	5.20844	4.86051	5.27128	4.9589	5.17666	5.28046	4.76876	4.92557	5.56989	4.97879	5.35438	4.98358	5.04263	5.2387	4.86135	5.17666
P08030	P08030	Adenine phosphoribosyltransferase	Aprt	19.724	0	8	53	2187800000	1.86576	1.91831	1.3252	1.96355	1.87073	2.04062	1.94845	2.17107	1.88177	2.00236	1.7845	1.71757	1.60687	1.80434	1.38324	1.96295	1.76054	1.87538	1.90972	1.8101	2.10493	1.7845
P08113	P08113	Endoplasmin	Hsp90b1	92.475	0	54	377	60501000000	6.46452	6.30531	6.65083	6.40977	6.38873	6.36243	6.44006	6.41065	6.43975	6.44424	6.39362	6.42011	6.17059	6.33198	6.52053	6.39759	6.32194	6.30172	6.29789	6.30559	6.4259	6.39362
P08207	P08207	Protein S100-A10	S100a10	11.186	0	4	16	825350000	1.52473	0.324482	2.34543	0.147104	1.45329	0.582306	1.05301	0.20587	1.45793	0.214838	1.21857	1.89801	-0.283455	0.342259	3.28462	0.207333	1.97611	0.116297	0.3454	0.780445	0.0367336	1.21857
P08226	P08226	Apolipoprotein E	Apoe	35.866	0	25	192	27198000000	4.44125	3.92529	5.46436	3.9423	4.32116	4.09207	4.10016	3.85915	4.49017	3.97345	4.85426	5.45197	4.68285	4.59068	6.36624	4.38706	5.40628	4.94328	4.87438	5.1733	4.42044	4.85426
P08228	P08228	Superoxide dismutase [Cu-Zn]	Sod1	15.942	0	16	152	67658000000	6.04652	5.79646	5.80291	5.79514	5.89521	5.91509	6.00784	5.87747	5.98778	5.83532	5.94618	5.83958	6.19944	5.78246	5.58615	5.77581	5.85002	5.82067	5.82314	5.85361	5.83538	5.94618
P08249	P08249	Malate dehydrogenase, mitochondrial	Mdh2	35.611	0	22	437	195200000000	8.00458	8.03229	7.84612	8.07259	7.97243	8.12836	8.07739	8.21704	8.0266	8.13313	8.00544	7.96905	7.97351	8.0719	7.70989	7.93224	7.93035	8.16563	8.11567	8.03023	8.18325	8.00544
P08414	P08414	Calcium/calmodulin-dependent protein kinase type IV	Camk4	52.627	0	15	47	1889400000	1.13304	1.42389	1.22735	1.36539	1.21241	1.28035	1.21281	1.37814	1.14131	1.3523	1.20092	1.30158	1.48067	1.21147	1.06099	1.29561	1.0933	1.12515	1.03734	1.00893	1.35239	1.20092
P08551	P08551	Neurofilament light polypeptide	Nefl	61.508	0	17	50	2046800000	1.59536	1.89577	1.10938	1.36027	1.51781	1.50464	1.21228	1.61651	1.41853	1.5364	1.08007	1.04181	1.44672	1.32138	0.628349	1.17404	1.14363	0.987562	1.05702	1.11816	1.3579	1.08007
P08553	P08553	Neurofilament medium polypeptide	Nefm	95.915	0	14	35	774620000	0.773405	1.07389	0.242859	0.971945	0.89488	0.849556	0.72039	1.19054	0.702456	1.03764	0.720156	0.364897	0.679117	0.738054	0.248508	0.772335	0.729191	0.47267	0.468456	0.40234	0.935863	0.720156
P08556	P08556	GTPase NRas	Nras	21.199	0	3	26	1309900000	1.10286	0.942492	1.23279	1.36037	1.15587	1.07844	1.02466	1.32474	1.15505	1.4003	1.32492	1.57136	1.225	1.35945	1.37414	1.5646	1.51169	1.50945	1.49678	1.44463	1.60421	1.32492
P08752	P08752	Guanine nucleotide-binding protein G(i) subunit alpha-2	Gnai2	40.489	0	17	253	49887000000	6.13596	6.40661	5.69173	6.14312	6.10427	6.35123	6.36944	6.18768	6.14285	6.17886	6.21511	6.0797	6.58518	6.49726	5.51532	6.24132	6.08877	6.58614	6.42536	6.38695	6.32397	6.21511
P08775	P08775	DNA-directed RNA polymerase II subunit RPB1	Polr2a	217.17	0	32	62	935280000	1.44571	1.46977	1.45967	1.50909	1.42715	1.44626	1.44315	1.47315	1.42793	1.47464	1.40789	1.33094	1.34701	1.36661	1.31805	1.44769	1.38522	1.36137	1.37753	1.35214	1.48844	1.40789
P09055	P09055	Integrin beta-1	Itgb1	88.231	0	26	105	3476200000	2.92312	2.63127	3.44542	2.55306	2.86033	2.7033	2.78652	2.51924	2.86398	2.56476	2.80526	2.90344	2.51214	2.62487	3.44563	2.5861	2.93104	2.71643	2.74724	2.74396	2.49688	2.80526
P09103	P09103	Protein disulfide-isomerase	P4hb	57.058	0	45	287	29363000000	5.56919	5.32991	5.92758	5.47232	5.52521	5.50995	5.60817	5.48597	5.53348	5.49246	5.52807	5.69941	4.84877	5.39252	6.04204	5.44398	5.64241	5.4366	5.43461	5.49533	5.50445	5.52807
P09240	P09240	Cholecystokinin;Cholecystokinin-33;Cholecystokinin-12;Cholecystokinin-8	Cck	12.77	0.00016046	1	8	750070000	0.258696	0.391691	-0.256441	0.0817642	0.16143	0.456585	0.48473	0.0164013	0.217936	-0.044672	0.135025	0.175953	0.0627384	-0.0659866	0.149359	-0.0322418	0.429152	0.252771	0.389454	0.200502	0.079813	0.135025
P09405	P09405	Nucleolin	Ncl	76.722	0	48	338	42211000000	6.28221	5.97863	6.44218	6.43748	6.20841	6.11262	6.10362	6.43984	6.23193	6.47793	6.20824	6.27814	5.73735	5.86339	6.3051	6.25663	6.17938	5.96801	5.94097	5.94333	6.36402	6.20824
P09411	P09411	Phosphoglycerate kinase 1	Pgk1	44.55	0	31	449	161210000000	7.67875	8.38286	7.56123	7.66631	7.64831	8.025	8.09259	7.5397	7.65529	7.63517	7.69945	7.66407	8.16741	8.30582	7.49327	7.80719	7.41974	7.59638	7.7025	7.84158	7.29743	7.69945
P09528	P09528	Ferritin heavy chain;Ferritin heavy chain, N-terminally processed	Fth1	21.066	0	10	29	3321500000	1.55328	0.727392	2.18058	0.894464	1.3255	0.731295	0.917669	0.764471	1.87229	0.966679	1.26696	1.70995	1.61925	1.00937	1.65587	1.07659	1.78201	1.04745	1.12989	1.20312	1.158	1.26696
P09602	P09602	Non-histone chromosomal protein HMG-17	Hmgn2	9.4226	0	11	75	8732500000	3.95893	3.13616	4.30195	4.1367	3.74275	3.54637	3.82412	3.71472	3.85793	4.14803	3.86807	3.64763	3.14399	3.52718	3.59541	4.10202	3.70626	3.72944	3.67443	3.89989	3.71634	3.86807
P09671	P09671	Superoxide dismutase [Mn], mitochondrial	Sod2	24.603	0	10	66	10995000000	4.5031	4.46697	4.57554	4.42492	4.38166	4.58219	4.52943	4.45362	4.5115	4.48442	4.48604	4.63493	4.40669	4.65625	4.18216	4.49305	4.61755	4.71179	4.69438	4.55577	4.70475	4.48604
P09925	P09925	Surfeit locus protein 1	Surf1	34.798	0.0019802	4	8	60746000	-0.768324	-0.395969	-0.930401	-0.721075	-0.721941	-0.554195	-0.63549	-0.6392	-0.804865	-0.678162	-0.836124	-0.577377	-1.66496	-0.980625	-0.35252	-0.753601	-0.624397	-0.914114	-0.870611	-0.945717	-0.646401	-0.836124
P0C028;P0C027	P0C028;P0C027	Diphosphoinositol polyphosphate phosphohydrolase 3-beta;Diphosphoinositol polyphosphate phosphohydrolase 3-alpha	Nudt11;Nudt10	18.593	0	8	51	4803800000	2.99824	2.91974	2.76555	2.97161	2.96652	2.97065	3.02282	2.96195	3.00244	2.94353	2.98594	2.91163	2.93475	3.05764	2.72613	2.98949	2.99104	3.06031	3.02766	3.04029	2.96531	2.98594
P0C090	P0C090	Roquin-2	Rc3h2	131.29	0	4	10	74306000	-2.77758	-2.67666	-2.98042	-2.71136	-2.79607	-2.77456	-2.77122	-2.69321	-2.8303	-2.70893	-2.74289	-2.90802	-2.75308	-2.83317	-2.90893	-2.92877	-2.91183	-2.88633	-2.8243	-2.82656	-2.85656	-2.74289
P0C0A3	P0C0A3	Charged multivesicular body protein 6	Chmp6	23.415	0	3	9	418610000	-0.958395	-0.859569	-0.946861	-0.896774	-1.04731	-0.917444	-0.940611	-0.9077	-1.07434	-0.932781	-1.19443	-1.25338	-1.27264	-1.16136	-1.27573	-1.13606	-1.10775	-1.15894	-1.10451	-1.21317	-1.06272	-1.19443
Q3THW5;P0C0S6	Q3THW5;P0C0S6	Histone H2A.V;Histone H2A.Z	H2afv;H2afz	13.509	0	3	46	12116000000	3.80731	3.2916	4.20501	3.8753	3.59489	3.52163	3.72221	3.61082	3.7414	3.90052	3.66335	3.5625	3.58901	3.63679	3.52934	4.01563	3.519	3.66509	3.52433	3.82308	3.54638	3.66335
P0C192	P0C192	Leucine-rich repeat-containing protein 4B	Lrrc4b	76.155	0	9	32	1111100000	1.21355	1.38343	1.12132	1.30395	1.2333	1.3691	1.31257	1.32648	1.14135	1.30293	1.22566	1.15016	1.83448	1.34471	0.820997	1.29987	1.13921	1.24307	1.20998	1.20535	1.33001	1.22566
P0C7L0	P0C7L0	WAS/WASL-interacting protein family member 3	Wipf3	49.452	0	9	15	485200000	-0.0170155	0.310041	-0.479681	-0.0666351	-0.0843506	0.253426	0.212179	-0.113909	-0.0473442	-0.113842	-0.124676	-0.336616	-0.0825272	-0.0168228	-1.13933	-0.226435	-0.380295	-0.00190544	0.0214767	-0.145716	-0.291292	-0.124676
P0C7M9	P0C7M9	C-type lectin domain family 2 member L	Clec2l	23.653	0	5	10	127780000	-1.3521	-0.987019	-1.86878	-1.05926	-1.2774	-1.12985	-1.07293	-1.10729	-1.28784	-1.01879	-1.10596	-1.28562	0.862549	-0.389587	-2.51375	-1.0731	-1.2936	-0.885591	-0.869356	-0.811863	-1.26709	-1.10596
P0C8B4	P0C8B4	Uncharacterized protein C14orf142 homolog		10.346	0	2	6	181440000	-2.77639	-2.88958	-2.27866	-2.71409	-2.8419	-2.99785	-2.91202	-2.95147	-2.6433	-2.46481	-2.3474	-1.45327	-2.61533	-2.39152	-0.504137	-2.49304	-1.70433	-2.76883	-2.48737	-2.55119	-2.39152	-2.3474
P0C913	P0C913	Overexpressed in colon carcinoma 1 protein homolog		6.453	0	2	6	134820000	-2.50193	-2.47059	-2.78962	-2.68193	-2.45757	-2.44881	-2.40128	-2.59087	-2.61974	-2.72588	-2.64498	-2.91432	-2.82141	-2.4391	-3.21331	-2.46999	-2.66827	-2.53616	-2.6783	-2.5234	-2.87006	-2.64498
P0CL69;Q7TMA2	P0CL69;Q7TMA2	Zinc finger protein 703;Zinc finger protein 503	Znf703;Znf503	58.73	0.00016085	2	2	4369800	-8.42592	-9.04352	-7.59121	-8.2974	-9.1063	-9.52938	-8.72316	-8.81977	-8.50238	-8.94544	-8.62828	-8.74754	-8.46041	-8.67157	-8.60412	-8.62222	-8.66964	-8.48185	-8.60512	-8.57812	-8.50447	-8.62828
P0DN34	P0DN34			6.954	0	3	13	1822000000	2.16861	2.39044	1.6741	2.22576	2.12452	2.33118	2.27859	2.14082	2.0716	2.14634	2.14406	2.35753	2.19598	2.24146	2.04501	2.25389	2.34456	2.3971	2.36857	2.28213	2.333	2.14406
P0DN91;P0DN90;P0DN89	P0DN91;P0DN90;P0DN89			14.238	0.00015446	1	2	79680000	-3.04775	-3.27804	-1.5336	-2.9806	-3.09647	-3.32398	-3.38658	-3.25051	-2.91199	-3.11187	-2.84712	-2.51414	-2.98003	-3.11349	-2.60693	-2.68442	-2.6776	-2.82827	-2.79125	-2.87924	-2.75539	-2.84712
P0DP28;P0DP27;P0DP26;Q9D6P8;P20801	P0DP28;P0DP27;P0DP26			16.837	0	17	635	294990000000	7.95892	8.28209	7.46933	8.17492	7.9475	8.10051	8.0831	8.32348	7.97109	8.19901	8.08582	8.03317	8.76136	8.27367	7.20563	8.09332	7.90078	8.12808	8.05399	7.99917	8.18119	8.08582
P10107	P10107	Annexin A1	Anxa1	38.734	0	13	44	531390000	0.737305	0.182121	1.13297	0.226635	0.55739	0.240345	0.4196	0.297031	0.645596	0.230778	0.469416	0.66552	0.135593	0.16029	1.4972	0.0525627	0.604139	0.0580292	0.169933	0.395	-0.0226307	0.469416
P10126	P10126	Elongation factor 1-alpha 1	Eef1a1	50.113	0	19	815	318770000000	8.85369	8.48367	9.08895	8.86464	8.71976	8.67632	8.68535	8.81721	8.87974	8.93091	8.81085	8.975	8.56709	8.56423	8.91008	8.89405	8.89654	8.72073	8.69317	8.69499	8.90442	8.81085
P10417	P10417	Apoptosis regulator Bcl-2	Bcl2	26.407	0.00072401	1	3	16325000	-3.83378	-4.21076	-3.34295	-3.78849	-3.69207	-3.91476	-3.7675	-3.82313	-3.80429	-3.62562	-3.49593	-3.43985	-3.32933	-3.35627	-3.22935	-3.64428	-3.36005	-3.29735	-3.34273	-3.3956	-3.46468	-3.49593
P10518	P10518	Delta-aminolevulinic acid dehydratase	Alad	36.023	0	8	19	348890000	-0.982494	-1.06225	-1.16501	-0.884645	-0.990921	-0.883345	-0.96286	-0.805969	-0.951435	-0.800531	-0.935474	-0.96323	-1.39415	-0.961243	-0.875883	-0.748032	-0.933336	-1.03291	-0.907051	-0.891607	-0.832171	-0.935474
P10605	P10605	Cathepsin B;Cathepsin B light chain;Cathepsin B heavy chain	Ctsb	37.279	0	17	193	26266000000	5.03012	4.39978	5.54078	4.34256	4.85352	4.51679	4.79158	4.35711	5.01647	4.41034	4.7863	5.08085	4.56037	4.59895	5.07796	4.41009	5.00445	4.571	4.6165	4.87553	4.41198	4.7863
P10630	P10630	Eukaryotic initiation factor 4A-II;Eukaryotic initiation factor 4A-II, N-terminally processed	Eif4a2	46.402	0	14	95	7626200000	2.96838	3.1906	3.16943	3.188	2.96913	3.02175	3.03263	3.15983	3.07545	3.28183	3.1578	3.19419	3.29902	3.18948	3.06644	3.21044	3.17145	3.11925	3.12053	3.05733	3.31096	3.1578
P10637	P10637	Microtubule-associated protein tau	Mapt	76.243	0	30	317	69246000000	6.73808	7.2224	5.60599	7.37517	6.81945	7.21468	7.11945	7.59986	6.79582	7.42208	7.11655	6.87836	7.49005	7.39621	5.62107	7.49255	6.86675	7.24735	7.19634	7.08151	7.56988	7.11655
P10639	P10639	Thioredoxin	Txn	11.675	0	12	152	23112000000	4.91959	4.37938	5.56553	4.65132	4.80745	4.53301	4.75042	4.61561	4.8987	4.48986	4.50406	4.8012	3.72527	4.2736	4.95416	4.28207	4.84572	4.36008	4.37856	4.48346	4.31069	4.50406
P10649	P10649	Glutathione S-transferase Mu 1	Gstm1	25.97	0	17	450	188700000000	8.41527	7.39401	9.13886	7.27932	8.15752	7.8437	8.23737	7.15571	8.26322	7.39152	7.90311	8.75687	7.81024	7.74279	9.33995	7.45885	8.68631	8.07907	8.21987	8.46131	7.31088	7.90311
P10711;Q9QVN7	P10711	Transcription elongation factor A protein 1	Tcea1	33.88	0	16	52	2230400000	1.70778	1.54986	2.09533	1.7125	1.67833	1.66213	1.70767	1.69328	1.70922	1.72171	1.5537	1.5892	1.29234	1.40998	1.66723	1.6305	1.51521	1.50282	1.45752	1.47482	1.54371	1.5537
P10833	P10833	Ras-related protein R-Ras	Rras	23.764	0	9	19	233880000	-0.0797253	-0.297979	-0.36673	-0.559154	-0.132179	-0.200664	-0.245239	-0.552029	-0.150564	-0.500822	-0.202406	-0.0713634	-0.462675	-0.357326	0.0489273	-0.484194	-0.0481625	-0.264481	-0.134521	-0.234198	-0.612423	-0.202406
P10852	P10852	4F2 cell-surface antigen heavy chain	Slc3a2	58.336	0	19	92	16297000000	4.70109	4.94042	4.44719	4.7333	4.68246	4.99763	4.93229	4.75807	4.6753	4.75309	4.75623	4.51056	4.81451	4.60945	4.53332	4.67815	4.63075	4.94934	4.72137	4.74908	4.81026	4.75623
P10853;Q8CGP1;Q8CGP2;Q64475	P10853;Q8CGP1;Q8CGP2;Q64475	Histone H2B type 1-F/J/L;Histone H2B type 1-K;Histone H2B type 1-P;Histone H2B type 1-B	Hist1h2bf;Hist1h2bk;Hist1h2bp;Hist1h2bb	13.936	0	0	309	345710000000	8.70085	8.12059	9.4548	9.03085	8.52711	8.30983	8.56452	8.63505	8.70336	9.15168	8.73828	9.09165	8.50153	8.59922	9.52835	9.25003	8.89976	8.81282	8.8232	9.03693	8.93029	8.73828
P10922	P10922	Histone H1.0;Histone H1.0, N-terminally processed	H1f0	20.861	0	10	78	9861400000	3.66766	3.28028	5.05518	3.56515	3.6055	3.58468	3.56059	3.4897	3.66219	3.52908	3.64635	4.27994	3.91244	3.43909	5.10485	3.6525	3.92745	3.89805	3.63826	3.8161	3.47128	3.64635
P11031	P11031	Activated RNA polymerase II transcriptional coactivator p15	Sub1	14.427	0	11	40	2899600000	2.24403	2.37273	2.06518	2.28062	2.34561	2.31123	2.30223	2.35349	2.12435	2.27754	2.24007	2.17047	2.636	2.32721	2.42749	2.49176	2.15659	2.422	2.37004	2.38676	2.47509	2.24007
P11103	P11103	Poly [ADP-ribose] polymerase 1	Parp1	113.1	0	21	46	1357300000	2.12647	2.23713	1.99211	2.22119	2.12259	2.28882	2.35035	2.30577	2.16121	2.28547	2.04379	2.02885	1.78812	1.81606	2.24765	2.15894	1.90533	1.94136	1.98056	2.04949	2.06483	2.04379
P11152	P11152	Lipoprotein lipase	Lpl	53.109	0	4	7	42618000	-3.37453	-3.39555	-3.15557	-3.3712	-3.32059	-3.45256	-3.40701	-3.3804	-3.31148	-3.39549	-3.32531	-3.34602	-3.02032	-3.11044	-3.26599	-3.21956	-3.4248	-3.35885	-3.29809	-3.12398	-3.19007	-3.32531
P11214	P11214	Tissue-type plasminogen activator;Tissue-type plasminogen activator chain A;Tissue-type plasminogen activator chain B	Plat	63.096	0	5	9	124170000	-1.85942	-1.91901	-1.03523	-1.62438	-1.87694	-1.96273	-1.97671	-1.78858	-1.77025	-1.63799	-1.57817	-1.57357	-1.9386	-1.76252	-1.30887	-1.66638	-1.50583	-1.74261	-1.63606	-1.61553	-1.66	-1.57817
P11352	P11352	Glutathione peroxidase 1	Gpx1	22.329	0	11	33	1261100000	1.06604	0.500071	0.84581	0.518934	0.900721	0.725855	0.85066	0.44944	0.982056	0.552809	0.751736	0.876894	0.449114	0.580978	0.850473	0.649525	0.915064	0.5931	0.852154	0.787491	0.54068	0.751736
P11404	P11404	Fatty acid-binding protein, heart	Fabp3	14.819	0	5	20	2317700000	2.26273	2.86262	1.04067	2.79023	2.36291	2.6978	2.48569	3.09371	2.1888	2.78252	2.40596	2.0043	2.6128	2.77974	1.05434	2.61491	1.98338	2.54937	2.41205	2.33668	2.75571	2.40596
P11438	P11438	Lysosome-associated membrane glycoprotein 1	Lamp1	43.865	0	8	60	11481000000	3.9682	3.21082	4.47135	3.32153	3.88545	3.41533	3.59011	3.38657	4.00145	3.42929	3.69896	4.48745	3.44369	3.32357	4.72314	3.51968	4.32429	3.41005	3.43318	3.56163	3.50186	3.69896
P11440	P11440	Cyclin-dependent kinase 1	Cdk1	34.106	0.00015423	2	2	25136000	-2.8891	-3.15371	-2.05125	-3.10905	-2.68648	-3.02136	-2.77597	-3.25069	-2.99271	-3.06768	-3.13423	-3.01903	-2.99779	-3.10389	-2.55792	-3.15027	-3.15188	-3.19569	-3.20707	-3.0463	-3.14772	-3.13423
P11499	P11499	Heat shock protein HSP 90-beta	Hsp90ab1	83.28	0	43	1095	390710000000	9.03744	8.964	8.99897	9.21112	8.99509	9.10807	9.12036	9.25204	9.03525	9.26014	9.03959	8.98167	8.9391	8.89835	8.68675	9.0779	8.9151	9.01592	9.00188	8.96683	9.17293	9.03959
P11531	P11531	Dystrophin	Dmd	425.83	0	21	52	1976200000	1.46607	1.33835	1.8015	1.46009	1.43631	1.2851	1.30837	1.34981	1.45088	1.44271	1.41488	1.51008	1.50386	1.37406	1.87084	1.63836	1.53047	1.38928	1.40139	1.5096	1.31973	1.41488
P11627	P11627	Neural cell adhesion molecule L1	L1cam	140.97	0	31	166	11114000000	3.71563	4.14384	3.61818	4.01152	3.78977	4.15768	4.01223	4.12618	3.76199	4.05269	3.97372	3.85023	4.16317	4.17018	3.31429	4.04058	3.86866	4.27007	4.17569	4.05934	4.14975	3.97372
P11798	P11798	Calcium/calmodulin-dependent protein kinase type II subunit alpha	Camk2a	54.114	0	20	188	32983000000	4.82123	5.40289	4.3409	4.68553	4.75386	5.23002	5.14244	4.56514	4.87698	4.63148	4.97722	5.18216	5.45323	5.46282	4.3597	4.79249	5.0059	5.38066	5.30561	5.19235	4.71294	4.97722
P11835	P11835	Integrin beta-2	Itgb2	85.025	0.00030134	2	2	9345800	-4.17757	-5.62984	-4.69344	-5.88771	-4.64249	-5.50655	-4.91607	-6.0616	-4.46471	-5.8041	-5.04789	-4.69941	-5.11783	-4.86022	-4.78952	-5.20493	-4.77744	-4.85383	-4.9309	-4.81173	-4.96199	-5.04789
P11881;P70227	P11881	Inositol 1,4,5-trisphosphate receptor type 1	Itpr1	313.16	0	28	80	1354100000	1.57811	1.80644	1.4666	1.42636	1.58065	1.54075	1.60888	1.351	1.53797	1.42064	1.53907	1.50699	1.77392	1.58145	1.45021	1.5667	1.5649	1.56194	1.54871	1.53621	1.49543	1.53907
P11930	P11930	Nucleoside diphosphate-linked moiety X motif 19, mitochondrial	Nudt19	40.32	0	4	6	101320000	-1.2674	-1.43748	-1.54827	-1.58451	-1.41721	-1.43827	-1.33089	-1.58715	-1.47371	-1.66263	-1.59427	-1.38809	-1.48104	-1.81386	-1.20987	-1.56774	-1.47119	-1.70808	-1.92585	-1.67637	-1.85951	-1.59427
P11983	P11983	T-complex protein 1 subunit alpha	Tcp1	60.448	0	34	284	33209000000	5.38021	5.39278	5.34283	5.58666	5.36918	5.43217	5.4519	5.59402	5.42754	5.5989	5.44538	5.40044	5.32868	5.41751	5.03149	5.60289	5.31454	5.43834	5.44826	5.42908	5.63134	5.44538
P12023	P12023	Amyloid beta A4 protein;N-APP;Soluble APP-alpha;Soluble APP-beta;C99;Beta-amyloid protein 42;Beta-amyloid protein 40;C83;P3(42);P3(40);C80;Gamma-secretase C-terminal fragment 59;Gamma-secretase C-terminal fragment 57;Gamma-secretase C-terminal fragment 50;C31	App	86.721	0	18	54	2094500000	1.92274	2.00479	2.04589	1.9649	1.94301	2.01613	1.99174	2.04978	1.94204	2.01589	1.90223	1.56248	2.24655	2.05291	1.08178	1.97836	1.66385	1.98753	1.87992	1.87496	1.91438	1.90223
P12025	P12025	Midkine	Mdk	15.434	0	5	12	235250000	-0.960835	-1.09397	-1.47603	-0.530264	-0.755291	-1.16221	-0.891661	-0.68416	-0.957914	-0.560131	-0.526266	-0.357113	0.267572	-0.322945	-0.735596	-0.235041	-0.161581	0.0813732	0.0206623	0.339537	-0.666821	-0.526266
P12265	P12265	Beta-glucuronidase	Gusb	74.194	0	9	17	531450000	0.323696	-0.372499	0.911999	-0.139034	0.18049	-0.0775242	0.241819	-0.323189	0.364565	-0.161961	0.139305	0.360895	-0.100784	-0.0631561	0.852127	-0.178309	0.327228	0.0119877	0.0335045	0.334562	-0.167679	0.139305
P12367	P12367	cAMP-dependent protein kinase type II-alpha regulatory subunit	Prkar2a	45.389	0	17	94	5914100000	3.54899	3.76398	3.25845	3.84274	3.57756	3.68067	3.65463	4.04399	3.57514	3.90173	3.6986	3.59385	3.8601	3.76373	2.94581	3.81246	3.59051	3.75819	3.78676	3.52531	4.11077	3.6986
P12382	P12382	ATP-dependent 6-phosphofructokinase, liver type	Pfkl	85.359	0	26	108	9129800000	3.02101	3.60438	2.8154	3.10183	2.95031	3.37942	3.37388	3.02748	2.99113	3.07518	3.11933	2.92817	3.85304	3.5469	2.7797	3.19954	2.81808	3.16823	3.16211	3.23452	2.93643	3.11933
P12657	P12657	Muscarinic acetylcholine receptor M1	Chrm1	51.378	0	1	4	12965000	-5.83993	-5.12902	-6.32069	-5.55659	-5.57414	-5.32217	-5.42533	-5.59822	-5.7406	-5.79497	-5.46485	-6.08038	-4.95281	-5.62908	-6.18265	-5.82125	-5.81796	-5.38842	-5.75728	-5.90078	-5.76289	-5.46485
P12658	P12658	Calbindin	Calb1	29.994	0	12	45	1028600000	1.32786	2.26445	0.43193	1.23578	1.21565	1.79705	1.70945	1.258	1.2484	1.10598	1.17722	0.835428	2.03545	1.74438	0.502785	0.930189	0.71484	1.20241	1.07437	1.12163	0.856598	1.17722
P12787	P12787	Cytochrome c oxidase subunit 5A, mitochondrial	Cox5a	16.101	0	8	46	6886000000	3.14668	3.10698	3.82574	3.26775	3.0823	3.03272	3.04656	3.18329	3.13872	3.33586	3.23968	4.79235	3.30961	3.05034	4.81711	3.41711	3.91711	3.19048	3.21658	3.06395	3.47187	3.23968
P12815	P12815	Programmed cell death protein 6	Pdcd6	21.867	0	10	45	2006400000	2.13671	1.83364	2.46646	1.89883	2.13735	2.0004	1.98947	1.84531	2.1887	1.99623	2.16902	2.13544	2.6392	2.09569	2.23444	2.00689	2.11528	2.09893	2.12561	2.16105	2.05012	2.16902
P12849	P12849	cAMP-dependent protein kinase type I-beta regulatory subunit	Prkar1b	43.224	0	9	34	1294000000	1.11801	1.38588	0.918869	1.46773	1.14679	1.20005	1.1163	1.40139	1.20685	1.46101	1.1638	1.04975	1.31069	1.29939	0.444086	1.2646	0.898247	1.22302	1.16272	1.07579	1.23746	1.1638
P12960	P12960	Contactin-1	Cntn1	113.39	0	46	366	27391000000	4.86449	5.32474	4.0572	5.14445	4.93274	5.23844	5.15998	5.17672	4.94313	5.15021	5.0939	5.00097	5.55296	5.35458	4.15949	5.17302	4.94948	5.30223	5.26518	5.20536	5.14247	5.0939
P12961	P12961	Neuroendocrine protein 7B2;N-terminal peptide;C-terminal peptide	Scg5	23.866	0	4	10	406120000	-1.18341	-1.1512	-1.15731	-0.908905	-1.27026	-1.15409	-1.15319	-0.81942	-1.06981	-0.861801	-0.923756	-1.00441	-1.02464	-0.90764	-1.02636	-1.02857	-0.932184	-0.935623	-0.873795	-0.848642	-0.869627	-0.923756
P12970	P12970	60S ribosomal protein L7a	Rpl7a	29.976	0	22	120	13918000000	3.91208	3.76095	4.60036	4.07191	3.88713	3.90957	3.87828	4.06892	3.90302	4.05817	3.90216	4.13466	3.72792	3.76216	4.29732	4.08378	4.05244	3.98552	3.94354	3.92008	4.10842	3.90216
P13020	P13020	Gelsolin	Gsn	85.941	0	14	129	6716200000	3.80918	3.17911	3.63603	3.16007	3.60921	3.3837	3.57311	2.91151	3.75136	3.14547	3.48685	3.72688	3.3631	3.30682	3.84247	3.23395	3.73862	3.44057	3.51965	3.58915	3.0121	3.48685
P13439	P13439	Uridine 5-monophosphate synthase;Orotate phosphoribosyltransferase;Orotidine 5-phosphate decarboxylase	Umps	52.292	0	15	32	580500000	-0.139004	-0.269199	-0.0212898	-0.137365	-0.125361	-0.239664	-0.266729	-0.1518	-0.143795	-0.0568905	-0.145306	-0.124332	-0.150024	-0.161322	-0.0372028	-0.0880108	-0.113829	-0.151373	-0.158493	-0.148788	-0.118313	-0.145306
P13516;Q99PL7;P13011;Q6T707	P13516;Q99PL7;P13011	Acyl-CoA desaturase 1;Acyl-CoA desaturase 2	Scd1;Scd3;Scd2	41.046	0	4	11	481310000	0.737396	1.27504	1.26622	1.1108	0.692379	1.43525	0.873499	0.796581	0.790096	1.13509	1.12773	1.22085	2.47828	0.950638	0.979094	1.03973	0.948963	1.34293	1.14874	0.882401	0.680059	1.12773
P13595	P13595	Neural cell adhesion molecule 1	Ncam1	119.43	0	61	860	183720000000	7.60959	8.07103	6.76418	7.98337	7.70213	8.10155	8.00957	8.06851	7.71134	8.03916	7.97072	7.8277	8.37136	8.28541	6.6377	8.15167	7.80806	8.33137	8.18205	8.09114	8.20852	7.97072
P13597	P13597	Intercellular adhesion molecule 1	Icam1	58.844	0	6	22	288430000	-0.291266	-1.53595	-1.08279	-1.49913	-0.70554	-1.40863	-1.19829	-1.5174	-0.381945	-1.4741	-1.07339	-0.800442	-1.38142	-1.24114	-1.14279	-1.3149	-0.857607	-1.2123	-1.08791	-1.16892	-1.23012	-1.07339
P13705	P13705	DNA mismatch repair protein Msh3	Msh3	123.07	0	2	3	7235700	-3.99689	-3.76777	-4.11746	-3.885	-3.90778	-3.84981	-3.89157	-3.86225	-4.0454	-3.8385	-3.97744	-4.0043	-4.62567	-3.67959	-4.6665	-3.65349	-3.61887	-3.82461	-3.98438	-3.63387	-3.93241	-3.97744
P13707	P13707	Glycerol-3-phosphate dehydrogenase [NAD(+)], cytoplasmic	Gpd1	37.572	0	7	19	625420000	0.542246	0.617001	0.18705	0.384214	0.468901	0.608736	0.797659	0.37295	0.535475	0.436659	0.526075	0.437798	0.526407	0.566647	0.139667	0.459637	0.434364	0.568272	0.551275	0.695457	0.402231	0.526075
P13864	P13864	DNA (cytosine-5)-methyltransferase 1	Dnmt1	183.19	0	17	20	397280000	0.262705	0.291071	0.259831	0.428575	0.223061	0.287565	0.30586	0.357481	0.204365	0.394228	0.272335	0.0649891	0.234392	0.249214	0.129393	0.40679	0.15782	0.202242	0.258293	0.318945	0.334097	0.272335
P14069	P14069	Protein S100-A6	S100a6	10.051	0	6	13	3891200000	3.90788	2.74164	3.51551	2.71682	3.54482	3.25769	3.5961	2.49607	3.934	2.90395	3.31807	4.03308	2.10927	2.64648	3.9414	2.2627	4.16502	2.68464	3.3141	3.80192	1.4497	3.31807
P14094	P14094	Sodium/potassium-transporting ATPase subunit beta-1	Atp1b1	35.194	0	27	206	56861000000	6.25999	6.34803	6.18933	6.65535	6.26604	6.35866	6.31573	6.57816	6.4875	6.68472	6.49956	6.50791	6.2606	6.74708	5.73636	6.53033	6.40891	6.70388	6.72193	6.59827	6.59736	6.49956
P14115	P14115	60S ribosomal protein L27a	Rpl27a	16.605	0	10	58	8301600000	3.52353	3.42641	3.47392	3.67555	3.50898	3.67843	3.62276	3.61846	3.42969	3.73264	3.45972	3.38765	3.8635	3.562	3.26092	3.76691	3.47149	3.99679	3.70804	3.78927	3.71391	3.45972
P14131	P14131	40S ribosomal protein S16	Rps16	16.445	0	17	93	17005000000	5.03442	4.99116	5.31933	5.15034	4.9711	4.999	4.98716	5.17742	4.98437	5.21822	4.98892	5.03769	5.63586	4.95533	4.97898	5.18473	4.98957	5.0316	4.96814	4.97458	5.20422	4.98892
P14148	P14148	60S ribosomal protein L7	Rpl7	31.419	0	21	132	18505000000	4.80556	4.67933	4.92465	4.81653	4.75522	4.81599	4.76576	4.72146	4.79558	4.90164	4.78559	4.89794	5.0398	4.72335	4.86057	4.88602	4.77592	4.92077	4.87091	4.81256	4.87124	4.78559
P14152	P14152	Malate dehydrogenase, cytoplasmic	Mdh1	36.511	0	22	229	60607000000	6.38354	6.52399	6.83528	6.48787	6.31604	6.48684	6.42838	6.56699	6.41819	6.49523	6.39012	6.45817	6.3371	6.56819	6.20599	6.35617	6.37136	6.49284	6.48419	6.38299	6.50227	6.39012
P14206	P14206	40S ribosomal protein SA	Rpsa	32.838	0	17	168	29061000000	4.68222	4.55995	4.83308	4.71933	4.63442	4.63578	4.67325	4.72212	4.64062	4.79325	4.64112	4.74832	4.42158	4.52204	4.71472	4.72757	4.69141	4.56013	4.5809	4.6193	4.7152	4.64112
P14211	P14211	Calreticulin	Calr	47.994	0	29	336	55255000000	6.37259	6.1924	6.85593	6.42585	6.31308	6.30795	6.32659	6.41229	6.44644	6.51442	6.43996	6.78132	6.15924	6.34616	6.7887	6.40623	6.54325	6.41377	6.41212	6.35742	6.53184	6.43996
P14231	P14231	Sodium/potassium-transporting ATPase subunit beta-2	Atp1b2	33.344	0	15	63	8041600000	3.18682	3.11276	3.3058	3.21336	3.13369	3.25658	3.34686	3.13702	3.15977	3.18323	3.33014	3.192	3.57625	3.5473	2.97415	3.34625	3.23324	3.58186	3.51289	3.50954	3.30815	3.33014
P14576	P14576	Signal recognition particle 54 kDa protein	Srp54	55.72	0	20	59	1706900000	2.04938	1.98669	2.02583	2.03165	2.03377	2.06004	2.12364	2.05003	2.0279	2.09108	1.93633	2.05015	2.07774	2.04336	2.08583	2.09743	1.96996	2.0733	2.06577	2.03464	2.06903	1.93633
P14685	P14685	26S proteasome non-ATPase regulatory subunit 3	Psmd3	60.718	0	37	175	14901000000	4.30849	4.30328	4.30027	4.38762	4.27853	4.31195	4.29457	4.38607	4.30886	4.42004	4.36297	4.52848	4.37934	4.34753	4.40285	4.41164	4.43637	4.40059	4.37988	4.3799	4.46556	4.36297
P14733	P14733	Lamin-B1	Lmnb1	66.785	0	52	352	33481000000	5.66054	5.15772	6.26662	5.55568	5.57361	5.3438	5.50054	5.38111	5.6391	5.63103	5.59148	5.78201	5.32992	5.38231	6.25615	5.63825	5.72701	5.44059	5.45405	5.52953	5.42664	5.59148
P14824	P14824	Annexin A6	Anxa6	75.884	0	50	256	14545000000	5.01863	4.5724	5.67503	4.61609	4.95752	4.70315	4.83955	4.54064	5.06083	4.64281	4.8944	5.21385	4.64856	4.74576	5.3662	4.62664	5.21278	4.77936	4.8513	4.89362	4.55717	4.8944
P14869	P14869	60S acidic ribosomal protein P0	Rplp0	34.216	0	17	181	29387000000	5.15498	5.03466	5.01226	5.18591	5.07612	5.11381	5.09482	5.20047	5.05136	5.20339	5.01519	4.9987	5.11271	5.05012	4.72629	5.17655	5.03197	5.08681	5.08971	5.13748	5.13578	5.01519
P14873	P14873	Microtubule-associated protein 1B;MAP1B heavy chain;MAP1 light chain LC1	Map1b	270.25	0	132	1143	156250000000	7.64747	7.89039	7.02841	8.18802	7.72971	7.87381	7.76153	8.3416	7.68518	8.25123	7.83782	7.56643	7.84019	7.9153	6.60451	8.22659	7.59827	7.78429	7.71916	7.61859	8.29822	7.83782
P14901	P14901	Heme oxygenase 1	Hmox1	32.928	0	9	24	681440000	0.0821362	-0.120819	-0.36421	-0.341814	0.387579	-0.182394	-0.0440292	-0.30439	-0.00725555	-0.293142	-0.131466	-0.0672588	0.202839	-0.0962677	-0.114145	-0.0940399	0.0881062	-0.0679741	-0.0777321	-0.0209141	-0.100141	-0.131466
P15105	P15105	Glutamine synthetase	Glul	42.119	0	30	240	44951000000	5.56585	6.29368	5.46506	5.53231	5.26907	6.14907	5.79478	5.35669	5.53111	5.48913	5.71113	5.41985	6.25113	6.27529	4.89508	5.3781	5.1529	6.27689	6.13141	5.79985	5.13311	5.71113
P15116	P15116	Cadherin-2	Cdh2	99.795	0	18	106	5365000000	2.58405	2.26094	2.79325	2.21662	2.48927	2.39533	2.43914	2.29579	2.49961	2.24995	2.43208	2.61588	2.3715	2.36842	2.94071	2.27901	2.54103	2.44489	2.36707	2.4164	2.30061	2.43208
P15209	P15209	BDNF/NT-3 growth factors receptor	Ntrk2	92.132	0	15	61	3213600000	2.02472	2.1072	1.86183	2.15029	1.94016	2.03089	2.04451	2.11973	1.98066	2.09947	1.99697	1.90364	1.98505	2.07267	1.729	2.03557	1.89626	2.05893	2.01754	1.96776	2.04277	1.99697
P15327	P15327	Bisphosphoglycerate mutase	Bpgm	29.978	0	5	8	234860000	-2.63298	-2.3778	-2.91856	-2.57997	-2.70077	-2.49134	-2.53266	-2.58722	-2.63108	-2.62383	-2.58602	-2.63726	-2.54859	-2.64928	-2.67331	-2.59859	-2.60456	-2.5328	-2.59033	-2.61926	-2.5802	-2.58602
P15379	P15379	CD44 antigen	Cd44	85.616	0	5	18	790760000	1.07345	0.238592	0.644199	0.215614	0.873529	0.291176	0.66552	0.1989	1.03272	0.170008	0.487965	0.621119	0.135565	0.238796	0.698883	0.299851	0.695385	0.149448	0.342018	0.56533	0.154303	0.487965
P15508	P15508	Spectrin beta chain, erythrocytic	Sptb	245.25	0	24	42	429780000	0.423426	0.721891	0.0334301	0.368555	0.33227	0.503956	0.471239	0.333731	0.408936	0.365179	0.310335	0.140118	0.481047	0.521048	0.211962	0.26955	0.154339	0.350632	0.364342	0.44692	0.207186	0.310335
P15532	P15532	Nucleoside diphosphate kinase A	Nme1	17.208	0	8	175	71720000000	7.0549	7.13538	6.559	7.1524	6.94696	7.20326	7.20408	7.21508	7.05287	7.21794	7.09492	7.24995	7.5013	7.20881	6.58667	7.21523	7.13403	7.19289	7.22595	7.13345	7.2872	7.09492
P15626	P15626	Glutathione S-transferase Mu 2	Gstm2	25.716	0	5	8	193140000	-1.63575	-1.73985	-0.71097	-2.32224	-1.77624	-2.19327	-2.14236	-2.42889	-1.80676	-2.63943	-2.28234	-2.11118	-2.85314	-2.66862	-1.77246	-2.70069	-2.13126	-2.68016	-2.5402	-2.47928	-2.68614	-2.28234
P15864	P15864	Histone H1.2	Hist1h1c	21.266	0	5	35	5238500000	1.90359	1.51077	2.05371	1.97565	1.76732	1.90185	1.85293	1.47771	1.72364	1.88859	1.74368	2.20729	1.79967	1.46464	2.6958	2.06486	1.84985	2.01161	1.79629	2.0651	1.53364	1.74368
P15920	P15920	V-type proton ATPase 116 kDa subunit a isoform 2	Atp6v0a2	98.144	0	6	10	34343000	-1.87505	-2.18076	-2.4813	-2.43147	-2.04654	-2.13522	-1.86038	-2.47562	-2.20913	-2.49421	-2.25721	-2.52232	-2.39647	-2.20647	-2.6161	-2.44	-2.4323	-2.28668	-2.27287	-2.07229	-2.29984	-2.25721
P16014	P16014	Secretogranin-1;CCB peptide;PE-11	Chgb	77.968	0	19	49	813590000	-0.0581551	0.321192	-0.439531	0.0950851	-0.10454	0.0990353	0.09198	0.2731	-0.0933056	0.082859	0.0885754	-0.0916748	0.443478	0.278583	-0.465389	-0.0707302	-0.193838	0.212355	0.106613	0.0901108	0.12784	0.0885754
P16045	P16045	Galectin-1	Lgals1	14.866	0	13	103	19837000000	5.02827	3.20703	6.06215	3.19856	4.76755	3.71676	4.46219	3.02584	4.86168	3.21588	4.11723	4.58014	2.9759	3.33696	5.54925	3.11891	4.74514	3.34292	3.54657	4.14475	2.95342	4.11723
P16054	P16054	Protein kinase C epsilon type	Prkce	83.56	0	40	156	6306300000	3.10635	3.45709	2.48494	3.20366	3.13129	3.43936	3.3669	3.18963	3.14936	3.24033	3.2287	3.1096	3.56923	3.52924	2.45293	3.29007	3.09464	3.52937	3.47965	3.3896	3.28224	3.2287
P16056	P16056	Hepatocyte growth factor receptor	Met	153.55	0	14	21	284820000	-0.540155	0.150782	-0.861721	-0.126924	-0.386021	-0.566074	-0.58268	-0.12818	-0.588114	-0.165571	-0.537405	-0.684818	-0.697992	-0.503265	-0.389965	-0.575296	-0.578138	-0.98698	-0.820259	-0.756666	-0.514204	-0.537405
P16092;Q61851;P21803	P16092	Fibroblast growth factor receptor 1	Fgfr1	91.98	0	3	5	65165000	-3.30429	-2.9953	-2.67103	-3.51691	-3.53202	-3.41376	-3.29422	-3.61511	-3.33726	-3.41718	-3.48767	-3.48358	-3.79549	-3.52084	-3.31216	-3.56507	-3.48691	-3.57368	-3.5565	-3.56126	-3.51889	-3.48767
P16110	P16110	Galectin-3	Lgals3	27.515	0	7	16	887290000	-0.288805	-0.995188	-0.0493698	-1.20337	-0.285921	-0.746975	-0.406919	-1.22715	0.139835	-1.13885	-0.663195	-0.179388	-1.14067	-1.01173	-0.0426807	-1.22054	-0.469627	-0.897759	-0.667759	-0.570316	-1.43848	-0.663195
P16125	P16125	L-lactate dehydrogenase B chain	Ldhb	36.572	0	19	197	32843000000	5.67666	5.29214	6.35104	5.35288	5.51523	5.31743	5.38599	5.28363	5.69501	5.3287	5.49808	5.91941	5.36435	5.43302	6.14714	5.22875	5.70053	5.41222	5.44718	5.49857	5.33512	5.49808
P16254	P16254	Signal recognition particle 14 kDa protein;Signal recognition particle 14 kDa protein, N-terminally processed	Srp14	12.51	0	4	13	529980000	0.304705	0.258942	0.10931	0.259975	0.17683	0.372366	0.282999	0.36849	0.262276	0.378159	0.289734	0.150801	0.200905	0.158594	0.364838	0.185009	0.127642	0.164526	0.316771	0.270925	0.265099	0.289734
P16283	P16283	Anion exchange protein 3	Slc4a3	135.37	0	4	12	74337000	-0.778534	-0.695238	-1.08203	-0.705694	-0.825531	-0.661884	-0.675921	-0.8011	-0.748194	-0.779581	-0.480526	-0.772869	-0.989277	-0.515552	-0.76107	-0.703941	-0.507	-0.636127	-0.524002	-0.247805	-0.502603	-0.480526
P16330	P16330	2,3-cyclic-nucleotide 3-phosphodiesterase	Cnp	47.123	0	11	26	920710000	0.906845	0.56006	0.950769	0.416555	0.837429	0.581665	0.846621	0.379171	0.871244	0.495638	0.864075	0.768696	0.977474	0.702156	0.962616	0.623129	0.928142	0.723242	0.730736	0.901468	0.495215	0.864075
P16332	P16332	Methylmalonyl-CoA mutase, mitochondrial	Mut	82.843	0	19	83	2469500000	2.45987	2.14569	2.93417	2.22253	2.44599	2.17116	2.16862	2.18756	2.47612	2.24718	2.42023	2.64282	2.50593	2.39109	2.67365	2.29772	2.57306	2.46149	2.43512	2.41391	2.32218	2.42023
P16388	P16388	Potassium voltage-gated channel subfamily A member 1	Kcna1	56.409	0	3	6	103760000	-2.12317	-1.93473	-2.20245	-2.19599	-2.20809	-1.98232	-2.12406	-2.19406	-2.15207	-2.25898	-2.17327	-2.19691	-1.8852	-2.10792	-2.12137	-2.36321	-2.25783	-2.29087	-2.26328	-2.42178	-2.39222	-2.17327
P16460	P16460	Argininosuccinate synthase	Ass1	46.584	0	27	98	6272500000	4.02576	2.82424	4.45272	2.84691	3.88902	3.06967	3.25344	2.86783	4.01729	2.82201	3.47996	4.17795	2.8085	2.93491	4.32888	2.928	4.07175	3.12336	3.25603	3.26006	2.93085	3.47996
P16546	P16546	Spectrin alpha chain, non-erythrocytic 1	Sptan1	284.59	0	238	1677	214330000000	8.13143	8.30378	7.86397	8.07573	8.07854	8.26845	8.24052	8.14362	8.11749	8.06797	8.07656	7.93767	8.29092	8.2903	7.64566	7.96795	7.9367	8.19566	8.13317	8.09737	7.98024	8.07656
P16627	P16627	Heat shock 70 kDa protein 1-like	Hspa1l	70.636	0	2	12	603830000	-1.96819	-1.92447	-2.37705	-1.4764	-1.97507	-1.4609	-1.66107	-1.68629	-1.98818	-2.04944	-2.09755	-2.26211	-3.37386	-2.14884	-2.16468	-2.10018	-2.14003	-2.12477	-2.12323	-2.20017	-2.04967	-2.09755
P16675	P16675	Lysosomal protective protein;Lysosomal protective protein 32 kDa chain;Lysosomal protective protein 20 kDa chain	Ctsa	53.844	0	6	29	1423100000	1.14995	1.01298	1.52709	0.960476	1.16873	1.02801	1.1068	0.97757	1.21121	1.00195	1.11365	1.1394	0.729088	1.09119	1.25041	0.958504	1.20795	0.975344	1.05641	1.11697	0.986422	1.11365
P16858;Q64467	P16858	Glyceraldehyde-3-phosphate dehydrogenase	Gapdh	35.81	0	23	814	514930000000	8.81506	9.18853	8.98483	8.71787	8.71248	8.92826	9.02246	8.58098	8.83161	8.76851	8.90852	9.23933	9.0863	9.28036	8.80143	8.93186	8.96042	8.94535	9.01782	9.05936	8.72403	8.90852
P17047	P17047	Lysosome-associated membrane glycoprotein 2	Lamp2	45.681	0	9	42	1277300000	1.75354	0.935322	2.86599	1.14687	1.65462	1.10773	1.25009	0.989271	1.73231	1.21486	1.65023	2.37973	1.3467	1.34955	3.07848	1.42591	2.17064	1.42472	1.48472	1.46081	1.3286	1.65023
P17095	P17095	High mobility group protein HMG-I/HMG-Y	Hmga1	11.614	0	4	20	245450000	-0.696764	-0.723318	-0.33753	-0.428564	-0.764561	-0.766134	-0.72197	-0.52512	-0.636354	-0.367062	-0.528036	-0.690292	-0.437334	-0.457821	-1.28397	-0.245266	-0.691776	-0.390352	-0.478094	-0.446173	-0.215313	-0.528036
P17141	P17141	Zinc finger protein 37	Zfp37	67.226	0	6	11	37218000	-3.12922	-2.83031	-2.99322	-2.9621	-3.1393	-3.12419	-3.11218	-2.99428	-3.15557	-3.15652	-3.13757	-3.40104	-3.5485	-3.16147	-3.35141	-2.91744	-3.34564	-3.2238	-3.24938	-3.10105	-2.81811	-3.13757
P17156	P17156	Heat shock-related 70 kDa protein 2	Hspa2	69.641	0	29	191	16501000000	4.86658	4.22713	5.60155	3.88262	4.72099	4.2602	4.5199	3.75324	4.78953	3.92253	4.55757	4.83898	4.26256	4.40561	5.53672	3.95743	4.83885	4.24101	4.29557	4.55659	3.76729	4.55757
P17182	P17182	Alpha-enolase	Eno1	47.14	0	30	1033	341750000000	8.69719	9.18356	9.09789	8.63473	8.66619	8.91237	9.01714	8.42802	8.73531	8.61323	8.84221	8.95658	9.10794	9.36896	8.94305	8.78989	8.67661	8.77277	8.80867	8.96467	8.27069	8.84221
P17183	P17183	Gamma-enolase	Eno2	47.296	0	16	92	9052700000	3.39272	3.88194	2.80411	3.58908	3.30412	3.57404	3.55345	3.60545	3.37363	3.5386	3.54059	3.47204	4.00496	4.21828	2.62956	3.52477	3.30621	3.65965	3.66723	3.62771	3.61586	3.54059
P17225	P17225	Polypyrimidine tract-binding protein 1	Ptbp1	56.477	0	13	58	3556300000	1.89188	1.27027	3.23892	1.50534	1.82695	1.37733	1.62647	1.36474	1.88385	1.49407	1.70052	2.43693	0.81662	0.956722	3.23271	1.32734	2.25115	1.1508	1.22935	1.5074	1.11185	1.70052
P17426	P17426	AP-2 complex subunit alpha-1	Ap2a1	107.66	0	41	393	35036000000	5.86449	6.13461	5.64904	5.89367	5.80609	6.06634	6.03707	5.96515	5.85071	5.93131	5.93504	5.85543	6.13412	6.17296	5.31604	5.89994	5.83524	6.12709	6.09237	6.03603	6.01049	5.93504
P17427	P17427	AP-2 complex subunit alpha-2	Ap2a2	104.02	0	34	239	14057000000	4.35877	4.53634	4.34419	4.5425	4.3661	4.54658	4.48574	4.59083	4.43492	4.57983	4.53972	4.59381	4.74432	4.63744	4.23975	4.50648	4.45595	4.61276	4.56635	4.52763	4.6538	4.53972
P17439	P17439	Glucosylceramidase	Gba	57.621	0	14	61	1602400000	1.33963	1.04881	1.70038	1.15006	1.29785	1.06971	1.10024	1.13399	1.25978	1.15713	1.22031	1.44893	1.43203	1.13871	1.59087	1.27869	1.44594	1.19343	1.20035	1.18663	1.29601	1.22031
P17563;Q63836	P17563;Q63836	Selenium-binding protein 1;Selenium-binding protein 2	Selenbp1;Selenbp2	52.513	0	11	22	516110000	-0.560095	-0.631439	-0.880901	-0.802614	-0.625971	-0.657175	-0.501791	-0.81012	-0.548685	-0.788801	-0.687386	-0.581213	-0.775665	-0.715429	-0.385174	-0.851994	-0.653238	-0.892748	-0.742006	-0.677021	-1.11451	-0.687386
P17665	P17665	Cytochrome c oxidase subunit 7C, mitochondrial	Cox7c	7.3325	0	3	35	4756300000	2.56469	2.4271	2.98245	2.78879	2.55672	2.52481	2.42618	2.65416	2.65071	2.74315	2.60776	3.08632	2.5425	2.60749	2.85238	2.85499	2.82442	2.82292	2.71765	2.58305	2.82148	2.60776
P17710	P17710	Hexokinase-1	Hk1	108.3	0	56	447	63922000000	6.30663	6.60262	6.27408	6.37498	6.26082	6.51856	6.55991	6.43725	6.33517	6.44903	6.40775	6.36027	6.67284	6.71207	5.92746	6.46188	6.33988	6.64222	6.59935	6.57564	6.47421	6.40775
P17742	P17742	Peptidyl-prolyl cis-trans isomerase A;Peptidyl-prolyl cis-trans isomerase A, N-terminally processed	Ppia	17.971	0	16	479	251120000000	8.66483	8.59028	8.64061	8.72349	8.56102	8.69556	8.69695	8.73949	8.66376	8.70785	8.59839	8.66218	8.55383	8.74903	8.38814	8.62564	8.59953	8.64937	8.65279	8.56053	8.64853	8.59839
P17751	P17751	Triosephosphate isomerase	Tpi1	32.191	0	19	283	72521000000	6.20389	6.88996	6.44035	6.34882	6.19091	6.57582	6.60261	6.25077	6.28689	6.27487	6.40137	6.511	6.55764	6.90756	6.14743	6.37263	6.13387	6.34709	6.40163	6.47865	6.07416	6.40137
P17809	P17809	Solute carrier family 2, facilitated glucose transporter member 1	Slc2a1	53.984	0	5	12	789500000	0.563135	0.497692	1.3793	-0.0484448	0.40629	0.659195	0.858681	-0.207519	0.421104	-0.0521812	0.648186	0.773203	0.301886	0.635052	1.98855	0.231296	0.92033	0.711199	0.652376	0.872967	-0.166336	0.648186
Q61696;P17879	Q61696;P17879	Heat shock 70 kDa protein 1A;Heat shock 70 kDa protein 1B	Hspa1a;Hspa1b	70.078	0	12	54	1682700000	1.73094	1.58688	1.98317	1.55094	1.68794	1.64475	1.65539	1.50247	1.67425	1.54342	1.67889	1.71517	1.53621	1.66205	1.91571	1.6126	1.70313	1.58808	1.67571	1.69535	1.57565	1.67889
P17918	P17918	Proliferating cell nuclear antigen	Pcna	28.785	0	13	43	2367200000	2.03769	1.83745	2.10576	2.17998	1.96905	2.07173	2.12429	2.03884	1.98922	2.19522	1.93646	1.78798	1.58767	1.85558	1.95058	2.16682	1.77964	1.81486	1.93356	2.04252	1.93653	1.93646
P18052	P18052	Receptor-type tyrosine-protein phosphatase alpha	Ptpra	93.696	0	18	49	840070000	0.855905	0.900412	0.742519	0.880146	0.926239	0.899244	0.887039	0.81896	0.921715	0.874579	0.943436	0.799536	0.934509	0.946535	0.761221	0.870169	0.89218	0.97077	0.965326	0.982614	0.739424	0.943436
P18242	P18242	Cathepsin D	Ctsd	44.953	0	18	202	29007000000	5.54521	4.64474	6.45625	4.76026	5.44796	4.8936	5.27401	4.71155	5.64254	4.81206	5.38584	6.1526	5.11649	5.17227	6.37345	4.94815	5.97572	5.19869	5.28977	5.52341	5.01937	5.38584
P18406	P18406	Protein CYR61	Cyr61	41.709	0	4	7	51460000	-2.09873	-2.18171	-1.69324	-2.20174	-1.9946	-2.11075	-2.14723	-2.15421	-2.01342	-1.94793	-1.55409	-1.33297	-0.908899	-1.69834	-0.718613	-1.56415	-1.31073	-1.89117	-1.70003	-1.65494	-1.67084	-1.55409
P18572	P18572	Basigin	Bsg	42.444	0	11	71	10150000000	3.82634	3.42258	4.21659	3.22424	3.78839	3.46762	3.7051	3.32529	3.78136	3.31417	3.61633	3.83618	3.47268	3.52506	4.30014	3.27501	4.005	3.42523	3.40532	3.59093	3.24617	3.61633
P18581	P18581	Cationic amino acid transporter 2	Slc7a2	71.855	0	3	7	77649000	-3.16436	-3.38594	-2.09284	-3.43296	-3.25531	-3.55864	-3.47161	-3.41522	-3.29691	-3.49997	-3.28688	-2.85451	-3.27363	-3.15091	-2.41787	-3.52257	-3.08779	-3.41833	-3.10774	-3.18147	-3.37278	-3.28688
P18608	P18608	Non-histone chromosomal protein HMG-14	Hmgn1	10.152	0	5	15	863620000	1.56917	0.612862	2.55222	1.17061	1.39711	0.726355	0.98218	0.84688	1.44558	1.26014	1.42843	1.70138	1.04076	0.991589	2.78259	1.38269	1.75792	1.17416	1.10531	1.33448	1.17296	1.42843
P18654;Q7TPS0	P18654	Ribosomal protein S6 kinase alpha-3	Rps6ka3	83.693	0	6	18	391720000	0.867716	0.654161	1.35304	0.841005	0.820179	0.715895	0.81937	0.84201	0.810635	0.907919	0.897095	0.767403	0.909107	0.948276	0.967922	0.88954	0.805607	0.817518	0.837847	0.943455	0.703018	0.897095
P18760	P18760	Cofilin-1	Cfl1	18.559	0	18	289	172060000000	7.68954	7.63368	8.02401	7.93241	7.6571	7.77043	7.71231	7.96707	7.73853	7.77255	7.369	7.38807	7.09373	7.34612	6.99612	7.4936	7.2992	7.47619	7.3994	7.35492	7.5045	7.369
P18826	P18826	Phosphorylase b kinase regulatory subunit alpha, skeletal muscle isoform	Phka1	138.82	0	11	21	626900000	0.709196	0.472372	0.722	0.529545	0.544439	0.604855	0.64258	0.45228	0.541826	0.334169	0.542444	0.628881	0.570776	0.48749	0.822298	0.514433	0.613232	0.554333	0.580643	0.636717	0.48094	0.542444
P18872	P18872	Guanine nucleotide-binding protein G(o) subunit alpha	Gnao1	40.084	0	23	285	131910000000	7.12868	7.51109	6.36308	7.40498	7.11904	7.47626	7.40315	7.38421	7.14274	7.40044	7.34108	7.28302	7.92776	7.67372	6.32269	7.41931	7.20883	7.681	7.62955	7.44603	7.44383	7.34108
P19096	P19096	Fatty acid synthase;[Acyl-carrier-protein] S-acetyltransferase;[Acyl-carrier-protein] S-malonyltransferase;3-oxoacyl-[acyl-carrier-protein] synthase;3-oxoacyl-[acyl-carrier-protein] reductase;3-hydroxyacyl-[acyl-carrier-protein] dehydratase;Enoyl-[acyl-carrier-protein] reductase;Oleoyl-[acyl-carrier-protein] hydrolase	Fasn	272.43	0	116	772	72889000000	6.37352	6.53129	6.30613	6.64923	6.39086	6.57601	6.41965	6.67798	6.40709	6.6757	6.49298	6.47665	6.53829	6.53004	6.18339	6.68098	6.44818	6.59606	6.57017	6.41481	6.74853	6.49298
P19137	P19137	Laminin subunit alpha-1	Lama1	338.17	0	10	17	2081400000	1.30082	2.12768	-0.51833	1.3137	1.30509	1.93633	1.98321	1.75727	1.20955	1.42435	1.02702	0.332302	2.04799	1.37915	0.285137	1.08184	0.444567	1.26323	1.11898	1.21776	1.05796	1.02702
P19157;P46425	P19157;P46425	Glutathione S-transferase P 1;Glutathione S-transferase P 2	Gstp1;Gstp2	23.609	0	10	61	13893000000	4.32693	4.13037	4.67003	4.29565	4.22965	4.21697	4.25075	4.29248	4.38734	4.34384	4.35687	4.96495	4.14003	4.47305	4.93718	4.60846	4.81468	4.73579	4.57931	4.49102	4.68006	4.35687
P19246	P19246	Neurofilament heavy polypeptide	Nefh	116.99	0	6	7	72822000	-2.69433	-2.51722	-3.01587	-2.55091	-2.69211	-2.5581	-2.81997	-2.4393	-2.71104	-2.59027	-2.66218	-2.72312	-2.32084	-2.56516	-2.97466	-2.91964	-2.78568	-2.86413	-2.82288	-2.84543	-2.69608	-2.66218
P19253	P19253	60S ribosomal protein L13a	Rpl13a	23.464	0	14	92	7150300000	3.42931	3.41629	3.79758	3.49192	3.38709	3.56469	3.55992	3.51823	3.35532	3.51685	3.45724	3.56496	3.60841	3.45594	3.69136	3.60811	3.4871	3.59671	3.55561	3.54631	3.56815	3.45724
P19258	P19258	Protein Mpv17	Mpv17	19.686	0	2	4	183860000	-2.26395	-2.32942	-1.95762	-2.33827	-2.25622	-2.20754	-2.27152	-2.44052	-2.18515	-2.3262	-2.25176	-1.90032	-2.24437	-2.26973	-1.84612	-2.50871	-2.08462	-2.03035	-2.20042	-2.27278	-2.43498	-2.25176
P19324	P19324	Serpin H1	Serpinh1	46.533	0	18	123	9473400000	3.78051	3.02271	5.05964	3.32002	3.7536	3.29509	3.37985	3.23232	3.74219	3.30525	3.66533	4.38056	2.97098	3.18099	5.24389	3.32553	4.10919	3.30126	3.29428	3.39281	3.28155	3.66533
P19536	P19536	Cytochrome c oxidase subunit 5B, mitochondrial	Cox5b	13.813	0	7	67	9153900000	4.03465	3.94147	4.15518	4.16467	3.90776	3.89928	3.82639	4.05883	4.08553	4.20218	4.09924	4.31396	4.67079	4.16234	3.79487	4.07564	4.02427	4.09009	4.02686	3.99071	3.97633	4.09924
P19783	P19783	Cytochrome c oxidase subunit 4 isoform 1, mitochondrial	Cox4i1	19.53	0	14	90	13805000000	4.41456	4.36849	4.57744	4.62336	4.36909	4.35576	4.2985	4.39152	4.57757	4.67195	4.57641	4.81238	4.51976	4.41047	4.56153	4.61422	4.65079	4.58809	4.51944	4.37172	4.62421	4.57641
P20029	P20029	78 kDa glucose-regulated protein	Hspa5	72.421	0	49	534	84956000000	7.06147	6.83904	7.34102	6.94083	7.01174	7.0026	7.05999	6.95979	7.03691	6.97648	6.98459	6.97597	6.75633	6.89211	7.22973	6.89511	6.96489	6.86795	6.87883	6.95488	6.91004	6.98459
P20060	P20060	Beta-hexosaminidase subunit beta	Hexb	61.115	0	16	46	1675400000	2.29299	1.71651	2.31652	1.48422	2.14977	1.72622	2.26223	1.33431	2.28167	1.48479	2.00846	2.31257	1.75567	2.0149	2.38123	1.51284	2.25528	1.72308	1.86548	2.39588	1.17833	2.00846
P20065	P20065	Thymosin beta-4;Hematopoietic system regulatory peptide	Tmsb4x	5.6794	0	6	116	50451000000	6.19139	6.0718	5.41726	5.81901	6.06904	6.36916	6.48916	6.11181	6.07435	5.88323	5.90829	5.43114	6.04157	6.04686	4.72024	5.8688	5.69736	6.07753	5.88043	6.03831	5.75881	5.90829
P20108	P20108	Thioredoxin-dependent peroxide reductase, mitochondrial	Prdx3	28.127	0	11	93	8031900000	3.77153	3.69798	3.67728	3.71501	3.66382	3.64471	3.7013	3.70175	3.79855	3.69368	3.74846	3.86843	3.76457	3.78916	3.49392	3.74522	3.84565	3.82997	3.8257	3.79312	3.82671	3.74846
P20152;P15331	P20152	Vimentin	Vim	53.687	0	64	1437	1023300000000	10.5386	8.04864	11.7617	8.41054	10.4041	8.77019	9.61223	8.21223	10.4717	8.5306	9.96456	10.8808	8.40343	8.65626	11.8236	8.64955	10.8922	8.81107	9.05285	9.61736	8.33692	9.96456
P20357	P20357	Microtubule-associated protein 2	Map2	199.13	0	136	1085	204370000000	7.76468	8.03445	7.20701	7.95902	7.78245	8.10337	7.93112	8.0567	7.79533	8.01519	7.78695	7.4312	7.9119	7.84986	6.58886	7.80762	7.4963	7.84028	7.72951	7.62727	7.87391	7.78695
P20444	P20444	Protein kinase C alpha type	Prkca	76.851	0	19	71	5594100000	3.32058	3.26739	3.45605	3.15672	3.18898	3.17909	3.23415	3.05097	3.32672	3.19512	3.25719	3.26071	3.12455	3.2618	3.46184	3.09628	3.26571	3.14563	3.18958	3.19875	3.00556	3.25719
P20491	P20491	High affinity immunoglobulin epsilon receptor subunit gamma	Fcer1g	9.6523	0.0002978	1	2	75085000	-2.36551	-3.06417	-2.46279	-2.80236	-2.4515	-2.96518	-2.66214	-3.04787	-2.39084	-2.91221	-2.61569	-2.53407	-3.31663	-3.00723	-2.36862	-3.04475	-2.22268	-2.76254	-2.57182	-2.43496	-3.26359	-2.61569
P20664	P20664	DNA primase small subunit	Prim1	49.295	0.00030089	2	3	7527300	-5.14989	-5.13962	-5.01829	-4.83464	-4.98254	-5.21687	-5.28871	-5.10291	-5.08962	-4.87612	-5.01694	-4.72917	-4.74437	-4.78467	-4.835	-4.93112	-5.08545	-5.24219	-5.01323	-4.87334	-4.80457	-5.01694
P21107	P21107	Tropomyosin alpha-3 chain	Tpm3	32.994	0	19	299	59138000000	6.56142	6.15129	6.89577	6.15759	6.4944	6.23867	6.35656	6.27316	6.50228	6.1914	6.42796	6.67453	6.15964	6.27046	6.72612	6.11539	6.60581	6.25817	6.28107	6.31504	6.25587	6.42796
P21126	P21126	Ubiquitin-like protein 4A	Ubl4a	17.8	0	7	31	1580300000	1.44389	1.45646	1.54853	1.53672	1.47367	1.47778	1.43916	1.56265	1.43291	1.52489	1.46599	1.2977	1.65018	1.55287	1.30724	1.52381	1.38882	1.56219	1.47537	1.67488	1.57863	1.46599
P21271	P21271	Unconventional myosin-Vb	Myo5b	210.57	0	7	12	111790000	-0.992825	-0.899469	-0.459471	-0.896595	-0.958521	-1.04452	-1.05395	-0.97558	-0.909494	-0.893902	-0.919506	-1.61354	-1.31635	-1.31579	-0.73476	-1.49321	-1.17578	-1.77782	-1.23708	-0.938549	-1.24304	-0.919506
P21278	P21278	Guanine nucleotide-binding protein subunit alpha-11	Gna11	42.024	0	12	82	6741100000	3.26023	3.38496	3.22843	3.4927	3.2985	3.40956	3.34509	3.49283	3.30263	3.52258	3.43441	3.62398	3.61114	3.49718	3.09596	3.5139	3.51738	3.64799	3.56844	3.45933	3.74216	3.43441
P21279	P21279	Guanine nucleotide-binding protein G(q) subunit alpha	Gnaq	42.158	0	16	169	20275000000	4.46037	4.72248	4.06075	4.6344	4.52405	4.70737	4.6085	4.69713	4.45808	4.62901	4.5888	4.65152	5.10666	4.68349	4.0181	4.66654	4.58999	4.79401	4.75598	4.64265	4.75628	4.5888
P21300;P45377	P21300;P45377	Aldose reductase-related protein 1;Aldose reductase-related protein 2	Akr1b7;Akr1b8	35.988	0.00016168	4	15	568090000	-1.05109	-1.60245	-0.58201	-1.58096	-1.27971	-1.4549	-1.41065	-1.61404	-1.16552	-1.64167	-1.28607	-1.06478	-1.68089	-1.249	-0.973648	-1.33777	-1.07494	-1.27001	-1.23579	-1.24012	-1.45871	-1.28607
P21460	P21460	Cystatin-C	Cst3	15.531	0	8	19	950600000	0.753595	0.331881	1.34758	0.616106	0.649479	0.628365	0.584869	0.67152	0.829966	0.696808	0.814764	1.07276	1.06931	0.715952	1.23028	0.653582	0.878359	0.915371	0.833004	0.844297	0.817711	0.814764
P21550	P21550	Beta-enolase	Eno3	47.024	0	5	7	148130000	-2.11492	-2.33567	-2.52893	-2.39764	-2.33048	-2.36433	-2.37363	-2.36715	-2.41653	-2.43864	-2.32227	-2.40518	-2.19236	-2.16005	-2.73894	-2.20783	-2.19332	-2.20511	-2.15684	-2.22875	-2.21966	-2.32227
P21619	P21619	Lamin-B2	Lmnb2	67.317	0	33	96	2391600000	2.18478	2.07998	2.20465	2.03674	2.08963	2.10027	2.13588	2.06694	2.12938	2.06843	2.10579	2.03003	2.04882	1.99116	2.05567	1.96106	2.07502	1.9949	1.9463	1.99057	1.98469	2.10579
P21661	P21661	Neuroendocrine convertase 2	Pcsk2	70.785	0	7	15	353120000	0.116375	0.367882	-0.186211	0.432795	0.12389	0.267675	0.193409	0.47405	0.204485	0.417448	0.186535	0.00914001	0.488083	0.254362	-0.0259476	0.219938	-0.0372314	0.0762634	0.17255	0.132095	0.247589	0.186535
P21956	P21956	Lactadherin	Mfge8	51.24	0	12	36	1633600000	1.07839	1.27401	1.00666	1.93436	1.16416	1.24863	1.22457	1.95448	1.23872	1.95738	1.63525	1.56938	1.85134	1.80007	0.919216	1.98001	1.29395	1.83583	1.72934	1.61896	2.20479	1.63525
P21958	P21958	Antigen peptide transporter 1	Tap1	78.863	0	3	4	40120000	-2.62301	-3.12628	-3.06347	-3.33738	-2.79585	-3.17197	-3.1202	-3.41743	-2.69349	-3.38104	-2.97629	-2.49519	-3.17962	-3.06448	-2.59625	-3.29857	-2.82577	-3.17268	-2.98998	-3.03072	-3.36884	-2.97629
P21981	P21981	Protein-glutamine gamma-glutamyltransferase 2	Tgm2	77.06	0	6	8	85443000	-0.816935	-1.30199	-1.16663	-1.37597	-1.05549	-1.19628	-1.08748	-1.24359	-0.735575	-1.3477	-1.2879	-1.14277	-0.76207	-1.58417	-1.42769	-1.55049	-1.44039	-1.45838	-1.471	-1.58472	-1.61864	-1.2879
P22315	P22315	Ferrochelatase, mitochondrial	Fech	47.13	0	18	53	1971800000	1.81187	1.75092	1.62059	1.63498	1.69773	1.73845	1.785	1.67322	1.76723	1.64585	1.75666	1.77694	1.82623	1.84251	1.57566	1.68677	1.76311	1.84505	1.8464	1.88019	1.79729	1.75666
P22682	P22682	E3 ubiquitin-protein ligase CBL	Cbl	100.56	0	9	30	351950000	-0.504046	-0.403259	-0.64332	-0.451836	-0.541811	-0.288405	-0.4559	-0.49357	-0.544014	-0.392862	-0.309225	-0.441101	-0.730051	-0.28529	-0.651695	-0.24547	-0.387146	-0.244164	-0.291878	-0.250982	-0.31633	-0.309225
P22723	P22723	Gamma-aminobutyric acid receptor subunit gamma-2	Gabrg2	55.098	0	6	20	507950000	0.125696	0.566122	-0.53447	0.300554	0.18363	0.403114	0.28878	0.277371	0.125465	0.289608	0.154055	-0.0491428	0.348722	0.361855	-0.640434	0.111128	0.0188866	0.350872	0.332039	0.160263	0.111507	0.154055
P22892	P22892	AP-1 complex subunit gamma-1	Ap1g1	91.349	0	24	99	4601800000	2.51973	2.54097	2.56973	2.53019	2.47159	2.56075	2.56293	2.59065	2.45729	2.54445	2.51896	2.59776	2.59446	2.59358	2.41211	2.61813	2.56714	2.6277	2.57609	2.57422	2.7186	2.51896
P23116	P23116	Eukaryotic translation initiation factor 3 subunit A	Eif3a	161.93	0	104	419	17839000000	4.69114	4.62074	4.81264	4.72982	4.64547	4.65062	4.64545	4.70245	4.64634	4.75314	4.70925	4.75972	4.72009	4.69266	4.6915	4.74429	4.74321	4.71993	4.67745	4.67671	4.7907	4.70925
P23198	P23198	Chromobox protein homolog 3	Cbx3	20.855	0	8	60	4960000000	3.08529	2.9441	2.99366	3.39371	3.03391	3.1419	3.20607	3.31873	3.12703	3.42347	3.18329	3.02171	3.02179	3.03957	2.88252	3.38961	3.00187	3.1049	3.10889	3.11881	3.26885	3.18329
P23242	P23242	Gap junction alpha-1 protein	Gja1	43.004	0	12	41	3523700000	2.70905	1.92301	2.98082	1.98274	2.63218	1.98409	2.34714	1.79736	2.6319	1.94789	2.43683	2.73636	2.50102	2.3353	2.93492	2.37031	2.77235	2.39325	2.39392	2.47975	2.26198	2.43683
P23475	P23475	X-ray repair cross-complementing protein 6	Xrcc6	69.483	0	11	22	284530000	-0.152845	-0.359569	0.197359	-0.103785	-0.13624	-0.368824	-0.311939	-0.28133	-0.118586	-0.162931	-0.139925	0.0936928	-0.0919666	-0.21624	0.382187	-0.0208664	-0.0892448	-0.384932	-0.278862	-0.201977	-0.270466	-0.139925
P23492	P23492	Purine nucleoside phosphorylase	Pnp	32.277	0	12	48	1736200000	1.78365	1.22773	2.29111	1.19844	1.69645	1.26616	1.41479	1.1761	1.80951	1.26581	1.50318	2.30569	1.25908	1.3863	2.81846	1.34896	2.11309	1.39722	1.45081	1.49388	1.30776	1.50318
P23506	P23506	Protein-L-isoaspartate(D-aspartate) O-methyltransferase	Pcmt1	24.634	0	9	31	3272600000	2.2395	2.42947	2.05977	2.30681	2.15393	2.38862	2.29523	2.28511	2.26935	2.17023	2.23576	2.56776	2.16004	2.50404	2.52063	2.14597	2.29501	2.38234	2.37026	2.34186	2.31082	2.23576
P23591	P23591	GDP-L-fucose synthase	Tsta3	35.877	0	10	31	1455200000	0.713526	0.720171	0.72896	0.707935	0.73966	0.721914	0.70203	0.733801	0.654545	0.665659	0.727215	0.858309	0.570889	0.677717	1.11182	0.622606	0.925594	0.746157	0.655953	0.763267	0.784996	0.727215
P23780;Q8VC60	P23780	Beta-galactosidase	Glb1	73.12	0	11	44	953220000	0.819246	0.711601	1.15968	0.703075	0.92053	0.785585	0.77935	0.7159	0.877645	0.697229	0.802475	1.15251	0.941311	0.839665	1.38579	0.698486	1.03254	0.701897	0.758514	0.819153	0.653355	0.802475
P23818	P23818	Glutamate receptor 1	Gria1	101.57	0	26	107	3044800000	2.56175	2.802	2.1708	2.5916	2.5488	2.80699	2.75412	2.56932	2.59183	2.61961	2.7145	2.65889	3.25738	3.12661	2.0278	2.72788	2.59001	3.09786	3.02975	2.97329	2.63462	2.7145
P23819	P23819	Glutamate receptor 2	Gria2	98.661	0	36	197	11631000000	3.87322	4.2295	3.16794	3.98906	3.83406	4.22152	4.12768	3.94781	3.9229	4.01347	3.99405	3.84501	4.3907	4.29151	3.18201	4.06622	3.88944	4.32844	4.24075	4.13272	4.01689	3.99405
P24270;Q8BI29	P24270	Catalase	Cat	59.795	0	35	150	11345000000	3.49714	3.58031	3.44207	3.54938	3.48626	3.54063	3.63357	3.52374	3.49	3.58392	3.5676	3.64762	3.56324	3.62152	3.49428	3.67796	3.61674	3.63431	3.62919	3.65309	3.68324	3.5676
P24288	P24288	Branched-chain-amino-acid aminotransferase, cytosolic	Bcat1	42.791	0	11	39	2292400000	1.77249	2.04526	1.32418	1.75058	1.6749	1.98521	1.93616	1.8343	1.60794	1.77306	1.60813	1.38248	1.85439	1.66749	0.606617	1.59312	1.25995	1.65754	1.65997	1.58388	1.64957	1.60813
P24369	P24369	Peptidyl-prolyl cis-trans isomerase B	Ppib	23.713	0	18	108	13114000000	4.64144	4.78936	4.88951	4.64318	4.61877	4.82719	4.91486	4.77103	4.69163	4.69349	4.65441	4.78748	4.83524	4.74288	5.12864	4.69891	4.81604	4.89578	4.85701	5.01044	4.57548	4.65441
P24472	P24472	Glutathione S-transferase A4	Gsta4	25.564	0	13	92	13904000000	5.12284	3.89101	5.72302	3.95649	4.90055	4.14444	4.76874	3.74003	5.04098	4.14041	4.5827	5.42862	3.93833	4.1699	5.7473	4.18706	5.43253	4.41012	4.55592	4.87351	4.13364	4.5827
P24527	P24527	Leukotriene A-4 hydrolase	Lta4h	69.05	0	35	142	6870800000	3.86814	3.6492	4.26226	3.73728	3.82096	3.74811	3.81977	3.64137	3.91021	3.74162	3.93206	4.0789	3.75322	3.86826	4.11432	3.77468	4.07249	3.89005	3.9042	3.92248	3.77153	3.93206
P24547	P24547	Inosine-5-monophosphate dehydrogenase 2	Impdh2	55.814	0	17	63	2791600000	2.43323	2.45574	2.38553	2.62824	2.53546	2.51867	2.51085	2.65955	2.43866	2.64413	2.51193	2.33228	1.93811	2.57748	2.00616	2.67067	2.43219	2.59831	2.56563	2.52144	2.72848	2.51193
P24549	P24549	Retinal dehydrogenase 1	Aldh1a1	54.467	0	9	16	148770000	-0.680744	-1.01275	-0.653561	-0.839106	-0.838911	-1.14959	-1.26517	-0.912149	-0.753015	-0.967852	-0.934355	-0.657072	-0.333303	-1.13373	-0.736363	-1.20325	-0.903454	-1.09869	-1.27012	-1.22458	-1.22917	-0.934355
P24638	P24638	Lysosomal acid phosphatase	Acp2	48.508	0	6	21	1159400000	1.25422	0.967882	0.9513	1.04289	1.13998	1.17606	1.19785	1.1476	1.12918	1.03976	1.15165	1.18872	1.04463	1.08876	1.23232	1.14074	1.25682	1.23005	1.16169	1.19963	1.16248	1.15165
P24668	P24668	Cation-dependent mannose-6-phosphate receptor	M6pr	31.172	0	8	26	1685500000	0.546066	0.343351	0.284399	0.144915	0.457449	0.481344	0.536779	0.163441	0.460266	0.129849	0.266254	0.238859	0.361967	0.324295	-0.0059433	0.181906	0.250435	0.429548	0.274319	0.385256	0.0667744	0.266254
P24788	P24788	Cyclin-dependent kinase 11B	Cdk11b	91.512	0	9	22	453070000	0.655956	0.742531	0.251129	0.690075	0.635731	0.646555	0.65975	0.72262	0.576946	0.701149	0.566635	0.369719	0.340982	0.524454	0.396811	0.645882	0.527048	0.510622	0.530705	0.530174	0.602611	0.566635
P25206	P25206	DNA replication licensing factor MCM3	Mcm3	91.545	0	19	45	752600000	1.14061	1.03211	1.29596	1.22327	1.07266	1.1076	1.13337	1.06757	1.15115	1.18769	1.02807	1.02749	1.01755	0.940683	1.07296	1.21763	0.944843	0.957519	0.972517	1.06253	1.0585	1.02807
P25444	P25444	40S ribosomal protein S2	Rps2	31.231	0	17	140	25288000000	5.23689	5.0686	5.77521	5.3992	5.21781	5.19991	5.18553	5.38816	5.25261	5.49578	5.19588	5.64175	5.2393	5.19415	5.7225	5.54592	5.50447	5.48309	5.4391	5.37512	5.5959	5.19588
P25446	P25446	Tumor necrosis factor receptor superfamily member 6	Fas	37.437	0.00016005	2	5	80754000	-1.25442	-1.59957	-0.60247	-1.70348	-1.36792	-1.63584	-1.44577	-1.75167	-1.35366	-1.73443	-1.47429	-0.974594	-1.78188	-1.55425	-0.26009	-1.43907	-1.18644	-1.34386	-1.55657	-1.45875	-1.55196	-1.47429
P25785	P25785	Metalloproteinase inhibitor 2	Timp2	24.328	0	3	5	69262000	-1.94018	-1.69155	-1.95341	-1.82915	-1.8729	-1.85788	-1.79524	-1.74079	-1.87431	-1.79628	-1.64874	-1.59339	-1.29332	-1.34394	-1.85221	-1.58583	-1.53165	-1.37517	-1.41755	-1.40718	-1.65034	-1.64874
P25911	P25911	Tyrosine-protein kinase Lyn	Lyn	58.812	0	6	8	110060000	-1.76307	-1.77329	-1.97565	-2.28145	-1.87083	-2.06216	-2.02971	-2.25988	-1.79643	-2.35432	-2.12048	-2.27572	-0.532551	-2.48762	-2.24486	-2.5831	-2.029	-2.07829	-2.11821	-2.09946	-2.45895	-2.12048
P25976	P25976	Nucleolar transcription factor 1	Ubtf	89.508	0	21	44	957980000	0.604576	0.520641	0.572239	0.651405	0.511139	0.604654	0.547501	0.589541	0.545626	0.648508	0.594826	0.573198	0.58775	0.673088	0.458916	0.822479	0.581284	0.812307	0.745193	0.755991	0.779404	0.594826
P26039	P26039	Talin-1	Tln1	269.82	0	89	299	10713000000	4.37552	3.81292	4.81456	3.79686	4.2485	3.92604	4.09287	3.76914	4.30587	3.79748	4.06034	4.31247	3.80771	3.87832	4.8483	3.81634	4.31183	3.88962	3.927	4.03746	3.75972	4.06034
P26040	P26040	Ezrin	Ezr	69.406	0	48	304	39267000000	6.04304	5.26827	6.76985	5.17835	5.87865	5.31901	5.62792	5.06279	5.96892	5.21931	5.70746	6.09196	5.19595	5.33982	6.67842	5.28441	6.14874	5.31119	5.35927	5.58499	5.10186	5.70746
P26041	P26041	Moesin	Msn	67.766	0	53	357	38760000000	6.25207	5.02893	7.26331	5.1611	6.05676	5.31556	5.69967	5.07934	6.16351	5.19301	5.84154	6.45373	5.09659	5.26229	7.33178	5.29962	6.42801	5.30551	5.45371	5.67291	5.13578	5.84154
P26043	P26043	Radixin	Rdx	68.542	0	35	139	4997900000	3.38657	2.96037	3.94526	3.12064	3.29947	3.07463	3.16905	3.08035	3.36615	3.17837	3.36859	3.50524	3.17069	3.03385	4.07553	3.18386	3.5536	3.1611	3.19952	3.25314	3.1513	3.36859
P26048	P26048	Gamma-aminobutyric acid receptor subunit alpha-2	Gabra2	51.138	0	2	5	97165000	-3.03368	-2.6018	-3.34708	-2.65165	-2.04037	-1.63623	-2.78998	-2.77711	-2.82311	-2.72121	-2.58579	-2.14695	-2.59977	-2.48267	-1.71189	-2.35464	-2.11326	-2.06916	-2.06433	-2.66658	-2.71385	-2.58579
P26049	P26049	Gamma-aminobutyric acid receptor subunit alpha-3	Gabra3	55.397	0	8	23	754380000	0.663786	1.13603	0.160349	0.571726	0.43915	0.581665	0.658501	0.41906	0.674995	0.481058	0.599075	0.472898	1.0722	1.08606	-0.0968304	0.658657	0.46512	0.81917	0.831089	0.623495	0.41584	0.599075
P26231	P26231	Catenin alpha-1	Ctnna1	100.11	0	37	129	6747900000	3.70798	2.96874	4.44448	3.08261	3.61634	3.14177	3.37127	3.06613	3.6614	3.10623	3.42677	3.68477	3.02651	3.09276	4.30196	3.06596	3.69645	3.16268	3.21101	3.3282	2.99195	3.42677
P26339	P26339	Chromogranin-A;Pancreastatin;Beta-granin;WE-14;Catestatin;GE-25;Serpinin-RRG;Serpinin;p-Glu serpinin precursor	Chga	51.789	0	8	19	364880000	-0.887024	-0.650879	-1.44407	-0.521534	-0.91766	-0.670124	-0.618601	-0.417379	-0.878174	-0.555792	-0.543705	-0.60561	-0.297743	-0.376226	-0.981651	-0.422272	-0.709396	-0.468813	-0.506744	-0.517052	-0.266113	-0.543705
P26350	P26350	Prothymosin alpha;Prothymosin alpha, N-terminally processed;Thymosin alpha	Ptma	12.254	0	8	112	27243000000	4.17461	3.68955	4.16178	4.16486	3.99196	3.86049	3.91934	4.23674	4.02105	4.27367	4.02377	3.77996	3.58008	3.65352	4.0066	4.04974	3.82463	3.73765	3.62422	3.75257	3.87731	4.02377
P26369	P26369	Splicing factor U2AF 65 kDa subunit	U2af2	53.516	0	16	47	2713900000	2.33916	2.30455	2.23423	2.53403	2.28485	2.3057	2.35983	2.45523	2.41397	2.28575	2.01971	1.80612	1.37247	1.9537	1.68853	2.10826	1.85339	2.09707	1.9561	1.98507	2.11712	2.01971
P26443	P26443	Glutamate dehydrogenase 1, mitochondrial	Glud1	61.336	0	41	359	71912000000	6.78306	6.11336	6.90879	6.04943	6.61583	6.42602	6.77205	6.0674	6.73095	6.0854	6.4916	6.98242	6.37445	6.22644	6.79946	6.0659	6.89846	6.54002	6.59625	6.81281	6.13565	6.4916
P26450	P26450	Phosphatidylinositol 3-kinase regulatory subunit alpha	Pik3r1	83.516	0	14	39	651990000	1.15623	1.09537	1.35117	1.22275	1.14776	1.1684	1.11038	1.28678	1.19027	1.20649	1.2977	1.25293	1.26999	1.31242	1.16839	1.28301	1.23323	1.26593	1.26891	1.27681	1.29187	1.2977
P26516	P26516	26S proteasome non-ATPase regulatory subunit 7	Psmd7	36.539	0	12	74	4126700000	2.62731	2.5201	2.57129	2.69056	2.63598	2.57825	2.61578	2.64419	2.68854	2.75213	2.69455	2.62238	2.48024	2.54419	2.58204	2.65285	2.59711	2.57469	2.5856	2.56272	2.65484	2.69455
P26618	P26618	Platelet-derived growth factor receptor alpha	Pdgfra	122.68	0.0001548	3	6	6387200000	4.17776	4.3218	0.713339	3.86364	4.09766	4.46485	4.49242	4.27555	3.94916	3.92623	3.7889	3.69638	3.91288	4.36908	2.95599	3.87216	3.16256	4.68179	5.22891	4.41954	3.40349	3.7889
P26638;REV__Q8VC85	P26638	Serine--tRNA ligase, cytoplasmic	Sars	58.388	0	30	120	6292400000	3.47719	3.67353	3.46529	3.63291	3.47617	3.64914	3.63066	3.59819	3.49589	3.63992	3.5183	3.62348	3.49232	3.52805	3.2775	3.64575	3.43549	3.56331	3.50658	3.523	3.57886	3.5183
P26645	P26645	Myristoylated alanine-rich C-kinase substrate	Marcks	29.661	0	13	143	17703000000	4.56499	4.76628	4.60518	4.99294	4.62077	4.71399	4.77	5.05128	4.51854	4.82665	4.83167	4.87049	4.81148	4.91143	4.38715	5.02081	4.80817	4.91548	4.93216	4.81775	5.25105	4.83167
P26883	P26883	Peptidyl-prolyl cis-trans isomerase FKBP1A	Fkbp1a	11.922	0	4	34	4378500000	0.939676	1.40516	0.937569	1.29003	0.98093	1.22128	1.19415	1.2922	1.0586	1.23791	1.16831	0.847591	0.538551	1.1802	0.745859	1.02337	1.03949	1.13464	1.14337	0.980927	1.14493	1.16831
P27038	P27038	Activin receptor type-2A	Acvr2a	57.889	0	9	16	268760000	-0.482925	-0.252169	-0.27803	-0.344345	-0.34421	-0.241425	-0.212271	-0.30694	-0.463205	-0.335911	-0.235165	-0.239904	-0.157707	0.02775	-0.647671	0.0665093	-0.318022	0.0207996	0.00247955	0.00346756	-0.148172	-0.235165
P27545	P27545	Ceramide synthase 1	Cers1	40.1	0	4	15	388450000	-0.827005	-0.446848	-1.42393	-0.669146	-0.74085	-0.556215	-0.66193	-0.684559	-0.912365	-0.778961	-0.841095	-1.4297	-0.54554	-0.633392	-2.27965	-0.688576	-1.18369	-0.433607	-0.728462	-0.689711	-0.916456	-0.841095
P27546	P27546	Microtubule-associated protein 4	Map4	117.43	0	52	340	23272000000	5.34847	5.15925	5.29321	5.2595	5.29156	5.22415	5.31961	5.35525	5.27597	5.30536	5.25222	5.27366	5.16086	5.1758	5.1861	5.24241	5.31478	5.1593	5.13895	5.21809	5.23059	5.25222
P27600	P27600	Guanine nucleotide-binding protein subunit alpha-12	Gna12	44.095	0.0010034	1	3	33380000	-3.12111	-3.23523	-3.28238	-3.18181	-3.02115	-3.07417	-3.03061	-3.23373	-3.14261	-3.17333	-3.09176	-3.07258	-3.26827	-3.15192	-3.33817	-3.109	-3.03092	-2.99811	-3.0082	-2.95823	-2.98932	-3.09176
P27601	P27601	Guanine nucleotide-binding protein subunit alpha-13	Gna13	44.054	0	19	56	2226800000	1.86147	1.68969	2.07375	1.71565	1.81683	1.7285	1.77273	1.71716	1.81374	1.68068	1.78097	2.07255	1.66745	1.7467	2.22677	1.70677	1.97972	1.80845	1.7919	1.82973	1.79333	1.78097
P27612	P27612	Phospholipase A-2-activating protein	Plaa	87.22	0	36	128	3936300000	2.69935	2.76274	2.59054	2.72329	2.64903	2.74867	2.71858	2.69065	2.67305	2.73178	2.72813	2.65236	2.7294	2.74578	2.49703	2.7362	2.62147	2.7605	2.68597	2.69953	2.7312	2.72813
P27641	P27641	X-ray repair cross-complementing protein 5	Xrcc5	83.056	0	11	19	131680000	-1.60364	-1.96056	-1.42117	-1.74975	-1.70177	-1.86753	-1.83187	-1.8554	-1.60889	-1.85494	-1.73751	-1.79527	-1.31944	-1.47074	-1.83241	-1.66057	-1.84817	-1.61262	-1.62435	-1.65279	-1.81321	-1.73751
P27659	P27659	60S ribosomal protein L3	Rpl3	46.109	0	26	158	24245000000	5.7626	5.65296	5.77098	5.79795	5.68063	5.85159	5.81706	5.84075	5.71223	5.86793	5.67241	5.66866	5.70852	5.56461	5.57243	5.82162	5.61846	5.79803	5.65782	5.68395	5.84961	5.67241
P27661	P27661	Histone H2AX	H2afx	15.142	0	6	98	53538000000	5.99473	5.5737	7.9495	6.23103	5.98901	5.88309	5.99799	6.0296	5.91517	6.39619	6.01375	6.99025	5.25487	5.94489	7.68289	6.73187	6.47528	6.08859	6.00104	6.06135	6.44472	6.01375
P27671	P27671	Ras-specific guanine nucleotide-releasing factor 1	Rasgrf1	144.1	0	10	12	103550000	-2.8318	-2.19664	-3.19688	-2.67036	-2.75256	-2.44956	-2.44707	-2.8026	-2.80399	-2.69756	-2.64086	-2.82887	-2.06637	-2.18353	-3.26846	-2.52969	-2.90162	-2.47011	-2.5454	-2.45826	-2.81787	-2.64086
P27773	P27773	Protein disulfide-isomerase A3	Pdia3	56.678	0	47	373	57905000000	6.54142	6.32099	6.83326	6.40027	6.46105	6.39783	6.50639	6.44138	6.56691	6.52859	6.54823	6.67819	6.53048	6.52309	6.74512	6.50436	6.59853	6.5359	6.50337	6.55484	6.5322	6.54823
P28028	P28028	Serine/threonine-protein kinase B-raf	Braf	88.779	0	8	17	355160000	-0.123934	0.136032	-0.280031	-0.114876	-0.0782299	0.004385	-0.00576019	-0.10442	-0.108416	-0.0563316	-0.142176	-0.211021	-0.0387611	-0.0435467	-0.373476	-0.171846	-0.221968	-0.225897	-0.107952	-0.141352	-0.2694	-0.142176
P28047	P28047	Protein Wnt-7b	Wnt7b	39.302	0	3	6	75440000	-1.7993	-1.42061	-2.30278	-1.46761	-1.79813	-1.36033	-1.41842	-1.4601	-1.74995	-1.50661	-1.73935	-2.05508	-1.5112	-1.70425	-2.52437	-1.60683	-2.116	-1.41335	-1.69583	-1.50012	-1.42228	-1.73935
P28063	P28063	Proteasome subunit beta type-8	Psmb8	30.26	0	4	14	256850000	-0.00413513	-0.558788	-0.21665	-0.837654	-0.15016	-0.443964	-0.28516	-0.884859	-0.0842743	-0.779812	-0.500216	-0.314974	-1.04811	-1.0025	-0.272505	-1.21784	-0.214653	-0.807293	-0.561201	-0.422659	-1.39887	-0.500216
P28076	P28076	Proteasome subunit beta type-9	Psmb9	23.396	0.0001533	2	5	27776000	-2.06651	-2.39906	-3.55849	-2.64658	-2.04712	-2.15377	-2.13677	-2.66721	-2.2412	-2.7647	-2.49635	-2.06829	-2.539	-2.59499	-1.96453	-2.68458	-2.08093	-2.57337	-2.3842	-2.38217	-2.83254	-2.49635
P28184	P28184	Metallothionein-3	Mt3	7.0092	0	7	114	40571000000	5.98027	4.77826	6.68625	4.92051	5.77794	5.29423	5.62804	4.77372	5.82609	4.98868	5.67042	5.56297	4.90437	4.98987	6.36053	5.04922	5.83046	5.39494	5.31493	5.65422	4.73508	5.67042
P28271	P28271	Cytoplasmic aconitate hydratase	Aco1	98.124	0	34	154	5426000000	3.25609	3.30496	3.24977	3.33003	3.1873	3.29759	3.3199	3.24583	3.27699	3.32915	3.31554	3.35245	3.42067	3.45676	3.16035	3.41318	3.2839	3.44893	3.45171	3.49843	3.27764	3.31554
P28352	P28352	DNA-(apurinic or apyrimidinic site) lyase;DNA-(apurinic or apyrimidinic site) lyase, mitochondrial	Apex1	35.49	0	12	56	2925300000	1.45451	1.4594	1.27508	1.56489	1.39899	1.52984	1.54629	1.54174	1.44705	1.59958	1.43246	1.42807	1.27783	1.41387	1.36598	1.63866	1.41569	1.52652	1.52946	1.48144	1.58181	1.43246
P28474;Q64437	P28474	Alcohol dehydrogenase class-3	Adh5	39.547	0	18	118	11513000000	4.01459	3.91067	4.25982	3.91417	3.96909	3.9876	4.04581	3.98166	4.06062	4.00646	3.97639	4.06822	3.9018	3.92342	4.05797	3.95467	4.05046	3.98776	3.97834	4.02053	3.944	3.97639
P28651	P28651	Carbonic anhydrase-related protein	Ca8	33.081	0	5	20	236210000	-0.743685	-0.393938	-1.1106	-0.365795	-0.68718	-0.446804	-0.54697	-0.37541	-0.652105	-0.337921	-0.493275	-0.72867	-0.190752	-0.23173	-0.81675	-0.337765	-0.834486	-0.375036	-0.438982	-0.492436	-0.478529	-0.493275
P28652	P28652	Calcium/calmodulin-dependent protein kinase type II subunit beta	Camk2b	60.46	0	18	299	52782000000	5.57968	6.00163	5.20537	5.75587	5.54321	5.89297	5.83702	5.78346	5.60084	5.7752	5.77605	5.89998	6.01188	6.12144	5.1223	5.89247	5.70348	6.05895	6.01847	5.89156	5.98517	5.77605
P28656	P28656	Nucleosome assembly protein 1-like 1	Nap1l1	45.345	0	10	99	5805400000	2.88695	2.7236	2.64924	2.80806	2.7711	2.85133	2.85929	2.7778	2.84077	2.87554	2.66692	2.78126	2.70667	2.62435	2.68063	2.57279	2.62169	2.54239	2.53727	2.54262	2.50277	2.66692
P28658	P28658	Ataxin-10	Atxn10	53.706	0	29	158	13280000000	4.33573	4.2371	4.19517	4.41976	4.33747	4.42102	4.49335	4.46172	4.35189	4.47439	4.33781	4.37766	4.45748	4.23738	4.3018	4.38487	4.32015	4.36093	4.29955	4.35692	4.42161	4.33781
P28659	P28659	CUGBP Elav-like family member 1	Celf1	52.107	0	9	39	1320800000	1.0441	1.02302	1.88734	1.05067	1.02912	1.07051	1.10743	1.05491	1.08262	1.03643	0.996815	0.737175	0.866468	1.08571	0.309835	1.13285	0.697157	1.111	0.986774	0.937124	1.10023	0.996815
P28660;Q8K1X4	P28660	Nck-associated protein 1	Nckap1	128.78	0	53	223	15553000000	4.64505	4.75103	4.43664	4.73726	4.61116	4.77994	4.75046	4.71289	4.65006	4.78649	4.74775	4.7054	4.83793	4.94179	4.30544	4.81037	4.69371	4.91513	4.88962	4.83779	4.79466	4.74775
P28663	P28663	Beta-soluble NSF attachment protein	Napb	33.557	0	19	160	11609000000	4.29469	4.60731	3.93437	4.37204	4.35743	4.55647	4.49262	4.4698	4.34448	4.4365	4.3709	4.17753	5.03871	4.71328	3.30421	4.31029	4.13372	4.61631	4.60293	4.48566	4.40336	4.3709
P28667	P28667	MARCKS-related protein	Marcksl1	20.165	0	13	128	30857000000	4.27702	4.5995	3.94879	4.92537	4.3565	4.52286	4.44088	5.06659	4.23165	4.88085	4.64435	4.35958	4.68007	4.64023	3.34654	4.80818	4.26288	4.80249	4.68093	4.54905	5.05305	4.64435
P28705;P28700;P28704	P28705;P28700;P28704	Retinoic acid receptor RXR-gamma;Retinoic acid receptor RXR-alpha;Retinoic acid receptor RXR-beta	Rxrg;Rxra;Rxrb	50.893	0.0099441	3	4	30193000	-2.16866	-2.19405	-2.05473	-2.16861	-2.18301	-2.18815	-2.22293	-2.17339	-2.20226	-2.14801	-2.1078	-2.16854	-2.10314	-2.06042	-2.27977	-2.13903	-2.03987	-1.96844	-2.07238	-1.95148	-2.01126	-2.1078
P28738	P28738	Kinesin heavy chain isoform 5C	Kif5c	109.27	0	49	246	16382000000	4.651	4.85238	4.18827	4.93616	4.74394	4.96542	4.85323	5.109	4.69806	4.98137	4.8225	4.62494	4.68054	4.83017	4.16416	4.91975	4.64992	4.92269	4.87707	4.77707	5.10046	4.8225
P28740;Q8C0N1	P28740	Kinesin-like protein KIF2A	Kif2a	79.755	0	31	127	10302000000	4.11471	4.12451	3.85424	4.18945	4.06426	4.14248	4.09426	4.2036	4.12614	4.23966	4.12573	4.07077	4.19232	4.29466	3.47179	4.23262	4.0276	4.27923	4.2514	4.10876	4.29588	4.12573
P28741;P33174	P28741	Kinesin-like protein KIF3A	Kif3a	80.169	0	22	81	2713200000	1.66047	1.7032	1.34707	1.77514	1.69461	1.78584	1.7573	2.00905	1.65062	1.83948	1.75216	1.56741	1.84279	1.67333	1.32954	1.88521	1.68801	1.76953	1.74954	1.74592	1.98821	1.75216
P28798	P28798	Granulins;Acrogranin;Granulin-1;Granulin-2;Granulin-3;Granulin-4;Granulin-5;Granulin-6;Granulin-7	Grn	63.458	0	11	70	6268400000	2.53874	1.7586	3.01117	2.00677	2.47388	1.96172	2.2661	1.87528	2.58413	2.03184	2.3409	2.44143	1.98522	1.9662	2.78417	1.86144	2.48028	2.04324	2.00353	2.19338	1.85029	2.3409
P28828	P28828	Receptor-type tyrosine-protein phosphatase mu	Ptprm	163.65	0	3	4	19688000	-3.61515	-3.59316	-3.61822	-3.63856	-3.64942	-3.62616	-3.63751	-3.6255	-3.60222	-3.64229	-3.63967	-3.786	-3.12664	-3.69276	-3.31379	-3.52323	-3.68835	-3.7313	-3.70752	-3.70469	-3.94061	-3.63967
P28867	P28867	Protein kinase C delta type;Protein kinase C delta type regulatory subunit;Protein kinase C delta type catalytic subunit	Prkcd	77.546	0	3	6	30286000	-3.21178	-3.48715	-3.30618	-3.47091	-3.2636	-3.36707	-3.29904	-3.43407	-3.26696	-3.40526	-3.41145	-3.01789	-3.54846	-3.4425	-2.98858	-3.45272	-3.12167	-3.45052	-3.37186	-3.32549	-3.46449	-3.41145
P29037	P29037	TATA-box-binding protein	Tbp	34.709	0.0003013	1	4	19153000	-2.55301	-2.58768	-2.82966	-2.53919	-2.52482	-2.52054	-2.58523	-2.52332	-2.64162	-2.54473	-2.70004	-2.80701	-3.09746	-2.93206	-2.65559	-2.92878	-2.9298	-2.81963	-2.80236	-3.03687	-2.93804	-2.70004
P29268	P29268	Connective tissue growth factor	Ctgf	37.824	0	5	9	73130000	-2.71511	-3.17954	-0.893841	-2.94299	-2.79258	-3.1863	-3.13811	-3.18111	-2.66196	-3.18125	-2.49198	-2.47416	-2.71587	-2.78093	-1.36544	-2.73313	-2.53601	-2.67149	-2.74195	-2.6584	-2.74528	-2.49198
P29319	P29319	Ephrin type-A receptor 3	Epha3	109.95	0	6	14	51010000	-1.42134	-1.86847	-0.76367	-1.34543	-1.57969	-1.68955	-1.57683	-1.62409	-1.49575	-1.55899	-1.43742	-1.61373	-1.41933	-1.47374	-1.82626	-1.26829	-1.52178	-1.22252	-1.34352	-1.35655	-1.22829	-1.43742
P29341;REV__Q61362	P29341	Polyadenylate-binding protein 1	Pabpc1	70.67	0	38	201	21202000000	5.12496	5.02897	5.73543	5.15554	5.06679	5.0679	5.07565	5.14947	5.11789	5.13415	5.04224	5.30202	5.07808	4.94242	5.41712	5.02522	5.12098	4.9874	4.95329	4.98041	5.06469	5.04224
P29351	P29351	Tyrosine-protein phosphatase non-receptor type 6	Ptpn6	67.558	0	10	17	236790000	0.565535	-0.773909	0.00747871	-0.809235	0.24111	-0.452595	-0.198351	-0.764219	0.346956	-0.811161	-0.342896	-0.175831	-0.821617	-0.532324	0.0319767	-0.81374	-0.0168076	-0.850353	-0.347525	-0.230574	-0.678082	-0.342896
P29387	P29387	Guanine nucleotide-binding protein subunit beta-4	Gnb4	37.379	0	7	32	1415700000	0.744705	0.951361	0.34753	0.983736	0.778589	0.753096	0.66527	1.28803	0.730434	1.01487	0.768604	0.51004	1.02767	1.13038	-0.229845	0.903566	0.456835	0.708755	0.732304	0.501743	1.31211	0.768604
P29391;P49945	P29391;P49945	Ferritin light chain 1;Ferritin light chain 2	Ftl1;Ftl2	20.802	0	9	33	3129300000	2.78883	1.83406	2.42886	2.37835	2.61732	1.79159	1.97448	2.18048	2.95884	2.44071	2.51839	2.90509	1.86465	2.2455	2.61071	2.67927	2.88394	2.3862	2.32309	2.3823	2.67277	2.51839
P29416	P29416	Beta-hexosaminidase subunit alpha	Hexa	60.612	0	11	25	663700000	-0.0468445	-0.0807991	0.086689	-0.382935	-0.0667801	-0.269504	0.00658035	-0.486999	0.0537663	-0.453022	-0.209076	-0.303825	-0.118177	-0.286173	-0.19804	-0.473421	-0.176825	-0.307768	-0.341141	-0.0618591	-0.55521	-0.209076
P29452	P29452	Caspase-1;Caspase-1 subunit p20;Caspase-1 subunit p10	Casp1	45.64	0.0015641	1	3	11639000	-3.02366	-3.54369	-3.30873	-3.60959	-3.29982	-3.51159	-3.39705	-3.66293	-3.09802	-3.56588	-3.3566	-3.19366	-3.32378	-3.5088	-3.01682	-3.45237	-3.25589	-3.56969	-3.37302	-3.38266	-3.5342	-3.3566
P29533	P29533	Vascular cell adhesion protein 1	Vcam1	81.317	0	27	97	2580200000	2.48602	2.00957	2.00818	1.98119	2.33845	2.10401	2.14866	1.85739	2.44577	1.97746	2.06505	2.33342	1.88324	1.8461	2.20917	1.83125	2.22343	1.92289	2.00993	1.98313	1.7083	2.06505
P29595	P29595	NEDD8	Nedd8	8.9723	0	6	89	4593600000	2.85378	3.01114	2.82784	2.91224	2.97449	3.06039	3.03635	3.03023	2.99036	3.09113	2.97821	3.0303	3.02547	3.01024	2.6709	3.04619	3.04978	3.1152	3.08399	3.0708	3.03201	2.97821
P29758	P29758	Ornithine aminotransferase, mitochondrial	Oat	48.354	0	30	221	23161000000	4.98502	4.42782	4.92265	4.70097	4.7822	4.63888	4.97177	4.61432	4.97734	4.80656	4.856	5.10296	4.53999	4.61536	4.94881	4.75214	4.94521	4.80915	4.95716	5.04514	4.70242	4.856
P30275;Q6P8J7	P30275	Creatine kinase U-type, mitochondrial	Ckmt1	47.003	0	18	107	6564900000	3.1274	3.43534	3.02381	3.20414	3.09807	3.26393	3.24371	3.17053	3.22827	3.26206	3.28963	3.31813	3.59868	3.58959	2.65545	3.24264	3.17192	3.48643	3.44714	3.27839	3.2241	3.28963
P30285	P30285	Cyclin-dependent kinase 4	Cdk4	33.75	0	4	8	83118000	-2.60425	-2.46861	-2.98128	-2.4125	-2.51224	-2.37503	-2.45024	-2.30232	-2.5402	-2.44407	-2.53867	-2.72157	-2.64111	-2.45024	-2.70343	-2.44084	-2.61718	-2.58409	-2.50627	-2.70204	-2.52786	-2.53867
P30416	P30416	Peptidyl-prolyl cis-trans isomerase FKBP4;Peptidyl-prolyl cis-trans isomerase FKBP4, N-terminally processed	Fkbp4	51.572	0	28	106	7774700000	3.3488	3.37084	3.69628	3.62186	3.38886	3.44868	3.41168	3.68315	3.38016	3.67547	3.46603	3.32111	3.54587	3.50595	3.22606	3.69041	3.35804	3.5725	3.51388	3.46002	3.70371	3.46603
P30677	P30677	Guanine nucleotide-binding protein subunit alpha-14	Gna14	41.527	0.00016113	1	4	999890000	-1.26757	-0.800768	-1.55517	-1.1214	-1.29985	-1.03067	-0.94941	-1.2057	-1.23463	-1.18154	-1.10377	-1.56947	-0.644899	-0.929665	-2.24104	-1.04015	-1.48988	-0.888439	-1.06162	-1.18326	-0.873196	-1.10377
P30681	P30681	High mobility group protein B2	Hmgb2	24.162	0	10	43	4831700000	3.06932	2.4648	3.41499	3.29107	2.9013	2.75673	3.09831	2.83782	3.0286	3.33694	3.01091	3.34088	2.40425	2.55428	3.6856	3.30766	3.15741	2.91359	2.95367	3.09361	2.87963	3.01091
P30875	P30875	Somatostatin receptor type 2	Sstr2	41.221	0.00015557	2	5	21775000	-4.48196	-3.93553	-4.71609	-4.1238	-4.3978	-4.19956	-4.42458	-4.1574	-4.51655	-4.25073	-4.37584	-4.65825	-3.9136	-4.15716	-4.65006	-4.20958	-4.59644	-4.22635	-4.37726	-4.32833	-4.1545	-4.37584
P30999	P30999	Catenin delta-1	Ctnnd1	104.92	0	38	116	4558900000	2.35989	2.30605	2.71938	2.30518	2.38404	2.33414	2.37023	2.36509	2.41181	2.32992	2.34185	2.31778	2.27287	2.21501	2.53083	2.25035	2.35358	2.3138	2.22364	2.28209	2.38646	2.34185
P31230	P31230	Aminoacyl tRNA synthase complex-interacting multifunctional protein 1;Endothelial monocyte-activating polypeptide 2	Aimp1	33.997	0	16	85	4880000000	3.42381	3.42716	3.2152	3.54929	3.38575	3.45865	3.38326	3.57921	3.38171	3.53536	3.34	3.27366	3.58644	3.36	3.16632	3.39865	3.23198	3.30179	3.29652	3.24154	3.44623	3.34
P31324	P31324	cAMP-dependent protein kinase type II-beta regulatory subunit	Prkar2b	46.167	0	26	214	24100000000	4.90076	5.18216	4.49414	5.38499	4.84053	5.02026	4.84807	5.51534	4.92713	5.37207	5.08735	5.05761	5.16371	5.35379	4.54474	5.38837	4.99044	5.23614	5.19129	5.04644	5.66587	5.08735
P31361;P62515;P31360	P31361;P62515;P31360	POU domain, class 3, transcription factor 3;POU domain, class 3, transcription factor 4;POU domain, class 3, transcription factor 2	Pou3f3;Pou3f4;Pou3f2	50.199	0	3	8	64803000	-2.29314	-2.2616	-2.42553	-2.31705	-2.2892	-2.55529	-2.52378	-2.40261	-2.28283	-2.00987	-1.97053	-1.96577	-1.86959	-1.90552	-2.40502	-1.92932	-2.15182	-1.91965	-1.92827	-2.02948	-1.90826	-1.97053
P31648	P31648	Sodium- and chloride-dependent GABA transporter 1	Slc6a1	67.001	0	8	46	5759100000	2.26782	2.75268	1.56814	2.5319	2.20494	2.66099	2.52874	2.68877	2.27212	2.42313	2.33147	2.07483	2.94113	2.71218	1.31253	2.24914	2.06425	2.68453	2.57816	2.50982	2.36473	2.33147
P31650	P31650	Sodium- and chloride-dependent GABA transporter 3	Slc6a11	69.96	0	10	50	4839600000	2.20092	2.6329	1.86818	2.60296	2.14162	2.49462	2.37405	2.57524	2.18503	2.60253	2.50299	2.17061	2.85529	2.61304	1.54827	2.59215	2.0975	2.78107	2.55698	2.44261	2.63979	2.50299
P31750	P31750	RAC-alpha serine/threonine-protein kinase	Akt1	55.707	0	11	46	2357200000	1.76112	1.86283	1.68696	1.93386	1.80082	1.88349	1.87031	1.97829	1.81265	1.98114	1.91746	1.90751	2.07493	2.02235	1.64418	2.13746	1.9379	2.17996	2.0504	2.09318	2.20194	1.91746
P31786	P31786	Acyl-CoA-binding protein	Dbi	10	0	15	299	318330000000	9.39159	8.14109	9.80601	8.13736	9.1725	8.53227	9.01801	8.00392	9.26772	8.26393	8.93698	9.24363	8.22716	8.327	9.86129	8.16658	9.45556	8.5511	8.61774	8.9913	8.04068	8.93698
P31938	P31938	Dual specificity mitogen-activated protein kinase kinase 1	Map2k1	43.474	0	10	116	10005000000	3.99756	4.30243	3.7448	3.89983	3.9359	4.2067	4.18027	3.83211	3.98383	3.89275	4.01045	4.11651	4.24038	4.39887	4.01318	3.8996	3.99904	4.17134	4.18022	4.15034	3.71271	4.01045
P32020	P32020	Non-specific lipid-transfer protein	Scp2	59.125	0	15	61	2508100000	2.10602	2.00044	2.46282	2.01405	1.98472	2.1273	2.15892	1.95883	2.02707	2.02717	1.99764	2.09774	1.92553	2.01652	2.00991	1.99122	1.97579	2.14701	2.10048	2.11865	1.91623	1.99764
P32037	P32037	Solute carrier family 2, facilitated glucose transporter member 3	Slc2a3	53.478	0	9	38	3319400000	1.47206	2.02824	1.04875	1.44795	1.49917	1.89536	1.83607	1.57147	1.4123	1.44896	1.58458	1.36527	1.98185	2.02656	0.801235	1.44118	1.28866	1.79805	1.78035	1.72229	1.53701	1.58458
P32067	P32067	Lupus La protein homolog	Ssb	47.756	0	27	108	7055600000	3.96385	3.8969	4.03893	4.20256	3.91208	3.97194	3.94772	4.18873	3.88175	4.22235	4.01755	4.03691	3.92637	3.95892	3.90137	4.25958	3.95138	4.10917	4.01732	4.03415	4.20241	4.01755
P32233	P32233	Developmentally-regulated GTP-binding protein 1	Drg1	40.512	0	10	37	659390000	0.518536	0.500311	0.85885	0.635574	0.471979	0.549854	0.529841	0.631861	0.419546	0.633699	0.393675	0.191456	0.373034	0.300652	0.121363	0.374794	0.205816	0.30126	0.319628	0.288544	0.388065	0.393675
P32507	P32507	Nectin-2	Pvrl2	57.317	0	3	9	75766000	-5.42411	-5.38745	-5.66538	-5.28678	-5.29517	-5.53388	-5.45994	-5.20948	-5.53639	-5.30161	-5.31294	-5.56597	-5.30119	-5.41071	-5.47801	-5.25034	-5.43101	-5.23616	-5.40641	-5.38392	-5.16165	-5.31294
P32883	P32883	GTPase KRas;GTPase KRas, N-terminally processed	Kras	21.656	0	4	16	1555600000	0.360855	0.522152	-0.161791	0.494665	0.335051	0.490675	0.40613	0.583351	0.355005	0.550459	0.443005	0.398888	0.811241	0.49296	0.41717	0.477501	0.376818	0.493408	0.452801	0.408302	0.500935	0.443005
P32921	P32921	Tryptophan--tRNA ligase, cytoplasmic;T1-TrpRS;T2-TrpRS	Wars	54.357	0	33	177	10425000000	4.06717	4.09529	3.94071	4.03476	4.04433	4.15245	4.15298	4.09712	4.09816	4.07176	4.04523	3.94924	4.15685	4.12029	3.63814	4.06846	3.9819	4.08823	4.12592	4.11999	4.09369	4.04523
P33173	P33173	Kinesin-like protein KIF1A	Kif1a	191.72	0	47	237	6565400000	3.71086	3.71865	3.60523	3.80464	3.71349	3.74828	3.74536	3.86237	3.71143	3.80992	3.72558	3.74174	3.70127	3.71367	3.68805	3.79466	3.70211	3.74989	3.72364	3.66744	3.8764	3.72558
P33175	P33175	Kinesin heavy chain isoform 5A	Kif5a	117.02	0	24	49	1279800000	1.58256	1.68704	1.44892	1.89694	1.63737	1.73741	1.73471	1.96401	1.596	1.8453	1.63355	1.54436	1.56037	1.69053	1.33401	1.80291	1.62656	1.69959	1.6892	1.60018	1.92707	1.63355
P34022	P34022	Ran-specific GTPase-activating protein	Ranbp1	23.596	0	10	64	8940200000	3.6955	3.49696	3.54224	3.74507	3.53777	3.63047	3.71214	3.70632	3.6482	3.73669	3.62312	3.70132	3.27106	3.54521	3.5096	3.6608	3.67943	3.57002	3.54542	3.57707	3.7199	3.62312
P34152	P34152	Focal adhesion kinase 1	Ptk2	123.54	0	28	65	3358200000	1.7286	1.84812	1.70668	1.77099	1.75344	1.81408	1.8223	1.79811	1.72799	1.77995	1.84932	1.72779	1.86849	2.05619	1.53315	1.88143	1.71664	1.97601	1.97233	1.91883	1.94028	1.84932
P34884	P34884	Macrophage migration inhibitory factor	Mif	12.504	0	8	59	8197900000	2.07248	2.5121	2.63392	2.46388	2.06767	2.2172	2.24043	2.41878	2.07409	2.42921	2.31339	2.64271	1.19325	2.72481	2.61009	2.81017	2.48879	2.42217	2.50585	2.3935	2.76159	2.31339
P34914	P34914	Bifunctional epoxide hydrolase 2;Cytosolic epoxide hydrolase 2;Lipid-phosphate phosphatase	Ephx2	62.515	0	13	16	200370000	-1.37193	-1.0662	-1.36779	-1.24476	-1.36053	-1.11297	-1.10872	-1.2792	-1.31336	-1.26785	-1.32001	-1.31646	-1.29831	-1.30544	-1.32064	-1.39768	-1.36092	-1.32081	-1.27708	-1.21042	-1.40922	-1.32001
P35123	P35123	Ubiquitin carboxyl-terminal hydrolase 4	Usp4	108.34	0	26	78	1768600000	1.73191	1.62737	1.76686	1.72572	1.72389	1.75248	1.67634	1.75691	1.75483	1.7608	1.69246	1.75625	1.78528	1.61176	1.71436	1.6309	1.73245	1.56597	1.61303	1.61718	1.66301	1.69246
P35235	P35235	Tyrosine-protein phosphatase non-receptor type 11	Ptpn11	68.46	0	31	86	3285000000	2.41837	2.28947	2.50573	2.30527	2.36724	2.38153	2.32582	2.33207	2.33071	2.26314	2.30498	2.40696	2.41067	2.39946	2.22253	2.23637	2.26817	2.45676	2.36834	2.33222	2.25377	2.30498
P35276	P35276	Ras-related protein Rab-3D	Rab3d	24.416	0	4	33	3857200000	2.45835	2.79794	2.01912	2.79889	2.47067	2.66814	2.56522	2.83305	2.4857	2.7296	2.60846	2.40024	2.75869	2.8116	1.67426	2.61611	2.35697	2.79314	2.76464	2.63944	2.86636	2.60846
P35278	P35278	Ras-related protein Rab-5C	Rab5c	23.412	0	7	97	4149600000	2.24595	2.21673	2.12297	2.12834	2.20908	2.22129	2.23337	2.19302	2.18682	2.14542	2.13714	2.04752	2.33928	2.20339	1.92234	2.14478	2.10489	2.19109	2.20262	2.21918	2.1053	2.13714
P35279	P35279	Ras-related protein Rab-6A	Rab6a	23.59	0	8	173	31104000000	5.38742	5.63151	5.1805	5.60489	5.4565	5.5785	5.49054	5.63395	5.47705	5.64406	5.50221	5.37307	5.77439	5.65166	5.05622	5.57787	5.38581	5.59225	5.59325	5.53503	5.68569	5.50221
P35282	P35282	Ras-related protein Rab-21	Rab21	24.106	0	12	70	2282500000	1.86167	1.95909	1.96603	1.92677	1.88569	1.92567	1.91652	1.90234	1.90006	1.84062	1.70219	1.64848	2.00346	1.71055	1.61227	1.68989	1.67866	1.76421	1.74237	1.68888	1.74716	1.70219
P35283	P35283	Ras-related protein Rab-12	Rab12	27.328	0	14	34	1138100000	1.6015	1.84167	2.40789	1.84631	1.60138	1.8802	1.83445	1.78795	1.72299	1.83326	1.74089	1.75986	1.83151	1.92691	1.31706	1.93431	1.71841	2.00057	1.96108	1.89889	1.91815	1.74089
P35285	P35285	Ras-related protein Rab-22A	Rab22a	21.802	0	5	6	145540000	-3.11808	-2.87928	-3.05	-3.16467	-3.13835	-3.07085	-2.96872	-2.96615	-3.11441	-3.12752	-3.13572	-3.30403	-3.04225	-3.24257	-3.50203	-3.21534	-3.25083	-3.28651	-3.25926	-3.25534	-3.12274	-3.13572
P35288	P35288	Ras-related protein Rab-23	Rab23	26.678	0	11	33	480390000	-0.358885	-0.111469	-0.77709	-0.412966	-0.341061	-0.175905	-0.17939	-0.34547	-0.364384	-0.387032	-0.326426	-0.437349	-0.028532	-0.0573463	-0.820299	-0.224113	-0.329376	-0.0787945	-0.0931435	-0.167145	-0.227177	-0.326426
P35290	P35290	Ras-related protein Rab-24	Rab24	23.144	0	7	12	194970000	-0.907345	-0.8732	-1.23202	-1.00055	-0.96571	-0.932285	-0.88508	-1.05778	-0.986765	-1.05765	-0.980915	-1.19005	-1.11426	-0.839039	-1.20255	-0.944286	-1.04854	-0.968882	-0.890026	-0.758518	-1.04889	-0.980915
P35293	P35293	Ras-related protein Rab-18	Rab18	23.035	0	15	101	6845800000	3.25899	3.36169	3.03477	3.37753	3.25642	3.38969	3.35967	3.38255	3.25976	3.42008	3.40738	3.30622	3.53147	3.47951	3.13963	3.51422	3.33632	3.51588	3.46292	3.47512	3.5009	3.40738
P35436	P35436	Glutamate receptor ionotropic, NMDA 2A	Grin2a	165.42	0	3	4	32264000	-3.67219	-3.63447	-3.39209	-3.72414	-3.66969	-3.64515	-3.79346	-3.79757	-3.71636	-3.72778	-3.60473	-3.54371	-3.367	-3.46055	-3.52085	-3.46678	-3.4999	-3.53859	-3.5954	-3.63186	-3.71659	-3.60473
P35438	P35438	Glutamate receptor ionotropic, NMDA 1	Grin1	105.48	0	16	41	1955200000	2.23961	2.51775	1.85743	2.20937	2.18282	2.44889	2.42807	2.23967	2.18367	2.24134	2.27532	2.18275	2.67632	2.62902	1.47803	2.34091	2.17388	2.59876	2.48883	2.42272	2.3653	2.27532
P35486	P35486	Pyruvate dehydrogenase E1 component subunit alpha, somatic form, mitochondrial	Pdha1	43.231	0	27	175	15749000000	4.12266	4.18527	4.33477	4.33219	4.12035	4.19146	4.12439	4.38261	4.13898	4.33873	4.20876	4.45925	4.33632	4.1731	4.20381	4.23457	4.28427	4.3036	4.27458	4.15451	4.44843	4.20876
P35550	P35550	rRNA 2-O-methyltransferase fibrillarin	Fbl	34.306	0	15	58	5861500000	3.5689	3.24937	3.54985	3.51567	3.44687	3.39129	3.52806	3.43448	3.54548	3.54686	3.46391	3.48846	3.52781	3.47015	3.60635	3.65315	3.54316	3.62804	3.58087	3.61617	3.55877	3.46391
P35564	P35564	Calnexin	Canx	67.277	0	37	258	35099000000	6.14551	5.96877	6.31449	6.06932	6.0558	6.15461	6.22688	6.0564	6.12852	6.14413	6.06931	6.04539	6.20277	6.10086	5.98737	6.26074	6.0218	6.29204	6.15374	6.15908	6.14881	6.06931
P35585;Q9WVP1	P35585	AP-1 complex subunit mu-1	Ap1m1	48.542	0	17	75	4471900000	2.87146	2.94226	2.68125	2.96235	2.87029	2.9518	2.95571	2.97399	2.90037	2.99059	2.977	2.83324	3.14035	3.05587	2.66875	3.03679	2.92192	3.07714	3.0582	3.02711	3.0732	2.977
P35700	P35700	Peroxiredoxin-1	Prdx1	22.176	0	21	250	115110000000	7.93213	7.04257	8.39861	7.11599	7.74825	7.27353	7.58398	6.98259	7.87297	7.164	7.65252	8.33174	7.35755	7.32908	8.4413	7.22132	8.21694	7.45177	7.57311	7.69238	7.15286	7.65252
P35762	P35762	CD81 antigen	Cd81	25.814	0	5	47	2632400000	1.1927	1.22327	1.01577	0.948515	1.14822	1.28876	1.43186	1.21385	1.19276	1.13157	1.14829	0.771494	1.80942	1.1824	0.457771	0.994194	0.85125	1.20561	1.01672	1.21429	1.03359	1.14829
P35802	P35802	Neuronal membrane glycoprotein M6-a	Gpm6a	31.149	0	11	121	14789000000	4.24448	4.6018	3.56179	4.42187	4.20973	4.50194	4.55054	4.54069	4.46044	4.66914	4.50485	4.20974	4.61105	4.55577	3.25548	4.50242	4.16567	4.80598	4.57844	4.55304	4.68351	4.50485
P35803	P35803	Neuronal membrane glycoprotein M6-b	Gpm6b	36.209	0	10	59	12793000000	3.53389	3.96409	3.11213	3.78178	3.63419	3.93881	3.7976	3.79558	3.65547	3.88577	3.91143	3.59777	4.41942	4.21214	2.23696	3.77454	3.55785	4.10731	4.14697	3.92312	3.85466	3.91143
P35821	P35821	Tyrosine-protein phosphatase non-receptor type 1	Ptpn1	49.593	0	9	26	867440000	0.927376	0.883902	0.338819	1.01178	0.98242	1.0067	0.916861	1.07061	0.848986	0.978399	0.875965	0.619562	0.822073	0.985924	0.160831	1.03249	0.801788	1.1219	1.0354	0.958982	1.12751	0.875965
P35822	P35822	Receptor-type tyrosine-protein phosphatase kappa	Ptprk	164.18	0	12	17	195490000	-0.895145	-1.21277	-1.02589	-1.18806	-0.878271	-1.17105	-1.10702	-1.02713	-1.12529	-1.1672	-0.965364	-0.937296	-1.15368	-1.0349	-0.91435	-1.07331	-0.931158	-1.1072	-1.05279	-1.1038	-0.916557	-0.965364
P35831	P35831	Tyrosine-protein phosphatase non-receptor type 12	Ptpn12	86.525	0	15	27	407420000	0.221645	0.352711	0.07444	0.139034	0.19174	0.306036	0.248381	0.175751	0.155266	0.138329	0.158375	0.109547	0.139578	0.12974	-0.0198612	0.13032	0.0758095	0.151432	0.133549	0.118357	0.153654	0.158375
P35922	P35922	Fragile X mental retardation protein 1 homolog	Fmr1	68.988	0	16	55	8525900000	3.29738	2.77164	4.09533	3.41949	3.14618	2.28367	2.16887	2.92876	3.40763	3.39667	3.33318	3.71395	3.89871	3.99433	3.50282	3.98598	2.32526	2.3905	2.46817	2.42291	2.43448	3.33318
P35979	P35979	60S ribosomal protein L12	Rpl12	17.804	0	11	131	24923000000	5.10736	5.08276	5.13372	5.14914	5.0254	5.15435	5.12252	5.23713	5.0502	5.16242	5.01312	4.88238	4.79108	5.00788	4.76817	5.12009	4.96819	4.96815	5.04403	5.02674	5.15503	5.01312
P35980	P35980	60S ribosomal protein L18	Rpl18	21.644	0	9	58	12639000000	4.03694	3.76432	4.09569	4.11017	3.98699	3.96301	3.97204	4.07347	3.95496	4.11848	4.03069	4.17005	4.03885	3.97326	4.2555	4.14874	4.03381	4.1116	4.02372	4.05333	4.14791	4.03069
P36371	P36371	Antigen peptide transporter 2	Tap2	77.444	0	2	4	77181000	-1.63203	-2.21448	-2.43539	-2.45642	-1.77128	-2.05574	-2.08487	-2.32658	-1.74484	-2.41725	-2.17543	-1.94226	-2.7739	-2.73997	-1.47034	-2.79518	-1.58126	-2.60765	-2.13686	-2.13956	-3.2402	-2.17543
P36536	P36536	GTP-binding protein SAR1a	Sar1a	22.371	0	8	28	1553600000	0.999025	1.00846	0.549969	0.945986	0.91571	1.06774	1.07452	0.908621	1.02001	1.00855	0.879046	0.935497	0.943808	1.07042	0.627049	1.12591	0.870255	1.10744	1.08878	0.986248	1.04494	0.879046
P36552	P36552	Oxygen-dependent coproporphyrinogen-III oxidase, mitochondrial	Cpox	49.714	0	9	13	126600000	-0.927544	-0.480389	-1.16306	-0.903585	-0.950621	-0.801275	-0.847759	-0.862719	-1.0111	-0.886581	-0.637165	-0.776104	-0.770104	-0.575342	-1.08851	-0.939234	-0.761194	-0.595095	-0.636414	-0.623552	-0.712265	-0.637165
P36916	P36916	Guanine nucleotide-binding protein-like 1	Gnl1	68.77	0	21	62	1951300000	1.89373	1.91383	2.07412	1.85052	1.85819	1.81861	1.84691	1.77196	1.89609	1.87702	1.83122	1.88708	1.85073	1.89905	1.79259	1.84117	1.77608	1.8595	1.82032	1.87978	1.81831	1.83122
P36993	P36993	Protein phosphatase 1B	Ppm1b	42.795	0	15	38	1208500000	1.49524	1.57416	1.40861	1.4863	1.45782	1.51985	1.50349	1.52714	1.49676	1.51589	1.40619	1.40303	1.56887	1.50875	1.21745	1.47686	1.41404	1.59106	1.56437	1.46162	1.49049	1.40619
P37040	P37040	NADPH--cytochrome P450 reductase	Por	77.043	0	31	130	5802500000	3.49991	3.58604	3.50224	3.54958	3.52527	3.62201	3.62733	3.54632	3.54601	3.52609	3.52901	3.51713	3.80083	3.65858	3.18545	3.61118	3.57802	3.73424	3.70234	3.67527	3.53727	3.52901
P37804	P37804	Transgelin	Tagln	22.576	0	9	15	469070000	0.978235	-0.399879	1.56593	-0.569735	0.78932	-0.117235	0.385941	-0.539349	0.827354	-0.451782	0.486586	1.05858	-0.262989	-0.0934792	1.76518	-0.259111	0.932497	-0.172554	-0.0897789	0.257872	-0.33152	0.486586
P37913	P37913	DNA ligase 1	Lig1	102.29	0.0001553	3	3	20836000	-4.32739	-4.22417	-3.75173	-4.19118	-4.23526	-4.32998	-4.3492	-4.36699	-4.21919	-4.18208	-4.21634	-4.78013	-4.09147	-4.15671	-4.74241	-4.02933	-4.61828	-4.10202	-4.15962	-4.04277	-4.2286	-4.21634
P38060;Q8JZS7	P38060	Hydroxymethylglutaryl-CoA lyase, mitochondrial	Hmgcl	34.238	0	13	47	1365600000	1.13304	0.998961	1.77466	1.07112	1.10995	1.04304	1.06098	1.09538	1.15706	1.09031	1.12065	1.27274	1.00121	1.06777	1.23089	1.13139	1.17168	1.17748	1.13872	1.13463	1.21891	1.12065
P38585	P38585	Tubulin--tyrosine ligase	Ttl	43.136	0	7	17	561770000	-0.626545	-0.67026	-0.790281	-0.670275	-0.61735	-0.646574	-0.68586	-0.57609	-0.734625	-0.797451	-0.716196	-0.666161	-0.503199	-0.76165	-0.825001	-0.630863	-0.653858	-0.700901	-0.690725	-0.593136	-0.540934	-0.716196
P38647	P38647	Stress-70 protein, mitochondrial	Hspa9	73.46	0	56	470	57528000000	6.28533	6.24157	6.36856	6.28918	6.24513	6.33549	6.33164	6.40808	6.30143	6.36526	6.27646	6.24934	6.21546	6.10173	6.18045	6.21813	6.21773	6.26425	6.21281	6.19368	6.3898	6.27646
P39038	P39038	Cadherin-4	Cdh4	100.03	0	4	7	113770000	-1.92138	-1.74513	-2.32855	-2.1452	-2.04881	-1.87885	-1.84979	-2.15626	-2.00879	-1.9451	-1.95086	-2.06477	-1.70911	-1.87644	-2.43667	-2.00174	-2.01263	-2.04065	-1.96932	-1.84344	-2.05644	-1.95086
P39053	P39053	Dynamin-1	Dnm1	97.802	0	55	393	33403000000	5.39831	5.89178	5.17979	5.56651	5.40634	5.7006	5.65235	5.60554	5.43573	5.58507	5.59957	5.66315	6.17097	6.05453	4.86516	5.55711	5.43895	5.7784	5.75957	5.70941	5.64792	5.59957
P39054	P39054	Dynamin-2	Dnm2	98.144	0	28	106	3452900000	2.41733	2.28974	2.58489	2.22729	2.34435	2.23429	2.32525	2.17188	2.37151	2.24813	2.35394	2.4796	2.36082	2.39322	2.48603	2.33729	2.41901	2.35892	2.36139	2.35881	2.36122	2.35394
P39087	P39087	Glutamate receptor ionotropic, kainate 2	Grik2	102.49	0.00058642	3	3	7303700	-3.7511	-3.86513	-3.71887	-3.89399	-3.86485	-3.92469	-3.88057	-3.99143	-3.76448	-3.95724	-3.90791	-4.0574	-3.5028	-3.79071	-3.73867	-3.74132	-4.10344	-3.66637	-3.96629	-3.8507	-4.15997	-3.90791
P39098	P39098	Mannosyl-oligosaccharide 1,2-alpha-mannosidase IB	Man1a2	72.871	0	6	14	101550000	-1.08754	-0.992769	-0.7614	-1.01253	-1.05126	-1.02435	-1.07198	-0.938909	-1.04903	-0.973362	-1.04871	-0.946055	-0.860115	-1.11567	-0.807369	-0.945278	-0.847593	-1.03853	-0.945402	-1.05008	-0.986153	-1.04871
P39429	P39429	TNF receptor-associated factor 2	Traf2	56.026	0	4	5	72045000	-1.95388	-2.28811	-2.15291	-2.29047	-1.96167	-2.08006	-2.0252	-2.27077	-2.09268	-2.32059	-2.21141	-0.465668	-1.73802	-2.20473	-0.507595	-2.04567	-1.61799	-2.27006	-1.72014	-1.99073	-2.39812	-2.21141
P39447	P39447	Tight junction protein ZO-1	Tjp1	194.74	0	40	129	4723900000	3.22566	2.90946	3.56809	2.84355	3.15192	2.92422	2.97182	2.8385	3.17471	2.86144	3.07715	3.1915	2.95244	2.96235	3.52401	2.84938	3.18995	2.89668	2.90279	3.00221	2.77539	3.07715
P39688	P39688	Tyrosine-protein kinase Fyn	Fyn	60.674	0	17	80	4192100000	2.53418	2.77056	2.29656	2.73856	2.60586	2.82107	2.74859	2.75738	2.5854	2.73158	2.67876	2.63804	2.78166	2.80721	2.23116	2.78182	2.59951	2.84985	2.85468	2.76949	2.80463	2.67876
P39876	P39876	Metalloproteinase inhibitor 3	Timp3	24.182	0.00015995	2	4	14279000	-3.34154	-3.71719	-2.65692	-3.50773	-3.26592	-3.32279	-3.70379	-3.60666	-3.31017	-3.59821	-3.3065	-2.78444	-3.57312	-3.3628	-2.2161	-3.57316	-3.06248	-3.62858	-3.52393	-3.34083	-3.633	-3.3065
P40124	P40124	Adenylyl cyclase-associated protein 1	Cap1	51.564	0	31	234	22278000000	5.30633	5.13812	5.29046	5.04493	5.23206	5.27327	5.31296	5.09601	5.31715	5.03978	5.18827	5.1905	4.98973	5.16114	5.07947	4.97401	5.18621	5.20399	5.19918	5.26789	5.01165	5.18827
P40142	P40142	Transketolase	Tkt	67.63	0	40	428	87654000000	7.23627	6.67791	7.53042	6.80154	7.01818	6.81294	7.01344	6.79969	7.18618	6.82519	6.99171	7.44248	6.89964	6.83814	7.67214	6.85877	7.29795	6.89292	6.93738	6.98616	6.85952	6.99171
P40240	P40240	CD9 antigen	Cd9	25.258	0	4	17	850840000	0.764305	-0.291038	1.66236	0.100626	0.637699	-0.0604858	0.390249	-0.0291691	0.655186	0.166819	0.483456	1.29275	-0.803074	-0.401796	2.52257	-0.00270653	1.32017	-0.034605	0.339607	0.406237	0.0303402	0.483456
P40336	P40336	Vacuolar protein sorting-associated protein 26A	Vps26a	38.113	0	15	66	2701400000	2.0778	2.03035	1.95983	2.07189	2.05873	2.09678	2.09897	2.1221	2.12358	2.07846	2.0267	2.0388	2.40359	2.01508	2.01772	2.1255	2.16487	2.47047	2.05261	2.0012	2.0709	2.0267
P40338	P40338	Von Hippel-Lindau disease tumor suppressor	Vhl	20.769	0	3	8	72892000	-2.31248	-2.32865	-2.57683	-2.49726	-2.34607	-2.35434	-2.32786	-2.40666	-2.39667	-2.48959	-2.43031	-2.39527	-2.15802	-2.4307	-2.39043	-2.49976	-2.33272	-2.42887	-2.48035	-2.30544	-2.55783	-2.43031
P40630	P40630	Transcription factor A, mitochondrial	Tfam	27.987	0	11	31	2080300000	2.02893	1.90214	1.9722	2.06057	1.9826	2.1115	2.08468	2.12196	2.01343	2.15727	2.08739	2.01784	2.11661	2.02991	2.00985	2.16174	2.05755	2.2165	2.26694	2.1901	2.21193	2.08739
P40645;P35710	P40645;P35710	Transcription factor SOX-6;Transcription factor SOX-5	Sox6;Sox5	91.802	0	4	7	11610000	-4.85163	-4.55279	-4.7843	-5.11287	-4.83602	-4.92673	-4.83828	-4.96372	-4.80895	-4.96487	-4.90791	-4.92316	-4.67831	-5.06366	-4.79965	-5.01233	-4.88039	-4.89847	-5.06061	-4.96623	-4.99575	-4.90791
P40694	P40694	DNA-binding protein SMUBP-2	Ighmbp2	109.46	0	3	5	11806000	-4.69353	-4.52502	-4.64646	-4.60595	-4.77294	-4.80234	-4.82144	-4.57993	-4.86712	-4.631	-4.61585	-4.8145	-4.94931	-4.60838	-4.69568	-4.37695	-4.9052	-4.60638	-4.53913	-4.68295	-4.63079	-4.61585
P41105	P41105	60S ribosomal protein L28	Rpl28	15.733	0	13	50	9845900000	3.34409	3.31562	3.15247	3.44978	3.29772	3.44507	3.4214	3.42003	3.27242	3.34705	3.2275	3.21827	2.78106	3.31955	2.9358	3.46523	3.14938	3.44849	3.33564	3.33131	3.48855	3.2275
P41216	P41216	Long-chain-fatty-acid--CoA ligase 1	Acsl1	77.951	0	22	90	1683600000	1.9546	2.01977	1.80964	2.015	1.957	2.03546	2.01286	2.06818	1.93168	2.01049	1.94955	2.05932	2.02768	1.99581	1.93752	2.02358	1.98353	1.99591	2.02616	1.96174	2.11543	1.94955
P41230;Q62240	P41230	Lysine-specific demethylase 5C	Kdm5c	175.31	0	7	12	94568000	-1.31639	-1.19809	-1.4042	-1.14815	-1.34584	-1.26074	-1.30711	-1.25152	-1.39299	-1.13158	-1.21801	-1.37034	-1.18474	-1.18808	-1.0678	-1.00949	-1.36687	-1.23731	-1.2427	-1.26921	-1.22369	-1.21801
P41233;Q91V24	P41233	ATP-binding cassette sub-family A member 1	Abca1	253.91	0	20	41	501610000	0.425384	0.314871	0.41371	0.270855	0.424379	0.268715	0.362181	0.23403	0.438475	0.228769	0.378565	0.464863	0.538452	0.384728	0.734751	0.273876	0.515055	0.25305	0.367174	0.384396	0.223202	0.378565
P41234	P41234	ATP-binding cassette sub-family A member 2	Abca2	270.51	0	5	6	603840000	-1.99195	-1.83985	-2.1879	-1.84903	-1.9685	-1.9388	-2.01771	-1.77713	-2.00185	-1.7772	-1.85969	-2.01794	-1.8936	-1.78136	-2.59248	-1.72126	-1.84122	-1.69574	-1.70659	-1.64189	-2.15081	-1.85969
P41241	P41241	Tyrosine-protein kinase CSK	Csk	50.716	0	14	43	1464600000	1.30031	1.24104	1.2189	1.44579	1.29428	1.37176	1.38726	1.48124	1.33872	1.45567	1.29526	1.16778	1.25636	1.30171	1.11105	1.3962	1.30199	1.36424	1.33962	1.44018	1.36506	1.29526
P41242	P41242	Megakaryocyte-associated tyrosine-protein kinase	Matk	56.056	0	7	15	337800000	-0.161514	0.0324116	-0.69532	-0.149765	-0.1787	-0.030735	0.0706596	-0.0562592	-0.235355	-0.196381	-0.189594	-0.525099	0.18697	-0.0127373	-1.08611	-0.240042	-0.478783	-0.0901222	-0.0833492	-0.137434	-0.291182	-0.189594
P41778;O35984	P41778;O35984	Pre-B-cell leukemia transcription factor 1;Pre-B-cell leukemia transcription factor 2	Pbx1;Pbx2	46.625	0	4	9	364750000	-0.468044	-0.596699	-0.551851	-0.360254	-0.52211	-0.474575	-0.472469	-0.452679	-0.483824	-0.378752	-0.624405	-1.45927	-0.939484	-0.69944	-1.46475	-0.802795	-0.956108	-1.41654	-0.775602	-0.825228	-0.832151	-0.624405
P42125	P42125	Enoyl-CoA delta isomerase 1, mitochondrial	Eci1	32.25	0	10	36	2775700000	1.00789	0.661501	1.13597	0.647366	0.87269	0.805494	0.940979	0.649971	0.993036	0.730619	0.835024	0.842911	0.856323	0.689659	0.872246	0.728247	0.87417	0.803463	0.810112	0.811777	0.743784	0.835024
P42128	P42128	Forkhead box protein K1	Foxk1	74.919	0	4	10	155350000	-1.45518	-1.41779	-1.42835	-1.3453	-1.39214	-1.4813	-1.50523	-1.37494	-1.39187	-1.21823	-1.24998	-1.35762	-1.01259	-1.15063	-1.48197	-1.17997	-1.37721	-1.2833	-1.23748	-1.2187	-1.25905	-1.24998
P42208	P42208	Septin-2	2018-09-02	41.525	0	17	165	12246000000	3.98642	3.52725	4.42649	3.54597	3.90036	3.69282	3.81642	3.47301	3.94558	3.59094	3.84815	4.14771	3.48475	3.68148	4.47483	3.64286	4.14383	3.81287	3.82561	3.86307	3.63012	3.84815
P42225	P42225	Signal transducer and activator of transcription 1	Stat1	87.196	0	24	61	1242800000	2.05737	1.37551	1.94602	1.40043	1.90113	1.59112	1.64832	1.30989	2.13808	1.37519	1.67135	1.83848	1.62455	1.59573	1.8838	1.4946	1.92824	1.63215	1.76504	1.73754	1.35816	1.67135
P42227	P42227	Signal transducer and activator of transcription 3	Stat3	88.053	0	33	85	2813200000	2.8628	2.62024	2.82871	2.5566	2.80027	2.64877	2.76553	2.51723	2.80057	2.56576	2.67164	2.67161	2.29029	2.52523	2.78204	2.48413	2.79472	2.51184	2.59904	2.66086	2.51006	2.67164
P42232;P42230	P42232;P42230	Signal transducer and activator of transcription 5B;Signal transducer and activator of transcription 5A	Stat5b;Stat5a	90.001	0	3	3	46957000	-2.57527	-2.91349	-2.81056	-2.84737	-2.71057	-2.90484	-2.67343	-3.02145	-2.52458	-2.94112	-2.69143	-2.66554	-2.8287	-2.74877	-3.15038	-2.86352	-2.74253	-2.89305	-2.76824	-2.5766	-3.03126	-2.69143
P42337	P42337	Phosphatidylinositol 4,5-bisphosphate 3-kinase catalytic subunit alpha isoform	Pik3ca	124.41	0	12	22	346150000	0.343325	0.429302	0.17881	0.431385	0.30542	0.477015	0.436831	0.4932	0.257776	0.387619	0.287275	0.226274	0.418123	0.463665	0.191648	0.421162	0.27002	0.328777	0.430025	0.404732	0.301254	0.287275
P42567	P42567	Epidermal growth factor receptor substrate 15	Eps15	98.47	0	18	35	519760000	0.346775	0.16497	0.583809	0.0700359	0.37236	0.173325	0.271561	0.0630703	0.314846	0.0622692	0.208235	0.43688	0.0865612	0.140762	0.654627	-0.0275249	0.304041	0.0734997	0.0507698	0.220453	-0.0582619	0.208235
P42669	P42669	Transcriptional activator protein Pur-alpha	Pura	34.883	0	15	89	7883800000	3.55396	3.58554	3.43908	3.15663	3.45606	3.53715	3.60567	3.19587	3.41848	3.17204	3.37979	3.33277	3.47935	3.73747	3.402	3.30181	3.37657	3.5465	3.48302	3.49927	3.23925	3.37979
P42859	P42859	Huntingtin	Htt	344.69	0	37	62	660600000	0.310375	0.700951	0.160019	0.430935	0.43906	0.535305	0.44273	0.461351	0.380135	0.524538	0.653605	0.67635	0.740375	0.725979	0.576773	0.642645	0.666248	0.683727	0.648821	0.674875	0.704643	0.653605
P42932	P42932	T-complex protein 1 subunit theta	Cct8	59.555	0	46	347	46480000000	5.9276	5.92442	5.85376	6.00711	5.91814	5.95989	6.00134	6.0478	5.93966	6.05351	5.92951	5.89036	5.93952	5.89483	5.60224	6.07818	5.86063	5.93214	5.91678	5.89536	6.10773	5.92951
P43006	P43006	Excitatory amino acid transporter 2	Slc1a2	62.03	0	19	141	25936000000	5.10534	5.72897	4.04912	5.15501	5.05496	5.79499	5.61187	5.04394	5.09879	5.15735	5.19571	4.77385	5.93685	5.75856	3.69216	5.08706	4.76098	5.85484	5.70526	5.5837	4.9542	5.19571
P43024	P43024	Cytochrome c oxidase subunit 6A1, mitochondrial	Cox6a1	12.352	0	2	10	276620000	-1.80425	-2.02101	-2.36885	-1.95579	-1.96033	-2.12964	-1.9766	-2.2064	-1.96301	-1.93371	-1.94707	-2.47886	-2.22868	-1.97076	-2.71556	-2.03923	-2.34879	-2.06457	-2.06757	-2.02515	-2.07739	-1.94707
P43135	P43135	COUP transcription factor 2	Nr2f2	45.571	0.0041609	1	2	5602700	-5.91231	-5.84135	-5.40437	-5.48004	-5.57077	-5.6116	-5.84078	-5.23577	-5.67033	-5.41302	-5.44065	-6.18705	-5.62728	-5.52406	-5.58631	-5.40555	-5.71718	-5.28005	-5.49129	-5.76847	-5.13239	-5.44065
P43247	P43247	DNA mismatch repair protein Msh2	Msh2	104.15	0	11	20	120790000	-1.61861	-1.48566	-1.85679	-1.64182	-1.62553	-1.62027	-1.71517	-1.65953	-1.77046	-1.67589	-1.76909	-1.65037	-1.74459	-1.71985	-1.62723	-1.54195	-1.82784	-1.68457	-1.79456	-1.76932	-1.734	-1.76909
P43274;Q07133	P43274	Histone H1.4	Hist1h1e	21.977	0	6	87	16567000000	4.18361	3.51393	4.45412	4.22433	4.04221	4.02185	4.08545	3.83981	4.07989	4.057	4.06918	4.15784	4.1267	3.72504	4.71929	4.27152	4.10593	4.36749	4.0784	4.35675	3.79878	4.06918
P43275	P43275	Histone H1.1	Hist1h1a	21.785	0	6	44	4862700000	2.56175	2.09284	3.25936	2.99105	2.39304	2.59356	2.60776	2.39034	2.60616	2.96024	2.72012	2.86776	2.57089	2.43129	3.30874	3.04236	2.71515	2.97362	2.81114	3.04675	2.56838	2.72012
P43276	P43276	Histone H1.5	Hist1h1b	22.576	0	9	99	14260000000	4.57367	4.09205	4.97707	4.8063	4.46615	4.49937	4.56948	4.32184	4.57613	4.69986	4.61914	4.63947	4.82387	4.30171	5.05821	5.02198	4.5827	4.91625	4.6953	5.03538	4.44751	4.61914
P43277	P43277	Histone H1.3	Hist1h1d	22.099	0	4	195	49150000000	6.02886	5.23724	7.8896	6.34929	5.80631	5.74935	5.71188	5.67661	6.07584	6.20733	6.17026	6.98909	5.9952	5.67634	7.68066	6.53078	6.5008	6.43621	6.16822	6.40407	6.0802	6.17026
P43406	P43406	Integrin alpha-V;Integrin alpha-V heavy chain;Integrin alpha-V light chain	Itgav	115.36	0	26	69	1105800000	1.22946	1.17154	1.63263	1.07567	1.19327	1.11437	1.11653	1.04896	1.22922	1.03851	1.1443	1.15884	1.08074	1.01633	1.60347	0.993742	1.19108	1.05726	1.00771	1.04657	1.0005	1.1443
P45376	P45376	Aldose reductase	Akr1b1	35.732	0	19	91	9578800000	4.02594	3.92302	4.73878	4.05568	3.98107	3.85393	3.92425	4.0312	4.02217	4.00349	3.94947	4.2668	3.683	3.9038	4.19745	3.98506	4.09297	3.89647	3.90008	3.83273	4.06031	3.94947
P45481	P45481	CREB-binding protein	Crebbp	265.49	0	5	12	113730000	-1.82187	-1.64655	-1.39755	-1.69879	-1.86349	-1.80441	-1.85964	-1.73866	-1.89511	-1.69557	-1.68971	-1.63598	-1.69241	-1.67156	-1.65839	-1.62383	-1.6083	-1.6311	-1.7368	-1.68461	-1.60195	-1.68971
P45591	P45591	Cofilin-2	Cfl2	18.709	0	14	63	6639300000	3.46333	3.33691	3.63284	3.73461	3.43914	3.39765	3.45578	3.81629	3.47105	3.62227	3.40682	3.50822	2.95993	3.24168	3.41185	3.4558	3.4147	3.24359	3.2476	3.26767	3.6464	3.40682
P45878	P45878	Peptidyl-prolyl cis-trans isomerase FKBP2	Fkbp2	15.344	0	7	24	1031000000	0.995726	1.17432	0.6896	1.10031	0.87578	1.03118	1.03972	1.17554	0.999445	1.11042	1.05387	1.13543	1.10815	1.19806	1.21015	1.05247	1.07616	0.902941	1.02362	1.05564	1.10474	1.05387
P45952	P45952	Medium-chain specific acyl-CoA dehydrogenase, mitochondrial	Acadm	46.481	0	22	80	5828300000	3.40944	2.91376	3.81314	2.90822	3.27291	3.01549	3.15728	2.955	3.314	2.9359	3.23672	3.43053	3.00454	3.04923	3.76359	3.00934	3.44085	3.21572	3.167	3.26168	3.05115	3.23672
P46061	P46061	Ran GTPase-activating protein 1	Rangap1	63.53	0	23	62	1813100000	1.45443	1.40526	1.53377	1.51364	1.47521	1.52114	1.49992	1.58792	1.43328	1.5895	1.44118	1.33197	1.78741	1.50166	1.15677	1.56916	1.31678	1.47763	1.41309	1.44182	1.52448	1.44118
P46096	P46096	Synaptotagmin-1	Syt1	47.417	0	17	183	23266000000	5.06328	5.5949	4.16172	5.19616	5.03267	5.36447	5.35256	5.33214	5.0604	5.19301	5.27009	5.18288	5.94964	5.92993	4.04995	5.23986	5.03787	5.60144	5.53112	5.54575	5.36089	5.27009
P46414	P46414	Cyclin-dependent kinase inhibitor 1B	Cdkn1b	22.193	0	11	42	1271400000	0.824825	0.672871	1.27338	0.843645	0.834431	0.643845	0.73663	0.878841	0.899845	0.856369	0.943155	1.34344	0.52541	0.623636	1.66159	0.655033	1.26984	0.60293	0.713072	0.76959	0.725168	0.943155
P46460	P46460	Vesicle-fusing ATPase	Nsf	82.613	0	64	489	59225000000	6.51591	6.92104	6.06707	6.54435	6.47184	6.87605	6.85072	6.57828	6.50911	6.55788	6.56607	6.45586	7.10918	7.03644	5.72856	6.54646	6.38446	6.87968	6.84898	6.80194	6.51775	6.56607
P46467;Q8BPY9	P46467	Vacuolar protein sorting-associated protein 4B	Vps4b	49.419	0	9	31	383920000	-0.0176449	-0.173248	-0.0549107	-0.148766	-0.0627804	-0.0260449	-0.0225601	-0.0899887	0.000974655	-0.119251	-0.171585	-0.204069	-0.276913	-0.22545	-0.00724029	-0.236786	-0.0528202	-0.189785	-0.196287	-0.125635	-0.12085	-0.171585
P46471	P46471	26S protease regulatory subunit 7	Psmc2	48.647	0	33	197	14246000000	4.39151	4.25686	4.4311	4.39112	4.33486	4.33129	4.32001	4.40867	4.38521	4.40983	4.39095	4.50043	4.3044	4.37357	4.19424	4.44454	4.3992	4.39984	4.37734	4.38698	4.49261	4.39095
P46638;P62492	P46638;P62492	Ras-related protein Rab-11B;Ras-related protein Rab-11A	Rab11b;Rab11a	24.489	0	15	112	17943000000	5.03885	5.09	4.77009	5.15181	4.99824	5.13453	5.12272	5.21046	4.98949	5.18018	5.01089	4.92489	5.00183	5.06721	4.76498	5.12344	4.96822	5.11245	5.1233	5.06277	5.18864	5.01089
P46656	P46656	Adrenodoxin, mitochondrial	Fdx1	20.123	0.0057875	2	3	72297000	-1.53367	-1.56653	-1.64448	-1.63831	-1.67978	-1.5983	-1.50834	-1.61742	-1.6198	-1.60504	-1.59617	-1.28114	-2.23456	-1.78283	-1.42831	-1.54781	-1.60324	-1.70023	-1.71362	-1.62769	-1.66454	-1.59617
P46660	P46660	Alpha-internexin	Ina	55.382	0	30	144	7875500000	3.7954	4.10651	3.69981	3.92163	3.76638	3.73543	3.43064	4.34207	3.66016	4.03663	3.63957	3.45828	3.67874	3.6873	2.90995	3.80492	3.70299	3.64798	3.55832	3.4464	4.39915	3.63957
P46662	P46662	Merlin	Nf2	69.775	0	7	12	293920000	-1.10173	-0.794208	-1.41911	-0.993164	-1.19718	-0.972124	-1.09276	-1.00465	-0.968714	-1.00016	-0.828215	-0.809479	-0.850487	-0.866625	-0.286758	-0.850054	-0.659468	-0.910774	-0.827583	-0.690485	-0.883156	-0.828215
P46664	P46664	Adenylosuccinate synthetase isozyme 2	Adss	50.02	0	16	92	5340300000	2.81749	2.74466	2.84375	2.77854	2.81871	2.78116	2.7578	2.81418	2.77499	2.72679	2.62668	2.64639	2.58865	2.66907	2.64802	2.65137	2.65226	2.65371	2.67347	2.64489	2.68226	2.62668
P46735;O88329	P46735	Unconventional myosin-Ib	Myo1b	128.56	0	19	41	604710000	1.08754	1.18665	0.697449	1.19884	1.05398	1.17073	1.00192	1.26602	1.01643	1.18224	1.02934	1.12557	0.818468	1.00017	1.11661	1.17607	0.966049	0.919542	0.972732	0.875778	1.12425	1.02934
P46737	P46737	Lys-63-specific deubiquitinase BRCC36	Brcc3	33.34	0	8	11	234580000	-0.571304	-0.539768	-0.2605	-0.347836	-0.472071	-0.492765	-0.486071	-0.49015	-0.384745	-0.409521	-0.347315	-0.552154	-0.0366592	-0.215048	-0.965633	-0.399607	-0.538673	-0.389818	-0.287588	-0.408691	-0.416342	-0.347315
P46935	P46935	E3 ubiquitin-protein ligase NEDD4	Nedd4	102.71	0	29	143	6060100000	3.22907	3.08159	3.16071	3.22257	3.22005	3.12484	3.16629	3.21307	3.20732	3.25247	3.24126	3.2996	3.3972	3.2815	3.04287	3.32618	3.31203	3.32901	3.25432	3.25835	3.2869	3.24126
P46938	P46938	Transcriptional coactivator YAP1	Yap1	52.383	0	6	11	48977000	-2.1913	-2.34608	-2.11706	-2.44795	-2.11643	-2.3131	-2.32529	-2.4557	-2.24833	-2.45047	-2.30544	-1.64617	-1.59045	-2.13152	-1.34708	-2.31651	-1.95223	-2.31988	-2.26884	-2.19207	-2.35511	-2.30544
P46978	P46978	Dolichyl-diphosphooligosaccharide--protein glycosyltransferase subunit STT3A	Stt3a	80.597	0	17	58	2697800000	2.2405	2.33076	2.31868	2.33169	2.20894	2.29771	2.31123	2.24006	2.26071	2.29576	2.41341	2.38454	2.51051	2.54758	2.22169	2.67513	2.44593	2.69791	2.55495	2.5555	2.57056	2.41341
P47199	P47199	Quinone oxidoreductase	Cryz	35.268	0	17	62	2520300000	2.61307	2.3325	2.55091	1.97372	2.42255	2.30351	2.51045	1.91005	2.51071	2.00507	2.32711	2.29919	2.82854	2.5623	2.31875	2.18117	2.34271	2.5677	2.45321	2.61411	2.06309	2.32711
P47226	P47226	Testin	Tes	47.983	0	10	17	514140000	-0.569035	-0.16787	-1.21021	-0.180954	-0.384109	-0.373835	-0.39012	0.0116997	-0.597694	-0.113451	-0.403475	-0.628723	-0.551262	-0.325726	-0.842123	-0.0540733	-0.489496	-0.458597	-0.328779	-0.456299	-0.0919685	-0.403475
P47708	P47708	Rabphilin-3A	Rph3a	75.488	0	13	38	1284900000	0.725506	1.46309	-0.147881	0.641815	0.64724	1.0659	0.918499	0.72438	0.763346	0.657829	0.692564	0.484673	1.15506	1.09121	-0.108705	0.482517	0.528046	0.73258	0.699701	0.803423	0.512703	0.692564
P47738	P47738	Aldehyde dehydrogenase, mitochondrial	Aldh2	56.537	0	28	166	12719000000	4.72227	4.29391	4.77013	4.3898	4.55739	4.48319	4.36307	4.34933	4.70151	4.43342	4.52747	5.00992	4.37249	4.37327	4.87974	4.39698	4.89118	4.57509	4.57965	4.32682	4.38721	4.52747
P47740	P47740	Fatty aldehyde dehydrogenase	Aldh3a2	53.97	0	13	42	1667200000	1.59309	1.45964	2.31197	1.44334	1.59421	1.5481	1.60028	1.39119	1.58265	1.42044	1.53629	1.51233	1.74653	1.53028	1.46476	1.48617	1.54856	1.60218	1.56975	1.66091	1.34474	1.53629
P47746	P47746	Cannabinoid receptor 1	Cnr1	52.83	0	5	13	353710000	0.251076	0.366571	-0.170731	0.265745	0.29876	0.408874	0.49128	0.30958	0.209866	0.232128	0.352684	-0.193106	0.66894	0.643045	-1.07366	0.356819	0.0793304	0.670444	0.536949	0.566883	0.409412	0.352684
P47753	P47753	F-actin-capping protein subunit alpha-1	Capza1	32.939	0	13	50	2818700000	2.08166	1.96119	2.04477	2.04527	2.06356	1.91396	2.00262	2.01027	2.0494	1.98642	1.93786	1.99213	1.47315	1.76176	2.01891	1.83177	1.93748	1.79866	1.83995	1.88915	1.93387	1.93786
P47754	P47754	F-actin-capping protein subunit alpha-2	Capza2	32.967	0	14	127	18591000000	3.93693	3.90583	3.97073	3.83007	3.89464	3.89852	3.92213	3.92457	3.95293	3.93282	3.88374	4.11775	3.93052	3.90156	3.92786	3.88455	3.97266	3.95731	3.89719	3.85158	3.98268	3.88374
P47757	P47757	F-actin-capping protein subunit beta	Capzb	31.345	0	27	141	17456000000	4.74631	4.61519	4.68394	4.59295	4.64298	4.66488	4.70272	4.65667	4.7032	4.64495	4.65391	4.76806	5.23176	4.64215	4.67395	4.53266	4.6582	4.60749	4.56407	4.61813	4.5228	4.65391
P47758	P47758	Signal recognition particle receptor subunit beta	Srprb	29.579	0	11	25	415150000	-0.256084	-0.302538	-0.43119	-0.162655	-0.267941	-0.159414	-0.26293	-0.26993	-0.279005	-0.277882	-0.221004	-0.367483	-0.0250988	-0.179062	-0.403799	-0.22784	-0.352598	-0.192427	-0.273682	-0.217575	-0.260591	-0.221004
P47759	P47759	Neuron-specific protein family member 2	Nsg2	19	0	4	8	352930000	0.630655	0.549242	0.363529	0.820274	0.591669	0.660894	0.627331	0.784891	0.640305	0.819099	0.575106	0.393352	0.690752	0.683762	-0.26164	0.774544	0.418163	0.417069	0.671013	0.572828	0.733931	0.575106
P47791	P47791	Glutathione reductase, mitochondrial	Gsr	53.662	0	18	62	2242100000	2.02325	1.9053	1.66541	1.89643	1.94067	1.97765	2.04301	1.93727	1.98222	1.92919	1.9125	2.00029	2.03308	1.86752	1.94926	1.89185	1.95254	1.94485	1.92349	1.99552	1.9667	1.9125
P47802	P47802	Metaxin-1	Mtx1	35.623	0	14	55	3045900000	1.66789	1.41676	1.89524	1.69883	1.57395	1.55811	1.47636	1.63876	1.66081	1.63143	1.72082	2.83046	1.44757	1.87563	2.23983	1.35607	1.91416	1.67113	1.64651	1.80198	1.68119	1.72082
P47809	P47809	Dual specificity mitogen-activated protein kinase kinase 4	Map2k4	44.113	0	18	77	3074800000	2.68839	2.9038	2.49938	2.72199	2.70556	2.9034	2.84907	2.7137	2.72516	2.78127	2.81822	2.79318	3.09946	2.99437	2.5067	2.81055	2.7839	2.98483	2.94378	2.88302	2.89014	2.81822
P47811	P47811	Mitogen-activated protein kinase 14	Mapk14	41.287	0	9	18	255620000	-0.814974	-0.94595	-0.87335	-1.19922	-0.83221	-1.02023	-0.886749	-1.10428	-0.835896	-1.16853	-0.989386	-1.02887	-1.05419	-1.0792	-0.859787	-1.23124	-0.974533	-1.19799	-1.11215	-0.994034	-1.24032	-0.989386
P47856	P47856	Glutamine--fructose-6-phosphate aminotransferase [isomerizing] 1	Gfpt1	78.538	0	19	62	1816100000	1.80679	1.80559	1.70672	1.77666	1.79038	1.87641	1.8444	1.8111	1.75243	1.75597	1.70862	1.797	1.51716	1.62683	1.88537	1.69579	1.7421	1.67615	1.7258	1.70121	1.7072	1.70862
P47857	P47857	ATP-dependent 6-phosphofructokinase, muscle type	Pfkm	85.268	0	38	260	27502000000	4.88003	5.0187	5.03236	4.80185	4.8238	4.85899	4.92511	4.78516	4.90408	4.88379	5.02469	5.14771	5.19555	5.19372	5.12369	4.96967	5.08736	5.09021	5.08875	5.05266	4.98351	5.02469
P47867	P47867	Secretogranin-3	Scg3	53.326	0	19	56	1283500000	1.41206	1.42301	1.18784	1.70172	1.39319	1.57758	1.56364	1.91782	1.49267	1.76013	1.63474	1.5132	1.65194	1.65188	1.0817	1.83766	1.51777	1.70039	1.65218	1.63637	2.06701	1.63474
P47877	P47877	Insulin-like growth factor-binding protein 2	Igfbp2	32.846	0	8	18	238070000	-1.42616	-1.25606	-0.87911	-1.65796	-1.48132	-1.49565	-1.58366	-1.63269	-1.51077	-1.68406	-1.29458	-1.31278	-1.285	-1.28762	-0.887079	-1.29447	-1.26839	-1.27933	-1.42921	-1.25462	-1.409	-1.29458
P47911	P47911	60S ribosomal protein L6	Rpl6	33.509	0	23	194	23357000000	5.28934	5.15555	5.70609	5.39944	5.23333	5.2763	5.23661	5.37549	5.24319	5.36548	5.25222	5.4609	5.12736	5.12429	5.43901	5.44219	5.34356	5.31145	5.24799	5.24351	5.46465	5.25222
P47915	P47915	60S ribosomal protein L29	Rpl29	17.587	0	8	28	3173400000	2.21814	1.95646	3.30486	2.49103	2.08215	2.0805	2.0305	2.42626	2.27942	2.35124	2.3892	3.08712	1.99968	2.06252	3.60861	2.40799	2.75473	2.21145	2.25197	2.18739	2.61605	2.3892
P47934	P47934	Carnitine O-acetyltransferase	Crat	70.839	0	15	38	669980000	0.762346	0.706982	0.646339	0.710396	0.72522	0.772304	0.788481	0.73321	0.694445	0.692329	0.737366	0.892222	0.779613	0.695272	0.749006	0.709364	0.809319	0.867714	0.839451	0.768089	0.804607	0.737366
P47941	P47941	Crk-like protein	Crkl	33.83	0	8	31	1074300000	0.135286	0.00897217	0.1042	-0.0326042	0.09235	0.0437145	0.128759	0.0481701	0.0927048	-0.00972176	-0.0109558	-0.0910168	-0.261362	-0.0711498	-0.0606575	-0.050911	0.00811577	0.013689	-0.00456429	0.00648499	-0.0159264	-0.0109558
P47955	P47955	60S acidic ribosomal protein P1	Rplp1	11.475	0	3	22	3184700000	2.11078	2.22105	2.04427	2.1571	1.95504	2.232	2.24067	2.1459	2.07319	2.23614	2.04497	2.06315	2.27151	2.44258	1.99314	2.07559	1.97694	2.02327	2.15188	2.2097	1.94401	2.04497
P47962	P47962	60S ribosomal protein L5	Rpl5	34.4	0	17	146	25367000000	5.32046	5.18068	5.28954	5.26555	5.23477	5.35523	5.35325	5.31441	5.30511	5.32858	5.16868	5.2613	5.47369	5.01964	5.22743	5.2657	5.25194	5.23833	5.17953	5.19824	5.29103	5.16868
P47963	P47963	60S ribosomal protein L13	Rpl13	24.305	0	15	105	20528000000	4.57606	4.47692	4.45234	4.61651	4.49145	4.71501	4.68628	4.66875	4.48133	4.64375	4.50481	4.4873	4.3922	4.37464	4.57324	4.62356	4.52306	4.58019	4.46205	4.47524	4.63823	4.50481
P47964	P47964	60S ribosomal protein L36	Rpl36	12.215	0	3	22	1267900000	0.347425	0.22994	2.38228	0.943085	0.4555	0.425686	0.32147	0.71401	0.605745	0.801399	0.628386	1.21602	0.289431	0.637705	1.42827	1.00234	1.04953	0.904396	0.876913	0.71945	1.07943	0.628386
P48024	P48024	Eukaryotic translation initiation factor 1	Eif1	12.746	0	4	32	1027000000	0.885006	0.862982	0.75765	0.941996	0.80613	0.907375	0.908619	0.89506	0.918156	0.808359	0.617054	0.569481	0.408144	0.470232	0.861935	0.606937	0.652573	0.487106	0.488441	0.595335	0.463201	0.617054
P48036	P48036	Annexin A5	Anxa5	35.752	0	31	204	18649000000	5.42873	4.02776	5.96056	3.89852	5.23631	4.39654	4.99187	3.83535	5.24029	3.94815	4.89529	5.33241	4.1604	4.2596	6.49601	4.20393	5.58366	4.43124	4.56158	4.94684	4.03122	4.89529
P48193	P48193	Protein 4.1	Epb41	95.91	0	12	25	462860000	0.295105	0.0671616	0.154589	0.343414	0.26461	0.158054	0.227869	0.255861	0.241585	0.263309	0.193195	0.105864	0.0228863	0.116436	-0.0624676	0.252874	0.156343	0.205576	0.226704	0.219002	0.28076	0.193195
P48302	P48302	Endothelin B receptor	Ednrb	49.56	0	4	8	102760000	-1.4925	-1.53826	-0.32163	-1.6326	-1.43677	-1.80685	-1.59563	-1.67815	-1.49642	-1.68563	-1.4779	-1.81122	-1.15797	-1.29596	-2.02385	-1.16982	-1.55256	-1.44308	-1.49596	-1.52391	-1.13983	-1.4779
P48318	P48318	Glutamate decarboxylase 1	Gad1	66.648	0	19	87	3420200000	2.90977	3.3142	2.11326	3.06017	2.87394	3.15959	3.13274	3.17987	2.89358	3.07087	2.89628	2.68545	3.11914	3.14417	2.37331	2.7629	2.71954	2.8704	2.91292	2.93419	2.95463	2.89628
P48320	P48320	Glutamate decarboxylase 2	Gad2	65.223	0	10	33	2274000000	1.54763	2.06186	0.60276	1.60939	1.4584	1.8179	1.83804	1.69701	1.56832	1.61023	1.54143	1.67427	1.81243	2.03828	0.960655	1.20046	1.38642	1.72747	1.7839	1.71041	1.37495	1.54143
P48377	P48377	MHC class II regulatory factor RFX1	Rfx1	103.71	0	2	4	16060000	-3.88881	-4.07242	-3.82103	-4.08131	-3.90435	-4.04497	-4.03805	-3.96066	-3.93992	-4.02402	-3.97483	-3.82893	-3.9281	-3.92027	-3.45969	-3.83254	-3.83199	-3.99496	-3.87453	-3.83764	-3.91167	-3.97483
P48381;P48379	P48381	Transcription factor RFX3	Rfx3	83.511	0	8	15	115880000	-1.22479	-1.11509	-1.56058	-1.21135	-1.21032	-1.31499	-1.24444	-1.32404	-1.29672	-1.18154	-1.27541	-1.32517	0.162336	-1.09674	-2.67181	-0.853283	-1.3554	-1.16566	-0.934257	-1.39179	-1.31334	-1.27541
P48410	P48410	ATP-binding cassette sub-family D member 1	Abcd1	81.858	0	5	5	76272000	-2.0882	-2.10115	-2.42034	-2.31548	-1.94164	-2.0197	-1.78073	-2.20253	-2.12306	-2.2162	-2.20465	-2.17273	-2.36698	-2.26791	-1.88131	-2.38383	-2.02995	-2.18826	-2.1381	-2.09113	-2.44943	-2.20465
P48428	P48428	Tubulin-specific chaperone A	Tbca	12.758	0	9	36	2164600000	1.99639	1.93479	2.12274	2.11943	2.00286	1.95564	1.93454	2.14329	2.0185	2.14798	2.09003	2.47525	1.7195	1.77287	2.57468	2.08219	2.20277	1.94531	1.89831	1.8685	2.15637	2.09003
P48432;Q04892;Q811W0	P48432	Transcription factor SOX-2	Sox2	34.454	0	4	9	147930000	-1.89075	-2.26063	-1.15869	-2.15507	-1.98958	-2.33843	-2.1079	-2.24293	-1.96971	-2.04703	-1.91169	-1.69358	-2.42811	-2.18099	-1.4184	-1.96263	-1.64246	-1.95603	-2.0025	-1.86444	-2.07576	-1.91169
P48453	P48453	Serine/threonine-protein phosphatase 2B catalytic subunit beta isoform	Ppp3cb	59.173	0	15	94	6655800000	3.12255	3.44478	2.65374	3.25002	3.13253	3.32499	3.2716	3.32348	3.10306	3.35386	3.2977	3.22139	3.63619	3.58369	2.57937	3.3916	3.18097	3.41807	3.3841	3.3393	3.43315	3.2977
P48678	P48678	Prelamin-A/C;Lamin-A/C	Lmna	74.237	0	52	167	10023000000	4.39263	3.88299	4.85445	3.83228	4.38706	3.97125	4.14669	3.86978	4.36947	3.86109	4.20781	4.43879	3.84827	4.00375	5.04741	3.85203	4.47637	3.93461	3.98631	4.06636	3.86924	4.20781
P48722	P48722	Heat shock 70 kDa protein 4L	Hspa4l	94.381	0	53	198	8512000000	3.92083	3.67886	4.34897	3.56823	3.87438	3.75006	3.85157	3.6147	3.90309	3.61869	3.78457	3.96173	3.69267	3.70796	4.27612	3.47349	3.94419	3.6918	3.70353	3.78847	3.45977	3.78457
P48725	P48725	Pericentrin	Pcnt	329.46	0.00015985	3	3	4740600	-5.77454	-5.98927	-5.72615	-5.86507	-5.87883	-6.04995	-5.99385	-6.01549	-5.84687	-6.20325	-6.18422	-6.28802	-6.07273	-6.28082	-5.78662	-6.20174	-6.14733	-6.36917	-6.4603	-6.39719	-6.03875	-6.18422
P48758	P48758	Carbonyl reductase [NADPH] 1	Cbr1	30.641	0	21	126	10758000000	3.5581	3.61536	3.66942	3.66112	3.55054	3.62684	3.61459	3.64268	3.60445	3.70913	3.74459	4.04804	3.71701	3.79562	3.80168	3.8158	3.89956	3.8395	3.88455	3.76248	3.89486	3.74459
P48771	P48771	Cytochrome c oxidase subunit 7A2, mitochondrial	Cox7a2	9.2908	0	3	21	6429300000	2.5866	2.68348	2.5213	2.7103	2.5884	2.61184	2.41396	2.51277	2.69584	2.72768	2.6786	3.08308	3.44717	2.5514	2.63816	2.77151	2.83272	2.6534	2.5791	2.53886	2.65847	2.6786
P48774	P48774	Glutathione S-transferase Mu 5	Gstm5	26.635	0	20	104	8760900000	3.87686	3.66527	4.10118	3.55552	3.77366	3.6747	3.67787	3.42315	3.79476	3.59305	3.79065	4.24305	4.14189	3.98808	4.22877	3.73562	4.11216	3.89715	3.86523	3.88632	3.55832	3.79065
P48962	P48962	ADP/ATP translocase 1	Slc25a4	32.904	0	17	303	144960000000	7.86649	7.97496	8.05768	8.06113	7.84032	8.08187	8.0201	8.05765	7.89412	8.01256	7.94676	8.01096	8.05609	8.03591	7.7391	8.03012	7.94153	8.2864	8.18337	8.02677	8.17176	7.94676
P49070	P49070	Calcium signal-modulating cyclophilin ligand	Camlg	32.542	0	6	15	484690000	-0.410494	-0.260288	-0.555099	-0.330694	-0.32933	-0.164755	-0.26761	-0.22942	-0.356104	-0.255171	-0.278645	-0.456627	0.321526	-0.297455	-0.705955	-0.284782	-0.411558	-0.243238	-0.281029	-0.328814	-0.359995	-0.278645
P49135	P49135	TFIIH basal transcription factor complex helicase XPB subunit	Ercc3	89.125	0	5	10	72682000	-2.29973	-2.3494	-2.3159	-2.20213	-2.27237	-2.24431	-2.37943	-2.12928	-2.29547	-2.21443	-2.27361	-2.30779	-2.45851	-2.27936	-2.39699	-2.23491	-2.44929	-2.2218	-2.28001	-2.17409	-2.15994	-2.27361
P49138	P49138	MAP kinase-activated protein kinase 2	Mapkapk2	44.049	0	3	5	34334000	-2.4228	-2.41259	-2.31695	-2.56465	-2.5491	-2.48428	-2.51434	-2.63441	-2.61931	-2.69133	-2.51348	-2.02097	-2.46718	-1.98552	-1.86197	-2.73239	-2.16042	-2.49329	-2.18508	-2.40604	-2.20307	-2.51348
P49312	P49312	Heterogeneous nuclear ribonucleoprotein A1;Heterogeneous nuclear ribonucleoprotein A1, N-terminally processed	Hnrnpa1	34.196	0	27	263	47088000000	5.6193	5.7961	5.59028	5.9775	5.67041	5.82395	5.83594	6.05403	5.67187	6.06365	5.75856	5.50768	5.85675	5.67557	5.12925	6.01408	5.53237	5.77956	5.69013	5.75044	5.98406	5.75856
P49442	P49442	Inositol polyphosphate 1-phosphatase	Inpp1	43.346	0	11	41	1430100000	0.964375	1.06404	0.74239	1.0111	0.9205	1.1424	1.05185	1.05672	0.971846	1.04009	0.990065	1.21684	1.02064	1.11715	1.17724	1.02006	1.06813	1.05958	1.07452	0.974989	1.06876	0.990065
P49443	P49443	Protein phosphatase 1A	Ppm1a	42.432	0	20	64	2733900000	2.50414	2.60371	2.34998	2.50569	2.48848	2.63057	2.59978	2.59779	2.48416	2.5354	2.52389	2.43081	2.7665	2.74198	2.07604	2.58143	2.44392	2.74935	2.68684	2.63327	2.58617	2.52389
P49446	P49446	Receptor-type tyrosine-protein phosphatase epsilon	Ptpre	80.687	0	5	9	203090000	-1.29569	-1.12086	-1.50314	-1.21345	-1.29899	-1.10242	-1.20946	-1.2357	-1.3236	-1.21981	-1.30326	-1.28857	-1.58993	-1.07452	-1.43107	-1.36308	-1.49868	-1.24927	-1.23558	-1.22673	-1.46639	-1.30326
P49586	P49586	Choline-phosphate cytidylyltransferase A	Pcyt1a	41.666	0	11	38	1193200000	1.83787	1.70401	2.32331	1.88582	1.87238	1.76439	1.81921	1.91681	1.87216	1.94117	1.93254	2.06647	1.71862	2.01954	1.97388	1.97562	1.97404	2.01286	1.92926	1.9693	2.04953	1.93254
P49615	P49615	Cyclin-dependent-like kinase 5	Cdk5	33.288	0	15	42	1093800000	0.895245	1.01884	0.556179	1.0817	0.88891	1.03418	0.98848	1.23699	0.945435	1.17207	0.982365	1.29686	0.986002	1.10205	0.935532	1.08032	0.996582	1.13409	1.04649	0.974363	1.19038	0.982365
P49710	P49710	Hematopoietic lineage cell-specific protein	Hcls1	54.24	0.00029775	6	7	68317000	-2.63966	-2.99331	-2.84587	-3.28237	-2.73682	-3.09845	-3.06928	-3.3311	-2.73583	-3.32909	-3.01367	-2.9203	-2.91729	-3.02322	-3.33558	-2.97231	-2.94833	-2.93816	-3.03941	-3.02091	-2.8677	-3.01367
P49717	P49717	DNA replication licensing factor MCM4	Mcm4	96.735	0	18	25	436520000	0.474215	0.490282	0.42551	0.723684	0.429871	0.441324	0.511919	0.46003	0.402046	0.576368	0.496824	0.4063	0.56003	0.364391	0.548239	0.596226	0.342299	0.355234	0.537973	0.556519	0.560217	0.496824
P49718	P49718	DNA replication licensing factor MCM5	Mcm5	82.342	0	11	21	357770000	-0.872074	-1.02285	-0.973871	-0.730635	-0.832661	-0.803255	-0.79377	-0.84613	-0.890245	-0.726362	-0.922745	-0.826292	-0.977716	-0.729311	-0.865332	-0.77046	-0.884008	-0.874395	-0.717373	-0.765898	-0.946222	-0.922745
P49722	P49722	Proteasome subunit alpha type-2	Psma2	25.926	0	13	70	4796600000	2.7016	2.58744	2.73498	2.72544	2.64262	2.57556	2.59987	2.69431	2.63674	2.74728	2.71434	2.73384	3.04106	2.69402	2.58757	2.72882	2.65986	2.6984	2.66843	2.64187	2.72106	2.71434
P49769	P49769	Presenilin-1;Presenilin-1 NTF subunit;Presenilin-1 CTF subunit;Presenilin-1 CTF12	Psen1	52.639	0	4	10	86311000	-1.72817	-1.86334	-1.68307	-1.74308	-1.87975	-1.84283	-1.93473	-1.7486	-1.76592	-1.74097	-1.77181	-1.55895	-1.66895	-1.51754	-1.48607	-1.73043	-1.6326	-1.6458	-1.6161	-1.64866	-1.76721	-1.77181
P49817;P51637	P49817	Caveolin-1	Cav1	20.538	0.00015542	3	5	140940000	-1.32777	-1.49256	-0.76778	-1.63321	-1.31374	-1.54758	-1.4153	-1.60834	-1.40863	-1.61724	-1.39022	-1.45346	-1.68053	-1.60143	-0.5453	-1.63238	-1.24673	-1.64159	-1.61673	-1.53358	-1.7891	-1.39022
P49935	P49935	Pro-cathepsin H;Cathepsin H mini chain;Cathepsin H;Cathepsin H heavy chain;Cathepsin H light chain	Ctsh	37.17	0	3	10	127060000	-1.41372	-2.06141	-0.949831	-2.07895	-1.53	-1.93037	-1.59254	-2.05485	-1.3779	-1.99313	-1.55259	-1.29666	-2.19077	-1.92946	-0.488434	-1.90332	-1.08078	-1.97731	-1.78573	-1.56373	-1.93494	-1.55259
P49962	P49962	Signal recognition particle 9 kDa protein	Srp9	10.194	0	5	15	505630000	0.223375	0.134371	-0.12842	-0.0371151	-0.16729	-0.00967407	0.125969	0.216051	0.0705948	0.0368881	-0.0272255	-0.220877	-0.0494576	-0.0773067	-0.18606	-0.0201225	-0.0636272	-0.00921249	-0.0183582	0.0144367	0.0534573	-0.0272255
P50096	P50096	Inosine-5-monophosphate dehydrogenase 1	Impdh1	55.278	0	7	25	1628200000	0.0908356	-0.0100384	0.901749	0.896114	0.20373	0.0933456	0.232099	0.547281	-0.0948353	-0.61836	-0.0738945	0.0936031	-2.49938	-0.0734501	-0.169075	0.0655251	0.214004	0.0849342	0.0393333	0.0723419	0.172098	-0.0738945
P50136	P50136	2-oxoisovalerate dehydrogenase subunit alpha, mitochondrial	Bckdha	50.37	0	11	24	455030000	-0.273184	-0.309279	-0.65728	-0.311754	-0.28212	-0.248215	-0.192471	-0.24885	-0.191904	-0.256962	-0.274176	-0.295147	-0.430351	-0.290751	-0.457487	-0.340452	-0.276342	-0.188534	-0.223124	-0.191002	-0.290817	-0.274176
P50153	P50153	Guanine nucleotide-binding protein G(I)/G(S)/G(O) subunit gamma-4	Gng4	8.4047	0	6	30	1851400000	0.666855	0.772972	0.575899	0.901106	0.60689	0.751394	0.673281	0.869761	0.647615	0.895899	0.667284	0.400211	1.11272	0.976509	0.294344	0.730904	0.479776	0.678892	0.761871	0.775602	0.625572	0.667284
P50171	P50171	Estradiol 17-beta-dehydrogenase 8	Hsd17b8	26.588	0	4	10	82912000	-4.19196	-4.43764	-4.0891	-4.45409	-4.39031	-4.40196	-4.36468	-4.41089	-4.33177	-4.50955	-4.46381	-4.69113	-4.08569	-4.55384	-4.63969	-4.58657	-4.55885	-4.47868	-4.56828	-4.47255	-4.5075	-4.46381
P50247	P50247	Adenosylhomocysteinase	Ahcy	47.688	0	21	131	8358200000	4.0572	3.91974	4.35443	4.11243	3.9699	3.97146	4.03501	4.06203	4.08474	4.13598	4.11813	4.52637	3.91499	4.02207	4.98846	4.11519	4.2615	4.08494	4.09881	4.12307	4.07447	4.11813
P50285	P50285	Dimethylaniline monooxygenase [N-oxide-forming] 1	Fmo1	59.914	0	7	9	137790000	-2.69964	-2.65698	-3.46322	-2.74505	-2.74926	-2.51796	-2.58801	-2.85371	-2.78152	-2.79988	-2.74885	-3.01193	-2.9986	-2.95767	-2.95522	-2.87368	-2.90368	-2.81202	-2.88853	-2.74259	-3.01864	-2.74885
P50396	P50396	Rab GDP dissociation inhibitor alpha	Gdi1	50.521	0	34	441	88526000000	6.57953	6.73163	6.29124	6.80701	6.5838	6.79176	6.73351	6.91977	6.60011	6.89365	6.76611	6.86115	7.03187	6.9726	6.17137	6.88566	6.70991	6.98939	6.95301	6.81747	7.03482	6.76611
P50428	P50428	Arylsulfatase A	Arsa	53.748	0	3	4	98999000	-1.75279	-1.88151	-1.14293	-1.63251	-1.92105	-1.82723	-1.92669	-1.68616	-1.54158	-1.60394	-1.54528	-1.07548	-1.79301	-1.61422	-0.999395	-1.54297	-1.3665	-1.47859	-1.59066	-1.70495	-1.41126	-1.54528
P50429;Q32KI9	P50429	Arylsulfatase B	Arsb	59.646	0	12	27	1619000000	1.40696	0.936972	2.21277	0.834745	1.27862	0.937426	1.05543	0.733471	1.40426	0.88901	1.28565	1.45041	1.4423	1.34068	1.6658	1.1725	1.44686	1.26722	1.25497	1.39503	1.03075	1.28565
P50431	P50431	Serine hydroxymethyltransferase, cytosolic	Shmt1	52.6	0	5	8	74083000	-2.98937	-3.09089	-3.01949	-2.96749	-3.0163	-3.08902	-3.07878	-2.98147	-2.885	-2.81746	-2.83266	-2.77437	-2.55098	-2.8766	-2.97901	-2.67533	-2.92353	-2.81766	-2.90936	-2.80323	-2.78038	-2.83266
P50516	P50516	V-type proton ATPase catalytic subunit A	Atp6v1a	68.325	0	46	451	55687000000	5.79287	6.08357	5.62934	5.84373	5.77329	6.0458	6.01029	5.91871	5.85599	5.89441	5.85703	6.15391	6.43248	6.04928	5.63491	5.74942	5.79777	5.96322	5.92422	5.90941	5.90505	5.85703
P50518;Q9D593	P50518	V-type proton ATPase subunit E 1	Atp6v1e1	26.157	0	25	182	26611000000	5.41751	5.74388	4.93852	5.46042	5.38447	5.69381	5.6519	5.56186	5.4443	5.52613	5.48655	5.47523	5.60086	5.69254	5.02202	5.40248	5.38045	5.60962	5.59494	5.57785	5.539	5.48655
P50543	P50543	Protein S100-A11	S100a11	11.083	0	6	47	8112300000	3.69577	1.92974	4.50851	2.02747	3.41338	2.36761	3.01621	1.85503	3.51105	2.12622	3.09405	3.43496	1.7876	2.16322	4.41864	2.00022	3.51669	2.18747	2.5111	3.01443	1.55762	3.09405
P50544	P50544	Very long-chain specific acyl-CoA dehydrogenase, mitochondrial	Acadvl	70.875	0	28	96	2981600000	2.17799	1.96632	2.35772	1.87708	2.07737	1.96128	1.97935	1.88339	2.16335	1.87789	2.12062	2.43686	2.19251	1.94797	2.48279	1.92128	2.33053	2.12178	2.10156	2.11685	2.03182	2.12062
P50571	P50571	Gamma-aminobutyric acid receptor subunit beta-1	Gabrb1	54.1	0	1	4	55125000	-2.30165	-2.05286	-4.17954	-2.29806	-2.2426	-1.99108	-2.03531	-2.10194	-2.33365	-2.30335	-2.46206	-2.86239	-2.48263	-2.39223	-3.07292	-2.36128	-2.65702	-2.24107	-2.40329	-2.51744	-2.49891	-2.46206
P50580	P50580	Proliferation-associated protein 2G4	Pa2g4	43.698	0	28	171	15034000000	4.83826	4.81778	4.72835	4.94757	4.78132	4.87985	4.90034	5.00198	4.80638	4.98624	4.78273	4.69601	4.81668	4.77438	4.51782	4.9828	4.63995	4.79372	4.74265	4.75349	4.98411	4.78273
P50586	P50586	Tubby protein	Tub	55.361	0	7	11	140520000	-2.75578	-2.62742	-2.72762	-2.4764	-2.63991	-2.6785	-2.77273	-2.51382	-2.79067	-2.59027	-2.61022	-2.56771	-2.66837	-2.49322	-2.57009	-2.47549	-2.5464	-2.42638	-2.52766	-2.48918	-2.35542	-2.61022
P51125	P51125	Calpastatin	Cast	84.921	0	9	16	500250000	0.546965	0.346531	0.54579	0.440315	0.446091	0.347574	0.38538	0.52005	0.485445	0.545649	0.462124	0.623331	-0.119717	0.0485287	1.25185	0.173769	0.520693	-0.0701141	0.030344	0.312285	-0.0614452	0.462124
P51141	P51141	Segment polarity protein dishevelled homolog DVL-1	Dvl1	75.358	0	3	4	9649800	-5.3815	-5.32936	-5.69671	-5.4299	-5.51728	-5.33838	-5.47041	-5.40681	-5.55004	-5.78351	-5.6914	-5.98305	-5.70878	-5.76205	-6.01776	-5.70373	-6.00847	-5.91446	-5.9268	-5.84325	-5.9053	-5.6914
P51150	P51150	Ras-related protein Rab-7a	Rab7a	23.489	0	19	165	27184000000	5.22423	5.21594	5.00611	5.26776	5.19811	5.31107	5.2535	5.24043	5.17253	5.20585	5.14533	5.09567	5.38563	5.20096	4.8362	5.1751	5.05647	5.31505	5.21945	5.14562	5.20476	5.14533
P51163	P51163	Uroporphyrinogen-III synthase	Uros	28.504	0	8	25	584420000	0.510906	0.556261	0.284819	0.594595	0.521959	0.595875	0.526091	0.69219	0.565565	0.636618	0.564896	0.421251	0.583054	0.712484	0.242142	0.699776	0.520328	0.699003	0.678581	0.624281	0.701866	0.564896
P51174	P51174	Long-chain specific acyl-CoA dehydrogenase, mitochondrial	Acadl	47.907	0	17	63	2715900000	2.57347	2.42271	2.73475	2.22799	2.43732	2.41594	2.51874	2.20268	2.47827	2.24421	2.42353	2.53892	2.4583	2.42605	2.45646	2.29557	2.52176	2.5762	2.52523	2.57422	2.32177	2.42353
P51175	P51175	Protoporphyrinogen oxidase	Ppox	50.87	0	2	3	32546000	-4.06923	-3.97365	-3.56146	-3.96791	-3.99533	-4.02939	-4.0189	-3.82683	-3.94272	-3.84945	-4.08986	-4.09223	-3.73759	-4.06899	-4.51086	-4.35699	-4.3503	-4.59022	-4.39444	-4.40929	-4.06316	-4.08986
P51410	P51410	60S ribosomal protein L9	Rpl9	21.881	0	10	67	5000900000	2.59179	2.30632	3.73224	2.96118	2.61908	2.43549	2.43986	2.78328	2.80371	3.03317	2.84111	3.32261	2.31441	2.82253	3.50803	3.14703	3.22301	2.95166	2.97744	2.91155	3.26677	2.84111
P51432	P51432	1-phosphatidylinositol 4,5-bisphosphate phosphodiesterase beta-3	Plcb3	139.49	0	11	17	85325000	-1.31256	-1.57789	-1.01099	-1.42335	-1.35827	-1.47862	-1.43678	-1.4578	-1.2182	-1.06247	-0.964214	-0.887545	-0.77103	-0.989044	-0.951115	-0.969797	-0.877977	-0.961193	-0.936054	-0.912403	-1.04925	-0.964214
P51569	P51569	Alpha-galactosidase A	Gla	47.642	0	6	17	223780000	-0.506115	-0.474949	-0.70895	-0.556644	-0.461861	-0.502886	-0.44903	-0.450939	-0.554075	-0.621141	-0.569925	-0.585968	-0.463921	-0.488914	-0.588625	-0.585392	-0.571978	-0.494055	-0.51215	-0.511601	-0.512976	-0.569925
P51642	P51642	Ciliary neurotrophic factor	Cntf	22.587	0	3	5	57615000	-2.39385	-2.85092	-1.30331	-2.89582	-2.41427	-2.83006	-2.64314	-2.86548	-2.42092	-2.91467	-2.49466	-2.00794	-2.37012	-2.62381	-0.981441	-2.69812	-2.16107	-2.71457	-2.57175	-2.67986	-2.65505	-2.49466
P51655	P51655	Glypican-4;Secreted glypican-4	Gpc4	62.586	0	20	68	4568900000	3.14291	3.26536	3.60654	3.0968	3.1251	3.23259	3.24139	3.17524	3.19283	3.17737	3.17146	2.98194	3.13662	3.1541	3.13737	3.04563	2.95293	3.18406	3.05568	3.10912	3.05873	3.17146
P51660	P51660	Peroxisomal multifunctional enzyme type 2;(3R)-hydroxyacyl-CoA dehydrogenase;Enoyl-CoA hydratase 2	Hsd17b4	79.481	0	27	126	8027900000	3.398	3.43696	3.51758	3.39993	3.36174	3.43195	3.43382	3.37695	3.41208	3.51391	3.64074	3.77891	3.80645	3.66926	3.89814	3.70709	3.71099	3.76922	3.732	3.7045	3.65809	3.64074
P51791	P51791	H(+)/Cl(-) exchange transporter 3	Clcn3	90.868	0	4	12	216320000	-1.27387	-1.29826	-0.862471	-1.17292	-1.22247	-1.37197	-1.33601	-1.23199	-1.24059	-1.15129	-1.18284	-0.629629	-1.18257	-0.995867	-0.362364	-1.03346	-1.07506	-1.07573	-1.14444	-1.23613	-0.978281	-1.18284
P51807	P51807	Dynein light chain Tctex-type 1	Dynlt1	12.483	0	5	23	1626800000	0.836695	0.749561	0.32686	0.823015	0.907589	0.853725	0.72521	0.879	0.858866	0.829739	0.867044	0.826242	0.228653	1.42606	0.502163	1.13574	0.768129	1.06745	1.08326	0.976395	0.927671	0.867044
P51830	P51830	Adenylate cyclase type 9	Adcy9	150.95	0	7	11	134130000	-1.43641	-1.16601	-1.27169	-1.24206	-1.32015	-1.21236	-1.28468	-1.20416	-1.41498	-1.25371	-1.3075	-1.31709	-1.33938	-1.04547	-1.42471	-1.29736	-1.20696	-1.13112	-1.10392	-1.20951	-1.13194	-1.3075
P51855	P51855	Glutathione synthetase	Gss	52.246	0	14	37	392330000	-0.0681038	-0.0452595	-0.17247	-0.251625	-0.101259	-0.119246	-0.141069	-0.18885	-0.112284	-0.228832	-0.130175	-0.109709	-0.245029	-0.166157	0.0117607	-0.283157	0.041481	-0.167986	-0.136484	-0.151802	-0.218403	-0.130175
P51859	P51859	Hepatoma-derived growth factor	Hdgf	26.268	0	15	62	4108900000	3.25638	2.70171	3.63987	3.10844	3.12342	2.87568	2.99635	2.9575	3.21203	3.12601	3.17987	3.46267	2.6781	2.98969	3.7808	3.14981	3.33452	3.01122	3.02754	3.07654	3.05977	3.17987
P51863	P51863	V-type proton ATPase subunit d 1	Atp6v0d1	40.301	0	23	158	13256000000	4.18595	4.34436	4.05628	4.26835	4.19906	4.36801	4.28829	4.33294	4.25216	4.32367	4.33427	4.41752	4.57117	4.68362	3.82529	4.41748	4.31968	4.66106	4.58713	4.51116	4.59139	4.33427
P51880	P51880	Fatty acid-binding protein, brain	Fabp7	14.893	0	10	360	73633000000	6.44264	6.65597	6.62985	6.98436	6.50433	6.83361	6.62175	7.06736	6.54371	6.94876	6.41303	7.10791	6.49276	6.17774	7.10487	6.52032	6.54492	6.37667	6.3697	6.07836	6.73887	6.41303
P51881	P51881	ADP/ATP translocase 2;ADP/ATP translocase 2, N-terminally processed	Slc25a5	32.931	0	16	92	23785000000	5.73234	5.7849	5.85784	5.60741	5.61875	5.64526	5.72633	5.60155	5.70134	5.3895	5.17122	5.37332	5.26673	5.18683	5.38077	5.19142	5.24439	5.47757	5.29202	5.28163	5.21343	5.17122
P51906	P51906	Excitatory amino acid transporter 3	Slc1a1	56.693	0	3	9	120410000	-1.92077	-1.81201	-2.14942	-1.74124	-1.85743	-1.77493	-1.89216	-1.812	-1.99528	-1.73926	-1.91097	-2.02597	-1.58936	-1.2996	-1.26001	-1.81282	-2.05486	-1.90911	-1.48033	-1.70221	-1.86379	-1.91097
P51912	P51912	Neutral amino acid transporter B(0)	Slc1a5	58.482	0	2	6	16211000	-4.11038	-4.26322	-4.68521	-4.08067	-4.04093	-4.00896	-3.87568	-4.22405	-3.9623	-4.09941	-4.22773	-4.23799	-4.60967	-4.35608	-4.70762	-4.11903	-4.18704	-4.0581	-3.87661	-3.80172	-4.65216	-4.22773
P51954	P51954	Serine/threonine-protein kinase Nek1	Nek1	136.69	0	9	15	76440000	-2.6161	-2.65639	-2.54678	-2.91032	-2.64201	-2.81389	-2.73623	-2.9041	-2.64763	-2.97108	-2.80037	-2.969	-2.83192	-2.82395	-2.76049	-2.87466	-2.73504	-2.7647	-2.79584	-2.8085	-2.83547	-2.80037
P52019	P52019	Squalene monooxygenase	Sqle	63.769	0	6	11	291540000	-0.446485	-0.184769	-0.42083	-0.101496	-0.20833	-0.181444	-0.202431	-0.18091	-0.263794	-0.0832806	-0.414345	-0.768587	-0.875	-0.541201	-0.307699	-0.221193	-0.524757	-0.580658	-0.543957	-0.535345	-0.541605	-0.414345
P52196	P52196	Thiosulfate sulfurtransferase	Tst	33.466	0	11	44	1929700000	2.04973	1.83913	1.76535	1.72399	1.84986	1.94596	1.99415	1.67253	2.0107	1.79506	1.83925	1.98114	2.05591	1.85044	1.63393	1.73834	1.97405	2.00872	2.00374	2.07115	1.8043	1.83925
P52293	P52293	Importin subunit alpha-1	Kpna2	57.927	0	8	13	193860000	-1.3599	-1.42016	-1.27529	-1.31671	-1.36242	-1.45911	-1.4069	-1.31761	-1.25113	-1.32752	-1.31706	-1.76284	-1.16389	-0.942179	-2.30235	-1.42062	-1.65434	-1.28083	-1.3527	-1.34313	-1.45535	-1.31706
P52332	P52332	Tyrosine-protein kinase JAK1	Jak1	133.37	0	12	19	165990000	-0.923584	-0.716549	-1.00077	-1.08014	-0.967701	-1.01963	-0.93758	-1.01701	-0.955135	-1.01539	-0.934154	-0.947037	-1.08003	-0.916214	-0.905026	-0.861341	-0.905029	-0.953443	-0.861174	-0.898203	-0.862337	-0.934154
P52431	P52431	DNA polymerase delta catalytic subunit	Pold1	123.79	0.00072485	3	3	9088600	-5.3758	-5.64544	-5.53915	-5.56062	-5.55315	-5.65116	-5.56106	-5.52061	-5.62009	-5.67171	-5.89051	-6.07703	-6.19235	-6.05632	-5.78515	-5.73202	-5.93057	-5.98874	-5.87653	-5.78645	-5.88674	-5.89051
P52432	P52432	DNA-directed RNA polymerases I and III subunit RPAC1	Polr1c	39.106	0	4	7	94356000	-3.34854	-3.33604	-3.25326	-3.22432	-3.24441	-3.31363	-3.4192	-3.30062	-3.37609	-3.35885	-3.39677	-3.42818	-3.63178	-3.40952	-3.62882	-3.52585	-3.51332	-3.43372	-3.55871	-3.49226	-3.39302	-3.39677
P52479	P52479	Ubiquitin carboxyl-terminal hydrolase 10	Usp10	87.021	0	15	43	1870300000	1.93321	1.99589	1.56696	1.96781	2.00175	2.03455	2.04833	1.9857	1.88346	2.00981	1.86448	1.76514	1.89633	1.82658	1.65231	1.96954	1.76725	1.91214	1.85742	1.80974	1.94962	1.86448
P52480	P52480	Pyruvate kinase PKM	Pkm	57.844	0	48	698	188150000000	7.9438	8.22724	8.15738	7.78334	7.82693	8.03552	8.11719	7.70588	7.97538	7.80338	7.99285	8.14437	8.23823	8.37949	7.9793	7.9414	7.88707	7.94378	8.00586	8.10165	7.64834	7.99285
P52483;P52482	P52483;P52482	Ubiquitin-conjugating enzyme E2 E3;Ubiquitin-conjugating enzyme E2 E1	Ube2e3;Ube2e1	22.912	0	1	10	216410000	-1.53707	-1.42986	-1.85594	-1.28679	-1.53833	-1.50032	-1.4944	-1.35133	-1.5995	-1.33402	-1.53053	-1.8163	-1.42685	-1.5245	-2.19532	-1.32216	-1.77166	-1.5423	-1.5593	-1.55478	-1.41433	-1.53053
P52503	P52503	NADH dehydrogenase [ubiquinone] iron-sulfur protein 6, mitochondrial	Ndufs6	13.02	0	8	56	4816900000	1.93185	1.95854	2.75004	2.12358	1.94082	1.99652	1.93728	2.06599	1.98392	2.11767	2.04366	2.35076	1.94192	1.92409	2.32095	2.04607	2.13838	2.08922	2.06719	2.01432	2.11171	2.04366
P52623	P52623	Uridine-cytidine kinase 1	Uck1	31.068	0	6	13	156550000	-1.5086	-1.36424	-1.53172	-1.4455	-1.36956	-1.42819	-1.43601	-1.40684	-1.5101	-1.45694	-1.49004	-1.47924	-1.5595	-1.47741	-1.5163	-1.42654	-1.5572	-1.40645	-1.51219	-1.47201	-1.33545	-1.49004
P52734	P52734	FYVE, RhoGEF and PH domain-containing protein 1	Fgd1	106.36	0	6	11	183760000	-0.962996	-1.00597	-0.584791	-0.949696	-1.01234	-0.887316	-1.01457	-0.84679	-1.01978	-0.939642	-1.03023	-1.05965	-0.88316	-0.983854	-1.37939	-1.02992	-1.12526	-1.185	-1.01943	-1.05372	-1.24848	-1.03023
P52760	P52760	Ribonuclease UK114	Hrsp12	14.255	0	11	119	12263000000	4.54218	3.75757	4.23404	3.54126	4.26151	4.15519	4.38853	3.30841	4.37505	3.51855	3.9859	4.36092	3.76547	3.87234	4.28356	3.33238	4.37985	4.11988	4.19181	4.33648	3.2763	3.9859
P52795	P52795	Ephrin-B1	Efnb1	37.859	0	7	19	670560000	0.893335	1.06007	0.85294	1.05532	0.93042	1.09635	1.02831	1.03587	0.896906	1.05292	1.05146	0.944283	1.09537	1.28533	0.448709	1.07793	0.98	1.16126	1.1367	1.12628	1.10001	1.05146
P52800	P52800	Ephrin-B2	Efnb2	37.202	0	4	11	443840000	0.171884	0.465561	-0.15674	0.345505	0.0578995	0.209295	0.11487	0.34041	0.121256	0.298309	0.134686	-0.0405064	0.35203	0.264149	-0.55031	0.0546074	-0.0324574	0.0830593	0.0875187	0.0496941	0.100689	0.134686
P52825	P52825	Carnitine O-palmitoyltransferase 2, mitochondrial	Cpt2	73.98	0	19	36	681070000	0.0379562	-0.321268	0.606609	-0.356066	-0.0150394	-0.133125	-0.0824509	-0.324179	0.0534954	-0.291372	-0.0525856	0.0226994	-0.0746193	-0.163258	0.0179157	-0.0847359	0.0621758	-0.0406342	-0.0574341	0.00636292	-0.209328	-0.0525856
P52875	P52875	Transmembrane protein 165	Tmem165	34.79	0	3	8	109260000	-1.76732	-1.96587	-2.30916	-1.76368	-1.8823	-1.62009	-1.71081	-1.68089	-1.75563	-1.71277	-1.9555	-2.15274	-2.06027	-1.88733	-2.08785	-1.95502	-1.97105	-1.98883	-1.97368	-2.14479	-2.22333	-1.9555
P52912	P52912	Nucleolysin TIA-1	Tia1	42.799	0	6	17	315130000	-0.735445	-0.648548	-1.03355	-0.717026	-0.819231	-0.694935	-0.67214	-0.647169	-0.861685	-0.735102	-0.812056	-0.886671	-0.715519	-0.702774	-0.879309	-0.726601	-0.791519	-0.74737	-0.682419	-0.693644	-0.689976	-0.812056
P52963	P52963	Band 4.1-like protein 4A	Epb41l4a	78.532	0	5	10	40554000	-2.73062	-3.09268	-1.96156	-3.00124	-2.74922	-3.01055	-2.91542	-2.98974	-2.76267	-2.97479	-2.83275	-2.89836	-2.87756	-3.01029	-2.38191	-2.92577	-2.76039	-2.88851	-2.87448	-2.90045	-3.05922	-2.83275
P53026	P53026	60S ribosomal protein L10a	Rpl10a	24.916	0	14	85	10770000000	4.31556	4.21245	4.44994	4.3642	4.31286	4.29583	4.36652	4.41207	4.31803	4.51035	4.38412	4.80339	4.26377	4.25002	4.8541	4.48864	4.565	4.4368	4.39268	4.30731	4.59161	4.38412
P53395	P53395	Lipoamide acyltransferase component of branched-chain alpha-keto acid dehydrogenase complex, mitochondrial	Dbt	53.246	0	17	43	1142400000	1.30274	1.11643	1.53023	1.32865	1.32949	1.29429	1.37704	1.33736	1.42322	1.43552	1.42361	1.57812	1.19251	1.29068	1.45092	1.32764	1.51381	1.46748	1.51082	1.44981	1.45007	1.42361
P53612	P53612	Geranylgeranyl transferase type-2 subunit beta	Rabggtb	37.803	0	3	8	331120000	-0.531395	-0.524088	-0.81222	-0.408674	-0.51782	-0.539024	-0.50411	-0.377619	-0.516914	-0.431751	-0.543245	-0.668182	-0.4055	-0.403772	-0.904135	-0.429224	-0.583485	-0.536539	-0.502043	-0.540394	-0.494593	-0.543245
P53702	P53702	Cytochrome c-type heme lyase	Hccs	30.977	0	9	35	777950000	0.170895	0.268032	-0.0797996	0.127415	0.20113	0.275974	0.300051	0.16436	0.138926	0.128269	0.0153351	-0.1171	0.240065	0.143974	-0.313526	0.109205	-0.0921268	0.174246	0.10503	0.140142	0.116503	0.0153351
P53798	P53798	Squalene synthase	Fdft1	48.154	0	13	43	1440300000	1.21433	1.26563	1.5064	1.52899	1.26538	1.40657	1.34161	1.56072	1.23173	1.57157	1.32997	1.22588	1.90467	1.13351	1.5671	1.37694	1.23757	1.25181	1.24093	1.26651	1.43512	1.32997
P53810	P53810	Phosphatidylinositol transfer protein alpha isoform	Pitpna	31.893	0	22	125	9381500000	4.09837	4.1699	4.26437	4.27447	4.12536	4.23175	4.20918	4.36639	4.18784	4.39744	4.33606	4.26507	4.56055	4.50245	3.78217	4.4037	4.30668	4.51011	4.48306	4.37891	4.56198	4.33606
P53811	P53811	Phosphatidylinositol transfer protein beta isoform	Pitpnb	31.487	0	13	46	2378300000	1.86331	1.99987	1.44265	1.96149	1.86341	1.98849	1.96531	2.02384	1.82927	2.00202	1.86139	1.65548	2.12973	2.00244	1.31207	1.89356	1.72639	1.98301	1.87878	1.87519	1.86208	1.86139
P53986	P53986	Monocarboxylate transporter 1	Slc16a1	53.267	0	10	25	1813300000	1.78245	0.633501	2.29667	0.400206	1.61171	0.960886	1.44607	0.246521	1.55042	0.340309	1.2988	1.50094	0.716513	0.856384	1.85398	0.737616	1.78474	1.00624	1.01662	1.28157	0.611217	1.2988
P53994	P53994	Ras-related protein Rab-2A	Rab2a	23.547	0	9	136	18518000000	4.94153	5.1393	4.54495	5.10782	4.92106	5.17868	5.15111	5.10097	4.92771	5.15148	4.99509	5.00286	5.50368	5.148	4.62025	5.15485	4.90334	5.18329	5.16397	5.08281	5.16784	4.99509
P53995	P53995	Anaphase-promoting complex subunit 1	Anapc1	215.99	0	25	43	551060000	0.465885	0.404531	0.66432	0.478805	0.40691	0.527044	0.42528	0.524281	0.441996	0.503948	0.458164	0.385136	0.476442	0.447954	0.378819	0.514908	0.409681	0.504618	0.470266	0.435156	0.559681	0.458164
P53996	P53996	Cellular nucleic acid-binding protein	Cnbp	19.592	0	12	55	5901200000	2.42705	2.6477	2.20029	2.59983	2.35485	2.50233	2.47071	2.58053	2.26974	2.38716	2.0788	1.83914	1.22221	1.83957	1.77128	2.04569	1.96542	2.00307	1.89468	1.96844	2.17631	2.0788
P54071	P54071	Isocitrate dehydrogenase [NADP], mitochondrial	Idh2	50.906	0	27	150	13403000000	4.58216	3.5177	5.63721	3.87942	4.35749	3.97627	4.3449	3.69319	4.57519	3.9549	4.35897	4.93699	3.8147	3.90066	5.63303	4.02165	4.82226	4.14992	4.261	4.47024	3.82653	4.35897
P54103	P54103	DnaJ homolog subfamily C member 2;DnaJ homolog subfamily C member 2, N-terminally processed	Dnajc2	71.721	0	14	26	650920000	0.534306	0.38273	0.630949	0.503614	0.534359	0.430256	0.41964	0.489311	0.483666	0.460259	0.441666	0.533661	0.284569	0.348969	0.594027	0.46785	0.599739	0.302328	0.421389	0.373627	0.475309	0.441666
P54116	P54116	Erythrocyte band 7 integral membrane protein	Stom	31.375	0	9	38	1379700000	1.32032	1.01174	1.333	0.876844	1.24019	1.00305	1.16173	0.76251	1.30683	0.879959	1.07905	1.40841	0.864759	0.907311	1.82095	0.913086	1.3653	0.990379	1.07723	1.13403	0.851862	1.07905
P54227;REV__Q9WTN3	P54227	Stathmin	Stmn1	17.274	0	17	364	149530000000	6.91873	7.04333	6.28315	7.74116	7.06001	7.14815	7.07216	7.89265	6.98362	7.77559	7.36566	7.21363	7.143	7.24881	6.10009	7.76656	7.2279	7.33792	7.29705	7.13835	7.96105	7.36566
P54276	P54276	DNA mismatch repair protein Msh6	Msh6	151.08	0	11	19	147080000	-1.67992	-1.69716	-1.71114	-1.57715	-1.53316	-1.72401	-1.73657	-1.63128	-1.62163	-1.57756	-1.58232	-1.72587	-1.74047	-1.57736	-1.56652	-1.59618	-1.60377	-1.5498	-1.58579	-1.52413	-1.5391	-1.58232
P54285	P54285	Voltage-dependent L-type calcium channel subunit beta-3	Cacnb3	54.571	0	6	10	69097000	-3.79941	-3.59202	-4.29348	-3.70993	-3.87183	-3.49406	-3.6615	-3.57758	-3.74348	-3.69209	-3.69348	-3.808	-3.52291	-3.58825	-4.10503	-3.65773	-3.80167	-3.57559	-3.64663	-3.64549	-3.58132	-3.69348
P54728	P54728	UV excision repair protein RAD23 homolog B	Rad23b	43.512	0	13	88	5325800000	3.67007	3.51139	3.93981	3.74153	4.0417	3.75223	3.65459	3.83101	3.78219	3.84002	3.85792	3.73549	4.05666	3.9543	3.42873	3.84908	3.87493	3.92007	3.85313	3.84318	3.88966	3.85792
P54729	P54729	NEDD8 ultimate buster 1	Nub1	70.306	0	18	34	534930000	0.468456	0.277681	0.43672	0.280405	0.452431	0.337404	0.38175	0.320171	0.383175	0.26475	0.350386	0.497616	0.118851	0.183107	0.567675	0.289865	0.489208	0.274128	0.259083	0.308243	0.365377	0.350386
P54731	P54731	FAS-associated factor 1	Faf1	73.862	0	11	31	609000000	0.671446	0.710651	0.1847	0.747496	0.66979	0.650934	0.667829	0.73292	0.626985	0.723278	0.725174	0.464916	0.674892	0.7341	0.288597	0.757774	0.575651	0.742443	0.656279	0.7493	0.74572	0.725174
P54754;P54761;Q03145	P54754	Ephrin type-B receptor 3	Ephb3	109.66	0	6	12	205110000	-0.425064	-0.242088	-0.714081	-0.305534	-0.455561	-0.308664	-0.355869	-0.3095	-0.457554	-0.373102	-0.469666	-0.694769	-0.716467	-0.445539	-0.862831	-0.351814	-0.686403	-0.396753	-0.375776	-0.524941	-0.378347	-0.469666
P54763	P54763	Ephrin type-B receptor 2	Ephb2	109.9	0	20	63	745980000	0.548346	0.63697	0.39205	0.635574	0.543169	0.568125	0.515471	0.647991	0.522905	0.643869	0.669065	0.483866	0.737684	0.809364	0.291447	0.71435	0.490829	0.651779	0.655514	0.640543	0.689047	0.669065
P54775	P54775	26S protease regulatory subunit 6B	Psmc4	47.408	0	27	164	12849000000	3.82186	3.85998	3.57867	3.82491	3.80793	3.84129	3.86642	3.86887	3.8041	3.85693	3.78561	3.68612	4.06766	3.83797	3.48828	3.80441	3.72348	3.8048	3.76815	3.79235	3.85517	3.78561
P54797	P54797	Transport and Golgi organization 2 homolog	Tango2	30.947	0	4	7	290660000	-0.342405	-0.459299	-0.174151	-0.479176	-0.270401	-0.445265	-0.41194	-0.49408	-0.235806	-0.557121	-0.275274	0.094841	-0.272062	-0.00674629	0.0512257	-0.372726	-0.153414	-0.506803	-0.0286369	-0.203318	-0.149261	-0.275274
P54818	P54818	Galactocerebrosidase	Galc	77.256	0	4	8	100790000	-1.68545	-1.85301	-1.7797	-2.09687	-1.66182	-1.92415	-1.77053	-2.04948	-1.74985	-2.11346	-1.97847	-1.92984	-2.07366	-2.1004	-1.91362	-2.19425	-1.68943	-2.03877	-2.04501	-1.89147	-2.19454	-1.97847
P54822	P54822	Adenylosuccinate lyase	Adsl	54.866	0	22	52	2611600000	1.88467	1.67139	1.90625	1.71457	1.85242	1.71741	1.86143	1.73252	1.89365	1.77359	1.7769	2.17893	1.68852	1.61045	2.636	1.76388	2.06194	1.63342	1.64144	1.69789	1.76393	1.7769
P54823	P54823	Probable ATP-dependent RNA helicase DDX6	Ddx6	54.191	0	21	75	4430500000	3.05703	2.89586	2.94262	3.02411	3.02987	2.99639	2.99994	3.02777	3.06379	3.06421	3.03618	2.97417	3.12837	2.99518	2.89838	3.08039	2.96464	2.99919	3.00221	2.9711	3.07306	3.03618
P54830	P54830	Tyrosine-protein phosphatase non-receptor type 5	Ptpn5	60.815	0	6	15	261070000	-0.862444	-0.790709	-1.2985	-0.830225	-0.91262	-0.695906	-0.69734	-0.85709	-0.904745	-0.828861	-0.899496	-1.132	-0.681881	-0.796484	-1.51223	-0.855293	-1.1056	-0.751003	-0.823513	-0.872849	-0.885281	-0.899496
P54923	P54923	[Protein ADP-ribosylarginine] hydrolase	Adprh	40.068	0	18	69	3611200000	2.38644	2.30318	2.66116	2.39205	2.37634	2.33674	2.30577	2.37344	2.43291	2.37128	2.39735	2.56521	2.66357	2.42736	2.34827	2.4463	2.49834	2.52065	2.49671	2.48301	2.43778	2.39735
P55012	P55012	Solute carrier family 12 member 2	Slc12a2	131.03	0	11	26	761500000	0.204506	0.370541	-0.00402069	0.213335	0.171921	0.182295	0.13868	0.211971	0.138926	0.189959	0.117914	-0.0328274	0.504904	0.100544	-0.0111694	0.0427589	0.0106258	0.108541	-3.8147e-06	0.113916	-0.0744972	0.117914
P55065	P55065	Phospholipid transfer protein	Pltp	54.452	0	4	5	65200000	-3.1886	-3.83713	-2.69607	-3.79379	-3.4323	-3.7216	-3.6859	-3.77088	-3.32186	-3.86821	-3.42841	-3.26354	-4.07351	-4.07546	-2.68764	-3.97982	-3.36312	-3.97239	-4.05145	-3.8324	-4.348	-3.42841
P55066	P55066	Neurocan core protein	Ncan	137.2	0	11	19	445910000	-0.646744	-0.397839	-1.11027	-0.547754	-0.622339	-0.578505	-0.60609	-0.317049	-0.650005	-0.54569	-0.469215	-0.47772	-0.201969	-0.157902	-0.977026	-0.44162	-0.458595	-0.173199	-0.24202	-0.241112	-0.29545	-0.469215
P55088	P55088	Aquaporin-4	Aqp4	34.436	0	4	17	4131300000	3.25849	2.43509	4.04878	2.44435	3.04375	2.91769	3.11247	2.18716	3.16856	2.3958	3.09498	3.12527	2.77795	2.87324	3.85992	2.73241	3.25517	3.15189	3.26766	3.21034	2.56324	3.09498
P55096	P55096	ATP-binding cassette sub-family D member 3	Abcd3	75.474	0	25	76	4672800000	2.98383	3.03122	3.09111	3.0874	3.01411	3.11536	3.07032	2.99646	2.96649	3.08275	3.08411	3.2187	2.95177	3.19662	3.30681	3.18822	3.21651	3.33897	3.26221	3.19385	3.18615	3.08411
P55098	P55098	Peroxisome biogenesis factor 2	Pex2	34.731	0.0079398	1	2	12879000	-4.04505	-3.93481	-4.22208	-4.07299	-3.85331	-4.12289	-4.17814	-4.06546	-4.17211	-4.10019	-4.03093	-4.07287	-4.11562	-3.82308	-4.33505	-3.84802	-4.0942	-4.06564	-4.09724	-4.04689	-3.8694	-4.03093
P55194	P55194	SH3 domain-binding protein 1	Sh3bp1	74.172	0	2	2	73245000	-4.52437	-4.32844	-5.1055	-4.37096	-4.56553	-4.27846	-4.52294	-4.22246	-4.56004	-4.23066	-4.44888	-4.53663	-3.71746	-4.64862	-4.37637	-4.39953	-4.37475	-4.67148	-4.38508	-4.31697	-4.22762	-4.44888
P55258	P55258	Ras-related protein Rab-8A	Rab8a	23.668	0	6	23	776780000	0.257776	0.0351105	0.554039	0.257645	0.209141	0.116316	0.079649	0.249441	0.187405	0.305378	0.306225	0.488361	0.273687	0.340567	0.245859	0.482771	0.385387	0.482462	0.410883	0.380257	0.508448	0.306225
P55264	P55264	Adenosine kinase	Adk	40.148	0	17	74	3411100000	3.25834	2.83183	3.31626	2.83845	3.05995	2.99398	3.03718	2.77408	3.13759	2.8658	2.97883	3.07066	2.99756	2.96318	2.87382	2.90254	3.08625	3.07285	3.01818	3.06868	2.79208	2.97883
P55288	P55288	Cadherin-11	Cdh11	88.111	0	12	34	521130000	0.337345	0.342972	0.38159	0.342705	0.33898	0.585054	0.344931	0.28297	0.311966	0.323149	0.368324	0.236837	0.330755	0.411657	0.211758	0.272589	0.335598	0.423269	0.349684	0.438824	0.212303	0.368324
P55302	P55302	Alpha-2-macroglobulin receptor-associated protein	Lrpap1	42.215	0	28	116	6645200000	3.22076	3.01539	3.49856	3.1983	3.1224	3.10949	3.17194	3.16485	3.23609	3.21758	3.33444	3.45062	3.34523	3.43832	3.38934	3.3643	3.39058	3.44469	3.43195	3.42408	3.37486	3.33444
P55821	P55821	Stathmin-2	Stmn2	20.828	0	8	58	24752000000	4.68619	4.95326	3.71957	5.5173	4.83909	4.99998	4.92182	5.70436	4.72942	5.51188	5.0459	4.6194	4.97783	4.93547	3.16881	5.48987	4.74015	4.92439	4.89303	4.77532	5.58471	5.0459
P55937	P55937	Golgin subfamily A member 3	Golga3	167.22	0	31	65	881650000	0.690035	0.789621	0.569679	0.787004	0.712999	0.745455	0.70151	0.819641	0.710785	0.770618	0.727085	0.623791	0.753374	0.687592	0.531334	0.725922	0.650776	0.696995	0.662571	0.663559	0.793446	0.727085
P56135	P56135	ATP synthase subunit f, mitochondrial	Atp5j2	10.344	0	4	30	7877400000	1.94637	1.82997	2.59182	2.16579	1.90104	1.75916	1.8336	1.98968	1.89878	2.02338	1.97018	2.29235	1.72442	1.95703	2.18185	1.97213	2.18491	2.2164	2.12709	2.02809	2.26662	1.97018
P56183	P56183	Ribosomal RNA processing protein 1 homolog A	Rrp1	54.776	0	5	12	92206000	-1.73006	-1.75042	-1.86795	-1.59706	-1.75847	-1.75223	-1.75766	-1.685	-1.72696	-1.56825	-1.73371	-1.94994	-0.906444	-1.89049	-1.83054	-1.78283	-2.05117	-1.89305	-1.92611	-1.84407	-1.75211	-1.73371
P56212	P56212	cAMP-regulated phosphoprotein 19	Arpp19	12.293	0	3	7	361590000	-1.15718	-1.35563	-1.89552	-1.3107	-1.2889	-1.25134	-1.19738	-1.13343	-1.3758	-1.28411	-1.27476	-1.53062	-1.01195	-1.21688	-1.65864	-1.06519	-1.42977	-1.13936	-1.29289	-1.22119	-1.15363	-1.27476
P56371	P56371	Ras-related protein Rab-4A	Rab4a	24.408	0	10	43	1864000000	1.96565	2.11435	1.73798	2.15008	1.90611	2.02201	2.03091	2.17417	1.87633	2.06062	2.00619	1.98252	2.52901	2.2	1.61978	2.19849	1.9142	2.15365	2.12488	2.1021	2.20844	2.00619
P56375	P56375	Acylphosphatase-2	Acyp2	11.877	0	2	3	36525000	-1.68724	-1.53468	-2.00275	-1.24331	-1.51169	-1.68788	-1.70802	-1.30003	-1.53672	-1.12523	-1.31494	-1.22696	-0.807833	-0.730225	-0.778969	-1.36109	-1.03788	-1.38941	-0.870964	-0.869127	-1.04415	-1.31494
P56376	P56376	Acylphosphatase-1	Acyp1	11.241	0	6	21	856830000	0.100716	-0.0749683	0.0833893	-0.111336	-0.0803108	-0.0779648	0.0275993	-0.195019	0.044035	-0.105661	0.0172348	-0.181604	-0.0516815	0.0757427	-0.41614	-0.0768585	-0.110697	0.00202751	-0.0627804	0.0215511	-0.152559	0.0172348
P56379	P56379	6.8 kDa mitochondrial proteolipid	Mp68	6.6979	0	3	13	634360000	-0.0455551	-0.118328	1.67669	0.340685	-0.103581	-0.138565	-0.187651	0.139711	0.0507259	0.267839	0.385385	0.774824	0.644287	0.471405	0.626797	0.474163	0.461122	0.487732	0.426224	0.319334	0.452522	0.385385
P56380	P56380	Bis(5-nucleosyl)-tetraphosphatase [asymmetrical]	Nudt2	16.989	0	11	37	2857100000	1.8758	1.99362	1.55285	1.7548	1.73159	1.886	1.90932	1.80488	1.78438	1.74734	1.65423	1.53363	2.21896	1.71725	1.24129	1.66659	1.60925	1.75466	1.70187	1.75491	1.6777	1.65423
P56382	P56382	ATP synthase subunit epsilon, mitochondrial	Atp5e	5.8378	0	4	24	4362500000	3.00407	2.68022	4.14179	3.34508	2.94998	2.87642	2.84429	3.33146	3.19283	3.39744	3.25506	4.00851	2.78777	2.92051	4.14424	3.18734	3.59186	3.2391	3.2124	2.97926	3.66269	3.25506
P56383;Q9CR84;P56384	P56383;Q9CR84;P56384	ATP synthase F(0) complex subunit C2, mitochondrial;ATP synthase F(0) complex subunit C1, mitochondrial;ATP synthase F(0) complex subunit C3, mitochondrial	Atp5g2;Atp5g1;Atp5g3	15.476	0.0019688	2	5	875690000	1.32025	0.67164	1.30135	1.02669	0.98683	0.811325	1.22647	1.39267	0.980366	1.10636	1.25744	1.13598	0.753	0.573708	1.17358	1.02607	0.908993	1.05151	0.734858	0.658386	1.18968	1.25744
P56387	P56387	Dynein light chain Tctex-type 3	Dynlt3	12.957	0	4	7	35554000	-3.94814	-3.43457	-4.42346	-3.96339	-3.80303	-3.66933	-3.36864	-3.78144	-3.72058	-3.85482	-3.99491	-4.718	-4.55768	-4.13611	-4.55218	-5.04181	-4.97448	-4.5765	-4.50662	-3.76565	-4.50036	-3.99491
P56391	P56391	Cytochrome c oxidase subunit 6B1	Cox6b1	10.071	0	11	75	7294100000	3.82991	3.69601	3.82486	3.93847	3.69714	3.63897	3.62468	3.72201	3.86823	3.88205	3.82001	4.0141	3.50182	3.84008	3.44049	3.81492	3.88142	3.82497	3.81589	3.71377	3.77218	3.82001
P56393	P56393	Cytochrome c oxidase subunit 7B, mitochondrial	Cox7b	9.0113	0.0010079	2	6	1224100000	-0.438835	-0.145119	-1.14828	-0.395775	-0.522211	-0.393774	-0.41901	-0.436399	-0.321934	-0.327921	-0.523725	-0.820406	-0.126125	-0.649786	-1.65853	-0.537729	-0.705792	-0.298561	-0.583075	-0.461271	-0.516619	-0.523725
P56394	P56394	Cytochrome c oxidase copper chaperone	Cox17	6.784	0.00030581	2	5	170900000	-0.733595	-0.607429	-1.34241	-0.854004	-0.827341	-0.508736	-0.54467	-0.716129	-0.813984	-0.812752	-0.902996	-1.2977	-0.820633	-0.971884	-1.53499	-0.878794	-1.19332	-0.855698	-0.97423	-0.916815	-0.982916	-0.902996
P56395	P56395	Cytochrome b5	Cyb5a	15.241	0	6	50	8157400000	3.13201	2.75637	3.00715	2.70785	3.00866	2.95573	3.08002	2.69956	3.0185	2.73601	2.90365	3.0971	2.68124	2.78108	3.11366	2.75711	3.1903	2.99165	3.00464	3.10111	2.79559	2.90365
P56399	P56399	Ubiquitin carboxyl-terminal hydrolase 5	Usp5	95.832	0	37	273	22050000000	4.7964	4.85877	4.57001	4.87182	4.78758	4.90618	4.90433	4.9364	4.80082	4.91414	4.83075	4.76858	4.95295	4.93516	4.3776	4.85644	4.72209	4.89544	4.86677	4.84595	4.89212	4.83075
P56480	P56480	ATP synthase subunit beta, mitochondrial	Atp5b	56.3	0	31	790	243720000000	7.39717	7.3764	7.32537	7.44158	7.29965	7.36574	7.40008	7.49407	7.37515	7.56549	7.51891	7.713	8.05951	7.45612	7.46421	7.46262	7.51888	7.58542	7.5582	7.53395	7.68652	7.51891
P56542	P56542	Deoxyribonuclease-2-alpha	Dnase2	38.81	0	3	6	46606000	-2.80533	-3.69539	-2.76985	-3.5278	-2.98023	-3.55253	-3.31164	-3.64049	-2.92545	-3.58144	-3.23185	-2.98637	-3.45431	-3.47349	-2.72783	-3.31774	-3.01533	-3.51585	-3.40663	-3.08818	-3.53157	-3.23185
P56546	P56546	C-terminal-binding protein 2	Ctbp2	48.956	0	11	31	853550000	0.164026	0.120871	0.0688591	0.129795	0.1059	0.161795	0.21879	0.0330505	0.183495	0.144829	0.109455	0.325277	0.0637913	-0.00200653	0.327154	0.1828	0.203308	0.210319	0.185751	0.163258	0.13364	0.109455
P56564;O35544	P56564	Excitatory amino acid transporter 1	Slc1a3	59.622	0	11	159	34333000000	5.21295	4.79466	4.89412	4.66305	5.02768	5.21939	5.35656	4.43322	5.16071	4.56478	4.63091	4.57378	4.81173	4.78996	4.2123	4.34537	4.73869	4.97065	4.94921	5.10726	4.15608	4.63091
P56565	P56565	Protein S100-A1	S100a1	10.505	0	6	13	338250000	-0.362905	-0.783848	-0.94359	-0.849224	-0.62656	-0.547544	-0.532061	-1.01812	-0.354214	-0.756481	-0.517195	-0.557226	-0.165749	-0.140173	-1.20245	-0.584814	-0.544065	-0.0173302	-0.155935	-0.129753	-0.845983	-0.517195
P56581	P56581	G/T mismatch-specific thymine DNA glycosylase	Tdg	46.879	0	6	18	304050000	-0.906034	-0.141769	-1.18159	-0.472265	-0.91058	-0.863554	-0.86204	-0.701439	-0.779564	-0.694002	-0.919294	-1.12637	-1.07869	-1.00419	-1.21031	-0.75383	-1.11826	-0.884459	-0.991547	-0.920179	-0.742371	-0.919294
P56671	P56671	Myc-associated zinc finger protein	Maz	48.769	0.0025238	2	5	8804400	-5.02049	-4.64014	-4.56803	-4.35099	-4.54038	-5.02093	-5.07468	-4.71939	-5.29901	-5.027	-5.14042	-5.14261	-3.94955	-4.92138	-5.25408	-5.1058	-5.27398	-4.90894	-5.0449	-5.016	-5.10892	-5.14042
P56695	P56695	Wolframin	Wfs1	100.58	0	21	82	1758500000	1.64034	2.01886	1.05354	1.21767	1.61749	2.19482	2.1755	1.12163	1.58691	1.23716	1.70034	1.4998	2.0053	2.00589	1.08658	1.48899	1.60421	2.0566	2.04968	1.93913	1.3655	1.70034
P56812	P56812	Programmed cell death protein 5	Pdcd5	14.275	0	10	49	3272300000	2.65493	2.66989	2.70526	2.78116	2.64252	2.70073	2.68143	2.76972	2.68372	2.8441	2.70822	2.68694	2.70184	2.75471	2.57186	2.79503	2.69432	2.66371	2.67675	2.69064	2.78406	2.70822
P56818	P56818	Beta-secretase 1	Bace1	55.747	0	7	14	134100000	-2.09983	-1.93103	-2.29954	-1.70913	-1.97319	-1.93984	-1.94388	-1.72773	-2.00911	-1.88722	-1.87258	-1.93555	-1.65558	-1.64372	-2.11661	-1.61975	-1.90418	-1.79347	-1.74438	-1.75807	-1.64988	-1.87258
P56959	P56959	RNA-binding protein FUS	Fus	52.673	0	13	111	13704000000	4.33542	4.29174	4.2284	4.58515	4.28602	4.36036	4.35928	4.54954	4.32348	4.58832	4.3087	4.02901	4.23707	4.24632	3.7423	4.43956	4.06748	4.24932	4.16353	4.23342	4.40935	4.3087
P56960	P56960	Exosome component 10	Exosc10	100.94	0	9	17	149650000	-1.20541	-1.20502	-1.33759	-1.06451	-1.14234	-1.17119	-1.26124	-1.18098	-1.20372	-1.23501	-1.24439	-1.159	-0.531197	-1.19966	-1.20277	-1.05393	-1.16149	-1.27283	-1.20385	-1.15381	-1.16117	-1.24439
P57716	P57716	Nicastrin	Ncstn	78.491	0	5	12	112960000	-2.604	-2.66384	-2.72236	-2.49077	-2.65952	-2.72108	-2.6216	-2.50939	-2.52752	-2.48949	-2.66089	-2.71141	-2.78035	-2.73992	-2.29798	-2.62618	-2.50736	-2.6824	-2.70926	-2.69935	-2.5699	-2.66089
P57722	P57722	Poly(rC)-binding protein 3	Pcbp3	39.294	0	6	34	1074500000	0.797466	0.900021	0.69103	0.995806	0.658541	0.840956	0.901911	0.823049	0.788826	0.901928	0.668665	0.535313	0.828167	0.655878	0.277718	0.621029	0.384087	0.64336	0.625774	0.644083	0.626383	0.668665
P57724	P57724	Poly(rC)-binding protein 4	Pcbp4	41.398	0	4	11	279920000	-0.644245	-0.682209	-0.66884	-0.340555	-0.601801	-0.580105	-0.65082	-0.22942	-0.582104	-0.338671	-0.604576	-0.791586	-1.16621	-0.802214	-1.10463	-0.335499	-0.736902	-0.730591	-0.79138	-0.753616	-0.209635	-0.604576
P57746	P57746	V-type proton ATPase subunit D	Atp6v1d	28.369	0	14	86	7416400000	3.36441	3.39191	2.92275	3.23948	3.22203	3.36482	3.31242	3.32711	3.2148	3.22687	3.21666	3.29146	3.40052	3.5164	2.60171	3.2016	3.16238	3.4117	3.37632	3.34743	3.37421	3.21666
P57759	P57759	Endoplasmic reticulum resident protein 29	Erp29	28.823	0	12	79	6208300000	3.39174	3.47877	3.2549	3.39817	3.34115	3.43803	3.40712	3.47087	3.3784	3.43803	3.37412	3.23794	3.32371	3.37578	3.15235	3.37627	3.26905	3.41254	3.39301	3.34492	3.40528	3.37412
P57774	P57774	Pro-neuropeptide Y;Neuropeptide Y;C-flanking peptide of NPY	Npy	10.873	0	2	8	49211000	-2.60012	-2.62971	-3.20947	-2.55698	-2.65989	-2.66625	-2.59488	-2.39091	-2.63817	-2.5734	-2.56148	-2.42152	-2.10559	-2.47824	-3.24202	-2.48612	-2.54608	-2.59775	-2.53806	-2.37023	-2.04692	-2.56148
P57776	P57776	Elongation factor 1-delta	Eef1d	31.293	0	17	99	7413100000	3.29184	2.91546	4.13373	3.23229	3.24552	3.0507	3.11651	3.20525	3.35386	3.1733	3.23956	3.47409	2.90553	3.06019	3.67458	3.13233	3.41174	3.16473	3.14854	3.14559	3.18439	3.23956
P57780	P57780	Alpha-actinin-4	Actn4	104.98	0	45	481	32109000000	5.65435	5.24536	6.3427	5.23606	5.55287	5.29192	5.44764	5.21818	5.59088	5.21907	5.42708	5.73324	5.08428	5.16563	6.49779	5.05882	5.69556	5.15343	5.16996	5.27725	5.12774	5.42708
P57784	P57784	U2 small nuclear ribonucleoprotein A	Snrpa1	28.357	0	13	43	1450900000	1.28143	1.1915	1.21817	1.22475	1.27775	1.14584	1.15945	1.18096	1.20088	1.18838	1.22022	1.40496	1.14882	1.26853	1.39207	1.3695	1.3206	1.21293	1.26879	1.19912	1.3752	1.22022
P57787	P57787	Monocarboxylate transporter 4	Slc16a3	50.373	0.00058668	3	5	43331000	-2.80344	-1.8121	-3.14584	-2.45165	-2.69252	-2.58275	-2.5827	-2.76014	-2.78388	-2.58242	-2.60864	-2.61912	-2.22475	-1.6332	-3.07482	-2.13075	-3.09914	-2.86413	-2.82722	-2.37776	-3.08797	-2.60864
P58021	P58021	Transmembrane 9 superfamily member 2	Tm9sf2	75.329	0	18	47	1551000000	1.4468	1.40531	1.46478	1.48591	1.38587	1.41748	1.39487	1.41348	1.45106	1.51121	1.41833	1.08394	1.71545	1.39797	1.15032	1.39281	1.14114	1.44376	1.38831	1.43102	1.34751	1.41833
P58044	P58044	Isopentenyl-diphosphate Delta-isomerase 1	Idi1	26.289	0	15	56	1460900000	1.49144	1.60389	1.67118	1.90264	1.52065	1.67664	1.6756	1.95361	1.5878	1.9718	1.5649	1.47064	1.24299	1.45077	1.62219	1.65223	1.44203	1.4918	1.43733	1.39634	1.81622	1.5649
P58059	P58059	28S ribosomal protein S21, mitochondrial	Mrps21	10.561	0	4	13	448150000	-0.516014	-0.197458	-0.85659	-0.261305	-0.514999	-0.175705	-0.277081	-0.14118	-0.456245	-0.302902	-0.507126	-0.5348	-0.218563	-0.549822	-0.702713	-0.493822	-0.598412	-0.576935	-0.548447	-0.56044	-0.339302	-0.507126
P58064	P58064	28S ribosomal protein S6, mitochondrial	Mrps6	14.308	0	3	5	224020000	-0.421055	-0.487638	-0.7071	-0.298756	-0.536911	-0.293005	-0.346941	-0.314859	-0.382564	-0.281622	-0.474565	-0.680653	-0.781267	-0.527557	-0.811256	-0.378406	-0.724968	-0.393488	-0.460352	-0.548731	-0.304398	-0.474565
P58069	P58069	Ras GTPase-activating protein 2	Rasa2	96.4	0	13	20	293600000	-0.543804	-0.489908	-0.697571	-0.573894	-0.57728	-0.556215	-0.48102	-0.60305	-0.575544	-0.538292	-0.523335	-0.803911	-0.409792	-0.503263	-0.986309	-0.500288	-0.641247	-0.503504	-0.511118	-0.531424	-0.524366	-0.523335
P58137	P58137	Acyl-coenzyme A thioesterase 8	Acot8	35.827	0	4	9	85585000	-4.39335	-4.00489	-4.81522	-4.36206	-4.50012	-4.20571	-4.28281	-4.34116	-4.33524	-4.35616	-4.43447	-4.8746	-4.23714	-4.42064	-4.94277	-4.51106	-4.79392	-4.41677	-4.46639	-4.5172	-4.66066	-4.43447
P58158	P58158	Galactosylgalactosylxylosylprotein 3-beta-glucuronosyltransferase 3	B3gat3	37.066	0	5	11	178410000	-0.832445	-0.608358	-1.15926	-0.673904	-0.831751	-0.751595	-0.855801	-0.66815	-0.816425	-0.649971	-0.815065	-1.13614	-1.08484	-0.871641	-1.15265	-0.798037	-1.09242	-0.89674	-0.810226	-0.984173	-0.872286	-0.815065
P58242	P58242	Acid sphingomyelinase-like phosphodiesterase 3b	Smpdl3b	51.599	0	3	5	17913000	-5.01911	-6.01222	-4.70989	-6.07763	-5.08122	-6.18888	-5.64081	-6.00033	-4.83229	-5.9822	-5.22753	-4.92774	-5.6975	-5.54121	-4.2897	-5.65725	-4.80072	-5.50198	-5.40763	-5.45993	-5.42513	-5.22753
P58252	P58252	Elongation factor 2	Eef2	95.313	0	56	617	101270000000	6.89651	6.82787	7.07346	7.15949	6.86002	6.92981	6.95554	7.16775	6.90928	7.1949	6.89893	6.93088	6.68355	6.74101	6.87524	7.10097	6.82154	6.84536	6.7881	6.79641	7.16318	6.89893
P58281;P58682	P58281	Dynamin-like 120 kDa protein, mitochondrial;Dynamin-like 120 kDa protein, form S1	Opa1	111.34	0	56	212	10312000000	3.98606	4.17226	3.75034	4.01399	3.98478	4.18996	4.14066	4.1235	3.99404	4.08796	4.00326	4.05523	4.28157	4.20862	3.77479	4.07291	4.03137	4.24365	4.21068	4.16971	4.16062	4.00326
P58389	P58389	Serine/threonine-protein phosphatase 2A activator	Ppp2r4	36.71	0	13	53	2535100000	2.19041	2.14773	2.1501	2.15774	2.17114	2.24151	2.22616	2.20887	2.20038	2.17978	2.25574	2.30716	2.09936	2.29738	2.13239	2.30843	2.33437	2.34437	2.39419	2.36321	2.42011	2.25574
P58391	P58391	Small conductance calcium-activated potassium channel protein 3	Kcnn3	81.332	0	3	6	81094000	-1.11189	-1.41631	-0.890591	-1.3459	-1.29815	-1.31031	-1.34529	-1.48748	-1.21788	-1.47713	-1.32603	-1.12447	-1.46683	-1.20876	-0.908613	-1.73244	-1.22949	-1.22307	-1.2889	-1.35452	-1.93063	-1.32603
P58404	P58404	Striatin-4	Strn4	81.644	0	16	57	1760000000	1.35015	1.58075	0.816769	1.43152	1.32301	1.49332	1.45377	1.45749	1.3055	1.44658	1.35756	1.1021	1.42565	1.41754	0.777367	1.37071	1.18789	1.37864	1.38228	1.32317	1.40776	1.35756
P58501	P58501	PAX3- and PAX7-binding protein 1	Paxbp1	104.83	0	4	6	77189000	-2.48426	-2.64051	-2.43717	-2.44559	-2.4747	-2.57825	-2.49221	-2.43384	-2.53437	-2.5154	-2.53116	-2.43855	-2.20206	-2.59358	-2.52292	-2.46369	-2.68909	-2.55424	-2.61508	-2.43359	-2.49127	-2.53116
P58544	P58544	BTB/POZ domain-containing protein 1	Btbd1	53.232	0.0056575	1	3	25126000	-2.81958	-2.47815	-3.07101	-2.74162	-2.86369	-2.71143	-2.77126	-2.71358	-2.93171	-2.7233	-2.93631	-3.10166	-2.34734	-2.84623	-3.15001	-2.8444	-2.94557	-2.86732	-2.79436	-2.75605	-2.78516	-2.93631
P58686	P58686	UPF0184 protein C9orf16 homolog		9.0547	0.0001579	2	4	23080000	-5.56708	-5.55095	-6.06286	-5.44534	-5.52735	-5.26182	-5.4783	-5.55961	-5.5476	-5.71191	-5.50854	-5.71979	-5.22571	-5.24959	-6.12713	-5.63944	-5.62517	-5.44909	-5.55736	-5.54052	-5.61231	-5.50854
P58742	P58742	Aladin	Aaas	59.43	0	6	15	146690000	-1.60842	-1.53279	-1.69513	-1.5649	-1.63539	-1.63831	-1.66297	-1.66572	-1.60667	-1.40579	-1.31481	-1.37438	-0.608584	-1.24115	-1.32138	-1.14966	-1.32328	-1.24367	-1.25684	-1.25196	-1.20826	-1.31481
P58771	P58771	Tropomyosin alpha-1 chain	Tpm1	32.68	0	17	122	8611700000	4.42869	3.91867	4.6603	3.67234	4.30286	3.91943	4.02469	3.76798	4.32498	3.68912	4.13551	4.40689	3.9488	3.97437	4.48203	3.70374	4.41838	3.90829	3.87618	3.95353	3.71532	4.13551
P58802	P58802	TBC1 domain family member 10A	Tbc1d10a	56.202	0	7	14	269840000	-1.27355	-1.13634	-1.55703	-1.20075	-1.21354	-1.25149	-1.19119	-1.23585	-1.27797	-1.17456	-1.13457	-1.29873	-0.880613	-0.985901	-1.58134	-1.05964	-1.32507	-1.12285	-1.00967	-1.07377	-1.09692	-1.13457
P58854	P58854	Gamma-tubulin complex component 3	Tubgcp3	103.47	0	9	15	248250000	-0.993935	-0.808178	-0.935801	-1.00006	-0.96323	-0.998474	-0.99229	-0.989859	-0.985344	-0.991381	-1.00616	-1.04703	-0.970835	-0.915401	-0.879183	-0.976488	-0.933723	-0.924442	-0.990454	-0.930681	-0.984642	-1.00616
P58871	P58871	182 kDa tankyrase-1-binding protein	Tnks1bp1	181.82	0	48	104	1469000000	1.67029	1.60185	1.79411	1.50351	1.7099	1.52934	1.5514	1.4771	1.63156	1.48197	1.63681	1.6232	1.49463	1.55485	1.76151	1.45593	1.62396	1.53502	1.51267	1.58662	1.43071	1.63681
P59016	P59016	Vacuolar protein sorting-associated protein 33B	Vps33b	70.525	0	22	37	883130000	0.787876	0.846472	0.55555	0.847445	0.77956	0.851376	0.898621	0.90395	0.759205	0.834448	0.765554	0.894318	0.655077	0.71402	0.916832	0.735456	0.837383	0.72101	0.763424	0.724766	0.772739	0.765554
P59017	P59017	Bcl-2-like protein 13	Bcl2l13	46.719	0	12	37	903610000	1.11423	1.18149	0.835939	1.04056	1.05319	1.28662	1.26277	1.15994	0.963886	1.02218	0.952734	0.665361	0.947468	0.876835	0.65494	0.881	0.823933	0.980463	0.87579	0.904835	0.914249	0.952734
P59108	P59108	Copine-2	Cpne2	61.035	0	15	58	1693800000	1.49463	1.46395	1.38067	1.24542	1.45647	1.4511	1.51391	1.28155	1.47392	1.22584	1.41209	1.4734	1.57524	1.35927	1.38119	1.23609	1.54002	1.41194	1.45215	1.469	1.22002	1.41209
P59114	P59114	Phosphorylated CTD-interacting factor 1	Pcif1	80.504	0	4	8	81783000	-1.12063	-1.11162	-1.30662	-1.04737	-1.14346	-1.06498	-1.08245	-1.06348	-1.12498	-1.00853	-1.02239	-1.1953	-0.919203	-0.885757	-1.35401	-1.0537	-1.29336	-1.116	-1.00555	-1.09455	-1.18861	-1.02239
P59235	P59235	Nucleoporin Nup43	Nup43	41.989	0	4	15	202590000	-0.880234	-0.803938	-0.98838	-0.778435	-0.7624	-0.852625	-0.88821	-0.787199	-0.860214	-0.894321	-0.967985	-1.04905	-0.981018	-1.0539	-0.801149	-0.982502	-1.03033	-1.0361	-1.04757	-0.98473	-0.977467	-0.967985
P59242	P59242	Cingulin	Cgn	136.45	0.0008668	3	4	498650000	-1.67959	-1.729	-1.29471	-1.13039	-1.49886	-1.46402	-1.64139	-1.45896	-1.36702	-1.16273	-1.19382	-0.992399	-1.33783	-1.19741	-1.17962	-1.25252	-0.954784	-1.27358	-1.09554	-1.02345	-1.13931	-1.19382
P59266	P59266	Fat storage-inducing transmembrane protein 2	Fitm2	30.016	0	1	3	89305000	-2.03637	-1.88843	-1.93643	-1.96496	-1.99298	-1.8441	-1.89688	-1.95349	-2.00294	-2.05533	-1.96701	-2.15253	-1.82737	-2.08257	-2.43313	-1.9194	-1.99712	-1.82655	-2.00652	-1.99204	-1.94873	-1.96701
P59267	P59267	Palmitoyltransferase ZDHHC2	Zdhhc2	41.981	0	4	8	65722000	-2.82262	-2.48874	-2.94805	-2.44068	-2.59798	-2.69375	-2.75693	-2.46643	-2.72383	-2.47252	-2.62304	-2.77535	-2.76801	-2.44005	-2.91824	-2.31883	-2.7155	-2.459	-2.55394	-2.51693	-2.24913	-2.62304
P59279	P59279	Ras-related protein Rab-2B	Rab2b	24.198	0	5	14	809190000	0.965265	1.11696	0.8135	1.10715	1.01539	1.14496	1.15041	1.09816	1.0454	1.13513	1.0578	1.0402	1.0653	1.14993	0.917561	1.10613	0.901382	1.18473	1.20434	1.13641	1.12211	1.0578
P59281	P59281	Rho GTPase-activating protein 39	Arhgap39	125.2	0	22	33	518760000	0.297825	0.38092	-0.0192509	0.379375	0.241159	0.377745	0.26251	0.40564	0.258964	0.368279	0.410244	0.317154	1.00345	0.551224	0.114325	0.476761	0.345982	0.480574	0.503061	0.513285	0.547316	0.410244
P59325	P59325	Eukaryotic translation initiation factor 5	Eif5	48.968	0	21	72	2771000000	2.39028	2.27687	2.74529	2.41	2.32669	2.30726	2.35223	2.44322	2.35816	2.48863	2.42632	2.76956	2.48295	2.31223	3.02748	2.51771	2.53203	2.37211	2.36905	2.37754	2.55592	2.42632
P59326	P59326	YTH domain-containing family protein 1	Ythdf1	60.878	0	9	20	462230000	0.0177155	0.12186	0.242079	0.122675	0.0350895	0.0694256	0.11101	0.135021	0.0156956	0.180458	0.157844	-0.0639515	0.329039	0.185255	-0.14571	0.171228	0.0515842	0.26281	0.178486	0.156874	0.25559	0.157844
P59470	P59470	DNA-directed RNA polymerase III subunit RPC2	Polr3b	127.71	0.00015347	3	6	60437000	-3.27373	-3.23276	-2.72416	-3.17401	-3.21183	-3.30901	-3.32967	-3.23797	-3.26687	-3.10999	-3.08186	-3.05158	-0.741402	-3.31445	-3.0007	-3.13097	-3.07516	-3.28522	-3.23109	-3.15903	-3.10412	-3.08186
P59481	P59481	VIP36-like protein	Lman2l	39.881	0	5	14	284150000	0.0772648	0.00682068	0.208389	0.192215	0.0886993	0.109425	0.0725308	-0.0634804	0.201046	0.1752	0.0576954	0.392019	0.225252	0.0791683	0.361298	0.555296	0.334486	0.287203	0.260683	0.276323	0.14566	0.0576954
P59644	P59644	Phosphatidylinositol 4,5-bisphosphate 5-phosphatase A	Inpp5j	107.54	0	5	7	27041000	-3.36305	-3.02806	-4.01966	-3.12412	-3.35614	-3.22825	-3.29218	-3.10108	-3.39586	-3.14962	-3.35747	-3.97227	-3.16363	-3.07185	-4.39848	-3.39606	-3.67972	-3.39736	-3.35303	-3.4068	-3.24254	-3.35747
P59648	P59648	FXYD domain-containing ion transport regulator 7	Fxyd7	8.4867	0.00015319	2	5	83314000	-1.87803	-1.36159	-2.49196	-1.70896	-1.84988	-1.70521	-1.66873	-1.82311	-1.98927	-1.79006	-1.69681	-1.92983	-1.27134	-1.39504	-2.03947	-1.93437	-1.85313	-1.77457	-1.7425	-1.77292	-2.00923	-1.69681
P59672	P59672	Ankyrin repeat and SAM domain-containing protein 1A	Anks1a	125.24	0	9	15	221290000	-0.339855	-0.428059	0.128719	-0.199986	-0.149099	-0.305704	-0.313061	-0.213839	-0.240705	-0.219711	-0.154095	-0.0638332	-0.0845909	-0.218163	0.139484	-0.0961647	-0.0214901	-0.270565	-0.232842	-0.179075	-0.168577	-0.154095
P59708	P59708	Splicing factor 3B subunit 6	Sf3b6	14.585	0	5	25	1036200000	0.699345	0.734251	0.414209	0.647695	0.591209	0.625734	0.669569	0.675211	0.565216	0.651949	0.548164	0.536627	0.624735	0.502037	0.509987	0.62545	0.534599	0.472015	0.493957	0.490212	0.524445	0.548164
P59759;Q8VIM5	P59759	MKL/myocardin-like protein 2	Mkl2	117.55	0	12	30	918120000	1.04858	1.35595	0.86643	1.1726	1.05662	1.20908	1.20909	1.16428	1.11563	1.12218	1.11905	1.13327	1.43388	1.33983	0.854746	1.25332	1.14049	1.1717	1.18699	1.13238	1.13698	1.11905
P59764	P59764	Dedicator of cytokinesis protein 4	Dock4	226.55	0	27	44	725460000	0.798944	1.01007	0.672409	0.761764	0.79608	0.940414	0.901911	0.73967	0.818075	0.745939	0.939035	0.648432	1.26032	1.28272	0.383329	0.923588	0.792002	1.17163	1.12138	1.08623	0.835131	0.939035
P59823	P59823	Interleukin-1 receptor accessory protein-like 1	Il1rapl1	79.629	0.00016064	3	3	23869000	-2.96237	-2.79416	-2.66414	-2.78831	-2.94495	-2.92602	-2.93069	-2.85916	-2.91677	-2.72943	-2.87217	-2.8212	-2.39795	-2.78535	-3.0496	-2.9682	-2.97336	-2.93838	-3.05652	-2.99215	-2.99282	-2.87217
P59997	P59997	Lysine-specific demethylase 2A	Kdm2a	132.68	0.00015931	2	2	9887600	-4.29458	-4.33197	-4.54757	-4.45336	-4.45362	-4.36153	-4.45419	-4.43027	-4.33081	-4.52535	-4.54106	-4.71194	-4.66775	-4.22007	-4.22465	-3.94335	-4.74784	-4.22857	-4.11367	-4.33233	-4.29144	-4.54106
P59999	P59999	Actin-related protein 2/3 complex subunit 4	Arpc4	19.667	0	13	95	10154000000	3.67361	3.69476	3.60649	3.69529	3.62843	3.69305	3.65495	3.70576	3.63077	3.77379	3.77962	3.85609	4.11198	4.06293	3.40463	3.9134	3.87268	4.00853	4.00797	3.94115	3.93597	3.77962
P60003	P60003	Transcription elongation factor 1 homolog	Elof1	9.4618	0	1	4	124510000	-2.60798	-2.77878	-2.56986	-2.65495	-2.588	-2.69941	-2.63716	-2.63102	-2.63408	-2.73401	-3.02926	-2.88241	-2.26871	-3.07207	-2.8664	-3.19322	-3.14788	-3.09397	-3.09874	-2.97771	-3.08036	-3.02926
P60041	P60041	Somatostatin;Antrin;Somatostatin-28;Somatostatin-14	Sst	12.745	0	3	4	5095500	-5.36991	-5.60475	-5.66587	-5.39998	-5.44193	-5.53273	-5.38965	-5.13388	-5.37318	-5.13774	-5.28007	-4.60414	-5.57362	-5.32811	-5.51981	-5.21116	-4.9936	-5.19994	-5.40539	-5.51463	-4.5621	-5.28007
P60060	P60060	Protein transport protein Sec61 subunit gamma	Sec61g	7.7412	0	2	8	226390000	-2.40155	-2.22389	-2.35779	-2.44048	-2.2283	-2.46534	-2.4616	-2.4286	-2.28921	-2.3002	-2.3503	-2.26372	-2.2568	-2.26569	-2.14235	-2.27058	-2.07306	-2.27514	-2.34862	-2.32073	-2.30763	-2.3503
P60122	P60122	RuvB-like 1	Ruvbl1	50.213	0	22	121	6309800000	3.59771	3.25918	3.66205	3.37101	3.48575	3.33544	3.46975	3.357	3.54352	3.40611	3.41879	3.42322	3.36827	3.31391	3.66166	3.36167	3.43563	3.26459	3.28627	3.37359	3.33361	3.41879
P60202	P60202	Myelin proteolipid protein	Plp1	30.077	0	1	3	25842000	-4.09002	-4.75066	-3.339	-4.56893	-4.52383	-4.74998	-3.94373	-4.6927	-4.14678	-4.4809	-3.999	-3.82451	-4.46293	-4.24565	-2.94123	-4.36282	-3.93206	-4.04934	-4.28473	-3.56264	-4.41656	-3.999
P60229	P60229	Eukaryotic translation initiation factor 3 subunit E	Eif3e	52.22	0	25	86	4885800000	3.00649	2.98074	3.06266	3.005	2.97651	2.98799	3.01328	2.9568	3.00755	3.00908	2.98628	3.18511	3.18437	2.98393	3.12497	2.99564	3.0555	2.9938	2.99446	3.00381	3.04001	2.98628
P60334	P60334	Cysteine dioxygenase type 1	Cdo1	23.026	0.00015642	2	5	118650000	-3.11302	-3.46519	-0.714171	-2.56352	-3.20971	-3.34847	-3.43223	-2.79079	-3.03659	-2.47979	-2.7014	-1.53605	-3.1164	-3.13793	-1.30008	-2.53961	-2.26038	-2.86926	-2.91907	-3.02574	-2.24267	-2.7014
P60335	P60335	Poly(rC)-binding protein 1	Pcbp1	37.497	0	14	161	30689000000	5.13096	5.07493	5.0941	5.11304	5.03494	5.13201	5.17195	5.16453	5.08775	5.12104	5.00316	4.95278	5.02405	5.03495	4.96643	5.16478	4.97627	5.08471	5.07043	5.06225	5.09553	5.00316
P60469	P60469	Liprin-alpha-3	Ppfia3	133.42	0	60	194	6630000000	3.50443	3.76922	3.22816	3.66112	3.51751	3.70124	3.63143	3.75626	3.51686	3.71806	3.65316	3.5797	3.77028	3.85016	3.07766	3.75281	3.54959	3.82222	3.77798	3.70681	3.87486	3.65316
P60487	P60487	Pyridoxal phosphate phosphatase	Pdxp	31.512	0	17	94	3244300000	1.81446	2.17629	1.52608	1.94546	1.80587	2.06846	2.05432	1.97394	1.7972	1.98217	1.93436	2.04346	2.17616	2.20647	1.5618	1.97017	1.87385	2.10372	2.08083	2.05194	2.01008	1.93436
P60521;Q9DCD6	P60521	Gamma-aminobutyric acid receptor-associated protein-like 2	Gabarapl2	13.667	0	8	36	2596700000	2.94611	3.192	2.68805	3.00398	2.9007	3.18677	3.07936	3.13806	2.94483	3.06518	2.99376	2.91784	3.633	3.32637	2.20553	3.03708	2.79858	3.31793	3.27213	3.1501	3.12784	2.99376
P60603	P60603	Reactive oxygen species modulator 1	Romo1	8.1828	0	2	10	123030000	-0.762295	-0.486509	-1.65488	-0.916935	-0.802589	-0.241354	-0.35594	-0.78092	-0.950514	-0.825001	-0.943285	-1.35122	0.55176	-0.968311	-1.47127	-0.999351	-1.22072	-1.04335	-1.05321	-1.03829	-1.09426	-0.943285
P60605	P60605	Ubiquitin-conjugating enzyme E2 G2	Ube2g2	18.566	0	4	8	195140000	-1.08909	-1.27943	-0.9571	-1.1912	-1.07092	-1.22027	-1.16768	-1.22091	-1.11688	-1.21475	-1.17932	-1.00987	-1.31146	-1.41333	-0.813177	-1.1422	-1.01157	-1.25941	-1.2961	-1.178	-1.058	-1.17932
P60670	P60670	Nuclear protein localization protein 4 homolog	Nploc4	68.016	0	25	90	2566200000	2.25142	2.35453	2.21731	2.25414	2.27541	2.27236	2.27487	2.33423	2.22745	2.38785	2.37586	2.46387	2.56414	2.44563	2.223	2.4453	2.39889	2.43073	2.39497	2.41117	2.43215	2.37586
P60710	P60710	Actin, cytoplasmic 1;Actin, cytoplasmic 1, N-terminally processed	Actb	41.736	0	3	2236	1522600000000	10.7899	10.5488	11.1197	10.6538	10.7307	10.6568	10.7616	10.6715	10.812	10.7348	10.7491	10.9449	10.7232	10.7437	10.8801	10.7305	10.8555	10.8156	10.8126	10.8267	10.7729	10.7491
P60755	P60755	MAM domain-containing glycosylphosphatidylinositol anchor protein 2	Mdga2	106.69	0	6	7	70279000	-2.10759	-1.72023	-2.28877	-2.03606	-1.80964	-1.93623	-1.99427	-1.97489	-2.09157	-2.06124	-1.99274	-2.21985	-1.78783	-2.04762	-2.01612	-1.94756	-2.02228	-2.22211	-1.9823	-2.0702	-2.25323	-1.99274
P60761	P60761	Neurogranin;NEUG(55-78)	Nrgn	7.4963	0	4	36	1622900000	0.991015	2.24724	-0.44064	1.29787	1.08891	0.981775	1.09431	1.21477	0.937805	1.25942	1.33077	1.01697	2.46425	2.16407	0.489239	1.28463	1.045	0.674778	0.790741	0.901468	1.07374	1.33077
P60762	P60762	Mortality factor 4-like protein 1	Morf4l1	41.492	0	3	9	98977000	-1.35491	-1.37584	-1.3284	-1.13746	-1.35223	-1.31858	-1.25571	-1.18484	-1.22836	-1.13945	-1.29523	-1.23004	-1.45182	-1.30903	-1.14956	-1.20399	-1.27574	-1.30529	-1.2458	-1.27026	-1.11718	-1.29523
P60764	P60764	Ras-related C3 botulinum toxin substrate 3	Rac3	21.379	0	3	22	2465900000	1.17392	1.555	0.39913	1.57648	1.26345	1.62143	1.48793	1.70348	1.21531	1.56623	1.42679	1.14587	1.30533	1.61122	0.256557	1.60536	1.12227	1.5437	1.53789	1.46515	1.63573	1.42679
P60766	P60766	Cell division control protein 42 homolog	Cdc42	21.258	0	9	121	18075000000	4.46299	4.56661	4.11786	4.39112	4.35538	4.65813	4.62705	4.45057	4.39989	4.39373	4.4024	4.35597	4.45477	4.5472	4.25618	4.43995	4.42469	4.59466	4.52332	4.51651	4.4866	4.4024
P60824	P60824	Cold-inducible RNA-binding protein	Cirbp	18.607	0	8	41	2668700000	2.09904	2.07687	1.84217	2.22668	2.06044	2.0609	2.12791	2.29319	2.09077	2.28472	2.07385	1.96468	2.01391	1.95355	1.84529	2.22224	1.94735	1.88664	1.91541	2.00988	2.26263	2.07385
P60840	P60840	Alpha-endosulfine	Ensa	13.335	0	9	32	2135100000	2.03892	2.16424	1.82087	1.95284	1.98011	2.18867	2.15209	2.03917	1.99042	1.9165	2.01667	1.90465	2.23005	2.37285	1.6536	1.97484	1.82161	2.21536	2.03188	2.05653	1.90568	2.01667
P60843	P60843	Eukaryotic initiation factor 4A-I	Eif4a1	46.153	0	17	338	44952000000	6.08857	6.06226	6.56335	6.38016	6.11698	6.10813	6.06598	6.31892	6.20591	6.41747	6.22164	6.44152	6.07651	6.09941	6.08534	6.39615	6.29812	6.24208	6.20695	6.12234	6.46666	6.22164
P60853;Q91YU6	P60853	Leucine zipper putative tumor suppressor 1	Lzts1	67.289	0	11	20	381130000	0.520336	0.589151	1.01656	0.635635	0.61871	0.559195	0.52397	0.42798	0.635466	0.656418	0.604044	0.404491	0.693491	0.771193	0.350723	0.533741	0.531767	0.62859	0.680258	0.616634	0.488596	0.604044
P60867	P60867	40S ribosomal protein S20	Rps20	13.373	0	8	54	11271000000	3.10101	2.9715	3.63239	3.26818	3.11191	3.07484	3.13685	3.24986	3.15988	3.30323	3.27411	3.56097	2.94401	3.13535	3.86587	3.32588	3.39591	3.26534	3.1511	3.18358	3.48634	3.27411
P60879	P60879	Synaptosomal-associated protein 25	Snap25	23.315	0	26	181	20007000000	4.77095	5.23114	3.88334	4.64493	4.68781	4.96129	4.95892	4.65204	4.80297	4.72694	4.77086	4.61755	5.51254	5.1898	3.91291	4.60455	4.57225	4.83972	4.81785	4.82488	4.5317	4.77086
P60882	P60882	Multiple epidermal growth factor-like domains protein 8	Megf8	297.48	0	4	6	43133000	-3.308	-3.01428	-3.31056	-3.01084	-3.12341	-3.13821	-3.16063	-3.09116	-3.28165	-3.04473	-2.99512	-3.21209	-1.44599	-2.19712	-3.02827	-2.77592	-3.18533	-2.53483	-2.57168	-2.45697	-3.09173	-2.99512
P60898	P60898	DNA-directed RNA polymerase II subunit RPB9	Polr2i	14.523	0	3	9	116090000	-3.49624	-3.25406	-3.75735	-3.61214	-3.62314	-3.60539	-3.57018	-3.67041	-3.67687	-3.80723	-3.92277	-3.80976	-3.61853	-3.56998	-3.67819	-3.93568	-3.52718	-4.16181	-3.63636	-3.78782	-3.81877	-3.92277
P60904	P60904	DnaJ homolog subfamily C member 5	Dnajc5	22.101	0	8	37	6519500000	2.39807	2.88824	1.19424	2.56951	2.34348	2.8496	2.79435	2.74312	2.33582	2.60163	2.38338	1.8213	2.8176	2.82975	0.753853	2.54854	1.94784	2.78698	2.49481	2.49584	2.57099	2.38338
P61021	P61021	Ras-related protein Rab-5B	Rab5b	23.707	0	8	79	5034600000	3.08128	3.17308	2.8261	3.13666	3.08905	3.26654	3.23037	3.18863	3.00839	3.14634	3.19017	3.10174	3.58078	3.47564	2.58863	3.32742	3.15882	3.51317	3.44943	3.359	3.31677	3.19017
P61022	P61022	Calcineurin B homologous protein 1	Chp1	22.432	0	8	40	976220000	0.509535	0.585651	0.755329	0.455564	0.477249	0.782156	0.479879	0.47265	0.480076	0.521858	0.548636	0.421305	0.468729	0.577612	0.438824	0.54829	0.57963	0.557064	0.550432	0.580977	0.557255	0.548636
P61027	P61027	Ras-related protein Rab-10	Rab10	22.541	0	16	131	28538000000	5.65475	5.87202	5.34435	5.78719	5.64494	5.8551	5.79711	5.8011	5.60557	5.79389	5.74376	5.66313	5.96191	6.00359	5.39769	5.90413	5.70183	6.05438	5.97375	5.83377	5.98968	5.74376
P61028	P61028	Ras-related protein Rab-8B	Rab8b	23.603	0	5	20	376850000	-0.184546	-0.364069	-0.258961	-0.0741539	-0.23094	-0.260466	-0.24444	-0.0697689	-0.212555	-0.0848713	-0.0630646	-0.349371	-0.11018	0.147171	-0.505255	-0.0487042	-0.194284	0.0723972	0.0511227	0.161003	0.0377178	-0.0630646
P61079;Q6ZWY6	P61079	Ubiquitin-conjugating enzyme E2 D3	Ube2d3	16.687	0	3	27	1298800000	0.216455	0.0806618	1.01844	0.328026	0.336109	0.151405	0.179739	0.19721	0.330685	0.297308	0.324505	0.324673	0.428854	0.273645	-0.0384731	0.378532	0.257809	0.468247	0.357702	0.293274	0.514757	0.324505
P61080	P61080	Ubiquitin-conjugating enzyme E2 D1	Ube2d1	16.602	0	2	9	125960000	-3.19025	-3.10729	-3.53184	-3.11007	-3.26415	-3.10655	-3.21202	-2.94327	-3.28905	-3.3129	-3.51477	-3.4824	-3.49769	-3.67112	-3.73061	-3.29282	-3.42648	-3.40771	-3.48193	-3.55152	-3.08997	-3.51477
P61082	P61082	NEDD8-conjugating enzyme Ubc12	Ube2m	20.9	0	10	46	3073900000	2.67758	2.81326	2.5107	2.75015	2.68541	2.85677	2.82826	2.80977	2.64271	2.65448	2.4658	2.44153	2.53768	2.63236	2.18084	2.58473	2.4446	2.64772	2.59043	2.58652	2.59879	2.4658
P61087	P61087	Ubiquitin-conjugating enzyme E2 K	Ube2k	22.406	0	16	66	2967600000	2.28203	2.35216	2.49492	2.5037	2.30173	2.37752	2.2981	2.56778	2.28138	2.49733	2.38338	2.52173	2.42339	2.40819	2.24712	2.55166	2.41588	2.47911	2.41468	2.37398	2.62048	2.38338
P61089;Q9CQ37	P61089	Ubiquitin-conjugating enzyme E2 N	Ube2n	17.138	0	13	109	16654000000	4.5968	4.64436	4.64047	4.54746	4.54575	4.61946	4.65398	4.60492	4.53722	4.58	4.47434	4.73386	4.66179	4.60886	4.63333	4.60148	4.5687	4.58918	4.55311	4.49489	4.56772	4.47434
P61148	P61148	Fibroblast growth factor 1	Fgf1	17.417	0	4	5	97216000	-5.11566	-5.15749	-5.16383	-5.20056	-5.09619	-5.01856	-5.13216	-5.12531	-5.05364	-5.18766	-5.02092	-5.18831	-4.83814	-5.02515	-5.21143	-5.12179	-5.18799	-4.88089	-4.98278	-4.96213	-5.04924	-5.02092
P61161	P61161	Actin-related protein 2	Actr2	44.76	0	22	184	23772000000	5.34286	5.46218	4.89201	5.32338	5.31353	5.45085	5.44012	5.3537	5.32848	5.327	5.34349	5.28041	5.56616	5.53998	4.71207	5.30656	5.2442	5.44029	5.42848	5.39879	5.32103	5.34349
P61164	P61164	Alpha-centractin	Actr1a	42.613	0	10	138	13886000000	4.39316	4.59239	4.14958	4.58843	4.39543	4.57871	4.59903	4.75962	4.39802	4.72188	4.41226	4.35918	4.66566	4.62911	3.79493	4.63745	4.33887	4.60166	4.55332	4.55476	4.67839	4.41226
P61202	P61202	COP9 signalosome complex subunit 2	Cops2	51.596	0	17	83	5120600000	2.8537	2.81	2.65806	2.82701	2.85145	2.90675	2.89513	2.93877	2.83444	2.88386	2.83751	2.88555	2.73075	2.91466	2.73191	2.88895	2.91808	2.91654	2.93444	2.88119	2.87391	2.83751
P61205	P61205	ADP-ribosylation factor 3	Arf3	20.601	0	2	272	66872000000	6.30584	6.49896	5.60335	6.32433	6.24396	6.60241	6.47376	6.34881	6.21641	6.40055	6.27147	6.1921	7.40623	6.61458	5.19766	6.40841	6.05583	6.49135	6.43099	6.38002	6.28403	6.27147
P61211	P61211	ADP-ribosylation factor-like protein 1	Arl1	20.411	0	7	37	1280700000	1.51519	1.41262	1.37663	1.45213	1.49249	1.49429	1.51553	1.43866	1.42196	1.43005	1.36349	1.42828	1.93372	1.48973	1.30445	1.4893	1.42248	1.49553	1.47661	1.45791	1.46113	1.36349
P61222	P61222	ATP-binding cassette sub-family E member 1	Abce1	67.314	0	30	104	6053800000	3.39794	3.29291	3.65239	3.45717	3.42605	3.40797	3.40967	3.43903	3.39317	3.48988	3.42023	3.4126	3.30673	3.38765	3.45029	3.47515	3.40788	3.46357	3.44159	3.43096	3.45063	3.42023
P61226	P61226	Ras-related protein Rap-2b	Rap2b	20.504	0	5	21	1060700000	0.634195	0.785481	0.65906	0.695906	0.72263	0.743854	0.72463	0.76086	0.647554	0.568439	0.656454	0.683106	0.95743	1.06416	0.441317	0.713465	0.706364	0.96656	0.950994	0.781183	0.770296	0.656454
P61255	P61255	60S ribosomal protein L26	Rpl26	17.258	0	12	55	13678000000	4.57102	4.45224	4.82167	4.8579	4.6258	4.64799	4.67646	4.79116	4.67501	4.88008	4.65003	4.63172	4.62198	4.60784	4.35895	4.96994	4.61672	4.83355	4.72084	4.72206	4.89233	4.65003
P61264	P61264	Syntaxin-1B	Stx1b	33.244	0	22	168	26683000000	5.13213	5.67751	4.22318	5.35208	5.11711	5.54233	5.45691	5.36948	5.16297	5.36361	5.31797	5.08747	5.89641	5.77724	4.04726	5.3251	5.02243	5.60862	5.51675	5.46147	5.35607	5.31797
P61290	P61290	Proteasome activator complex subunit 3	Psme3	29.506	0	11	40	2499400000	2.13544	1.91569	2.13379	2.22576	2.09837	2.07951	2.0896	2.26945	2.11203	2.22163	2.086	2.1599	1.89189	2.16329	2.08275	2.17281	2.13463	2.06332	2.12998	2.12649	2.21656	2.086
P61294	P61294	Ras-related protein Rab-6B	Rab6b	23.461	0	6	49	3878600000	2.93997	3.14518	2.56383	3.14996	2.97893	3.15698	3.07448	3.24621	2.99492	3.23263	3.02787	2.84276	3.62804	3.08978	2.57027	3.07288	2.88367	3.04414	3.08096	2.97732	3.10794	3.02787
P61315	P61315	Galactose-3-O-sulfotransferase 3	Gal3st3	49.276	0.0019677	2	3	22822000	-4.01542	-3.75608	-4.3943	-4.03133	-4.1016	-4.03966	-4.11121	-4.05795	-4.07993	-4.0258	-3.99413	-4.08186	-4.06108	-4.19211	-3.99504	-3.85178	-4.18812	-4.05857	-4.1693	-4.06714	-4.1519	-3.99413
P61327;Q9CQL1	P61327;Q9CQL1	Protein mago nashi homolog;Protein mago nashi homolog 2	Magoh;Magohb	17.163	0	10	38	1450900000	1.552	1.41903	1.65235	1.69309	1.52218	1.51518	1.53619	1.55639	1.62712	1.84049	1.65007	1.66804	1.76599	1.66472	1.49975	1.81437	1.6573	1.74176	1.68647	1.72071	1.74194	1.65007
P61329	P61329	Fibroblast growth factor 12	Fgf12	27.399	0	3	4	9230800	-5.95334	-5.82534	-6.20976	-5.89888	-5.7626	-5.92905	-5.97805	-5.89864	-6.03486	-5.84783	-5.96225	-6.14507	-6.07754	-5.85961	-6.0274	-5.99033	-6.10833	-6.08387	-5.95847	-5.96776	-5.88555	-5.96225
P61358	P61358	60S ribosomal protein L27	Rpl27	15.798	0	8	52	11526000000	3.8669	3.73067	3.79791	3.89573	3.77719	3.87003	3.93114	3.95135	3.73058	3.97702	3.69049	3.65763	4.09253	3.66027	3.70363	3.97616	3.66695	3.99943	3.81857	3.87384	3.91524	3.69049
P61460	P61460	DEP domain-containing protein 5	Depdc5	180.38	0	7	12	37702000	-2.39079	-2.23174	-2.69487	-2.35113	-2.37052	-2.27238	-2.37676	-2.27532	-2.45076	-2.34258	-2.38882	-2.52467	-2.28642	-2.5072	-2.51967	-2.63559	-2.50012	-2.57452	-2.71353	-2.54624	-2.45002	-2.38882
P61514	P61514	60S ribosomal protein L37a	Rpl37a	10.275	0	6	33	3020600000	2.52927	2.0883	3.23532	2.88826	2.44751	2.28305	2.27999	2.68102	2.55534	2.74754	2.52983	2.75171	2.04047	2.3761	2.90566	2.79192	2.65103	2.6576	2.60198	2.51706	2.84225	2.52983
P61600	P61600	N-alpha-acetyltransferase 20	Naa20	20.368	0	2	11	151920000	-0.855635	-0.546148	-1.29799	-0.762354	-0.82328	-0.696285	-0.687231	-0.74363	-0.832224	-0.789272	-0.869366	-1.17882	-0.976538	-0.921881	-0.97411	-0.936859	-1.0026	-0.997454	-0.983929	-0.898867	-0.858555	-0.869366
P61620	P61620	Protein transport protein Sec61 subunit alpha isoform 1	Sec61a1	52.264	0	4	38	2913200000	2.07886	2.08589	1.93356	2.14161	2.05351	2.15557	2.11234	2.06584	2.02661	2.1097	2.01139	1.80007	2.06385	1.9347	1.65567	2.14	1.85266	2.21746	2.04835	2.01444	2.07252	2.01139
P61750	P61750	ADP-ribosylation factor 4	Arf4	20.396	0	5	25	3580300000	1.7559	1.6175	1.93759	1.95698	1.72327	1.76148	1.73537	1.84771	1.88604	1.97446	1.84418	2.09358	2.39072	1.79239	1.91001	1.9372	1.90721	1.90312	1.92868	1.81735	2.02227	1.84418
P61759	P61759	Prefoldin subunit 3	Vbp1	22.435	0	19	73	2222300000	2.4803	2.56519	2.66627	2.6767	2.42552	2.60411	2.60321	2.72431	2.47252	2.65022	2.58019	3.04119	2.61165	2.53993	3.02613	2.74755	2.78971	2.5823	2.58376	2.52381	2.90244	2.58019
P61793	P61793	Lysophosphatidic acid receptor 1	Lpar1	41.119	0.00015878	1	4	10152000	-5.54106	-6.50703	-5.67042	-6.61615	-5.92211	-6.70024	-5.9099	-6.83547	-5.75822	-6.7256	-6.29662	-5.78082	-8.31837	-6.96314	-5.30626	-7.13766	-5.33542	-6.87545	-6.41091	-6.03545	-7.39003	-6.29662
P61804	P61804	Dolichyl-diphosphooligosaccharide--protein glycosyltransferase subunit DAD1	Dad1	12.497	0	4	14	892750000	0.918985	1.0434	0.67009	0.825665	0.955389	0.892056	0.888781	0.852171	0.820456	0.784878	0.832205	0.750746	0.913588	0.831501	0.652102	0.833803	0.919319	0.94635	0.841185	0.841122	0.853266	0.832205
P61922	P61922	4-aminobutyrate aminotransferase, mitochondrial	Abat	56.451	0	29	198	11666000000	4.16453	4.21431	4.22977	3.94409	4.01368	4.16635	4.26408	3.97665	4.16457	4.0387	4.07709	4.1663	4.48898	4.4281	3.92189	4.0521	4.15344	4.44687	4.45992	4.45194	4.06428	4.07709
P61924	P61924	Coatomer subunit zeta-1	Copz1	20.198	0	8	44	1608400000	1.81123	1.58435	2.17547	1.71487	1.75728	1.73301	1.76232	1.74477	1.94229	1.78601	1.87234	1.79693	2.06235	1.97492	1.68425	1.99295	1.8883	1.93059	1.92976	1.92192	1.88615	1.87234
P61957	P61957	Small ubiquitin-related modifier 2	Sumo2	10.871	0	3	30	12589000000	3.72096	3.53052	3.3525	3.53963	3.55877	3.52169	3.57789	3.61618	3.564	3.5747	3.46845	3.19127	3.81321	3.57355	2.96286	3.43124	3.29772	3.42183	3.42799	3.54401	3.37394	3.46845
P61961	P61961	Ubiquitin-fold modifier 1	Ufm1	9.1175	0	2	14	518600000	0.274986	0.114721	0.455999	0.334616	0.220539	0.0463142	0.175301	0.3452	0.308155	0.312668	0.228294	0.150904	0.336613	0.357813	-0.013258	0.398319	0.258591	0.400488	0.295923	0.241793	0.347429	0.228294
P61963	P61963	DDB1- and CUL4-associated factor 7	Dcaf7	38.926	0	10	30	1169400000	0.885155	0.924751	0.74279	0.766874	0.843861	0.909035	0.968241	0.743841	0.897156	0.814438	0.874214	0.833633	1.17463	0.93161	0.645048	0.834017	0.805904	0.861023	0.856085	0.844982	0.820038	0.874214
P61965	P61965	WD repeat-containing protein 5	Wdr5	36.588	0	10	28	758090000	0.531185	0.452181	0.48916	0.513205	0.43502	0.413725	0.497891	0.49143	0.497595	0.473068	0.432064	0.407332	0.437841	0.361942	0.366964	0.527897	0.430225	0.403086	0.384497	0.457931	0.475819	0.432064
P61967;Q7TN05	P61967	AP-1 complex subunit sigma-1A	Ap1s1	18.733	0	5	15	702800000	-0.0920448	-0.0479793	-0.0428905	-0.0720539	0.0813198	-0.104734	0.0974693	-0.119839	-0.0597839	-0.0422916	-0.158625	-0.0116386	0.113466	-0.133921	-0.220264	-0.147133	-0.00349045	-0.168991	-0.15622	-0.128061	-0.134792	-0.158625
P61971	P61971	Nuclear transport factor 2	Nutf2	14.478	0	5	31	1524600000	1.60838	1.4919	2.16897	1.79686	1.75485	1.5812	1.59819	1.82562	1.8457	1.94883	2.02971	2.15478	1.92532	1.92998	2.55472	2.09369	2.11584	1.96503	2.03504	2.01512	2.13844	2.02971
P61979	P61979	Heterogeneous nuclear ribonucleoprotein K	Hnrnpk	50.976	0	31	301	65500000000	6.6288	6.47318	6.571	6.74986	6.54075	6.61599	6.63003	6.76039	6.62581	6.72851	6.53341	6.50856	6.49412	6.46674	6.35824	6.65285	6.41637	6.56016	6.49982	6.46768	6.58777	6.53341
P61982	P61982	14-3-3 protein gamma;14-3-3 protein gamma, N-terminally processed	Ywhag	28.302	0	19	349	145490000000	7.04498	7.29557	6.53503	7.36863	7.10635	7.33917	7.26563	7.42786	7.09908	7.34095	7.23961	7.1143	7.32402	7.3876	6.07551	7.24368	7.08926	7.40492	7.37976	7.28953	7.40741	7.23961
P62046	P62046	Leucine-rich repeat and calponin homology domain-containing protein 1	Lrch1	79.075	0	6	10	144400000	-1.14644	-0.978769	-1.10429	-1.05306	-1.21598	-1.08143	-1.11482	-1.15911	-1.17715	-1.21844	-1.32669	-1.1562	-1.48187	-1.35463	-1.15173	-1.3669	-1.23054	-1.35334	-1.40855	-1.38019	-1.35401	-1.32669
P62069	P62069	Ubiquitin carboxyl-terminal hydrolase 46	Usp46	42.442	0	4	14	202250000	-1.22071	-1.08394	-1.64319	-1.26807	-1.297	-1.02168	-1.11751	-1.1178	-1.27449	-1.23854	-1.34957	-1.41247	-1.20761	-1.21867	-1.74853	-1.30101	-1.3639	-1.14732	-1.23798	-1.32059	-1.27062	-1.34957
P62071	P62071	Ras-related protein R-Ras2	Rras2	23.399	0	10	67	3341800000	2.72763	3.09355	2.55476	2.95826	2.7945	3.06718	2.90435	2.96258	2.73301	2.87554	2.84543	2.57776	3.13488	3.02088	1.91897	2.83461	2.5847	3.02364	2.98078	2.86604	2.97721	2.84543
P62073	P62073	Mitochondrial import inner membrane translocase subunit Tim10	Timm10	10.333	0	8	34	3861500000	2.30119	2.52702	1.98278	2.44191	2.33706	2.60724	2.48176	2.60699	2.31247	2.51665	2.42722	2.20532	2.34615	2.40039	1.65971	2.35282	2.16351	2.4676	2.4245	2.4228	2.4942	2.42722
P62075	P62075	Mitochondrial import inner membrane translocase subunit Tim13	Timm13	10.458	0	4	25	1621900000	0.964415	0.833111	0.87133	0.968966	0.962589	1.01117	0.98332	1.02761	0.982706	0.979618	0.960094	1.01113	1.30601	0.985504	0.762625	0.943785	0.937851	0.962604	0.969421	0.909981	1.00819	0.960094
P62077	P62077	Mitochondrial import inner membrane translocase subunit Tim8 B	Timm8b	9.2864	0	5	14	658330000	-0.101324	-0.27212	0.48325	0.190186	-0.13715	-0.128025	-0.116159	0.0102596	0.0117645	0.221199	0.117125	0.272015	-0.109242	-0.0992241	0.283957	0.12039	0.223276	0.0351524	0.0270081	-0.0788345	0.258612	0.117125
P62082	P62082	40S ribosomal protein S7	Rps7	22.127	0	14	72	16100000000	4.62559	4.52868	4.845	4.74146	4.5694	4.60646	4.65499	4.74568	4.62979	4.80453	4.60114	4.62464	4.40117	4.47723	4.58022	4.72853	4.59279	4.59369	4.5741	4.56975	4.72436	4.60114
P62137	P62137	Serine/threonine-protein phosphatase PP1-alpha catalytic subunit	Ppp1ca	37.54	0	6	65	5064300000	3.04394	3.15882	2.67499	3.05362	3.0687	3.22469	3.13081	3.12614	2.99366	3.08505	2.99958	2.90937	3.07356	3.11858	2.62617	3.01766	2.96812	3.11272	3.11071	3.09664	3.1241	2.99958
P62141	P62141	Serine/threonine-protein phosphatase PP1-beta catalytic subunit	Ppp1cb	37.186	0	9	170	17684000000	4.08627	4.16645	4.44808	4.17244	4.04926	4.21366	4.12458	4.16749	4.15358	4.17489	4.13805	4.39947	4.2149	4.23511	4.22081	4.21942	4.1761	4.22511	4.17687	4.1092	4.28044	4.13805
P62192	P62192	26S protease regulatory subunit 4	Psmc1	49.184	0	32	162	11981000000	4.54003	4.33354	4.41425	4.4927	4.43999	4.46806	4.44883	4.54377	4.49064	4.53407	4.53954	4.74348	4.56428	4.63105	4.4311	4.55765	4.55074	4.59281	4.58262	4.61261	4.5753	4.53954
P62196	P62196	26S protease regulatory subunit 8	Psmc5	45.626	0	27	176	12937000000	4.08336	4.09552	3.80595	4.07287	4.04302	4.14457	4.1427	4.14587	4.05963	4.13242	4.04285	3.9726	4.02349	4.09072	3.84964	4.06881	3.99886	4.04464	4.02415	4.00947	4.09865	4.04285
P62242	P62242	40S ribosomal protein S8	Rps8	24.205	0	14	151	29394000000	5.33817	5.14809	5.33278	5.46151	5.29813	5.28256	5.32792	5.41001	5.28456	5.43897	5.26621	5.3493	5.21021	5.11976	5.32043	5.44831	5.31187	5.46027	5.3153	5.30794	5.40651	5.26621
P62245	P62245	40S ribosomal protein S15a	Rps15a	14.839	0	11	67	6831400000	2.98733	2.71778	4.26006	3.07418	2.88372	2.92485	2.7989	2.99562	2.98446	3.07744	2.96333	3.78638	2.74222	2.88056	4.27825	3.14711	3.43315	2.91746	3.05602	2.98048	3.24409	2.96333
P62257	P62257	Ubiquitin-conjugating enzyme E2 H	Ube2h	20.655	0	4	8	313580000	-0.659525	-0.852978	1.27302	-0.572205	-0.46925	-0.756926	-0.725969	-0.65193	-0.595385	-0.646841	-0.620945	0.0807972	-1.53911	-0.455988	1.48522	-0.183262	-0.343332	-0.49235	-0.521978	-0.518583	-0.263676	-0.620945
P62259	P62259	14-3-3 protein epsilon	Ywhae	29.174	0	29	755	257250000000	8.47703	8.59243	8.80296	8.59031	8.44615	8.65797	8.62821	8.66698	8.47273	8.60684	8.49087	8.78499	8.70917	8.59559	8.38488	8.46827	8.46546	8.52643	8.52345	8.4116	8.59336	8.49087
P62264	P62264	40S ribosomal protein S14	Rps14	16.273	0	10	67	10694000000	3.65658	3.42616	3.82791	3.71077	3.52311	3.54197	3.57297	3.6517	3.61894	3.70979	3.61091	3.91648	3.89816	3.53313	4.00338	3.64442	3.56693	3.58008	3.55426	3.53772	3.65224	3.61091
P62267	P62267	40S ribosomal protein S23	Rps23	15.807	0	7	47	3463100000	1.74825	1.70465	2.13847	1.85144	1.72778	1.74426	1.74528	1.83802	1.7245	1.84757	1.6742	1.74155	1.66709	1.73074	1.68873	1.79937	1.69737	1.83352	1.75362	1.80054	1.85842	1.6742
P62270	P62270	40S ribosomal protein S18	Rps18	17.718	0	18	75	15358000000	4.18828	4.15133	4.38132	4.30053	4.15253	4.23433	4.15861	4.29882	4.20779	4.32546	4.08273	4.20149	4.04188	4.09285	4.22704	4.28312	4.17383	4.16217	4.14046	4.1823	4.30653	4.08273
P62274	P62274	40S ribosomal protein S29	Rps29	6.6767	0	3	16	1872600000	1.0978	0.541212	2.85509	1.7657	1.13388	0.710646	0.639719	1.41694	1.38501	1.75583	1.62839	2.03736	0.356434	1.22699	2.27484	1.72429	1.93503	1.45376	1.47432	1.38543	1.86179	1.62839
P62281	P62281	40S ribosomal protein S11	Rps11	18.431	0	14	122	24846000000	5.97795	5.79658	5.93919	6.08882	5.92119	5.99298	6.03896	6.10468	5.95505	6.12806	5.91521	5.82023	5.75521	5.88174	5.73977	6.07486	5.80739	5.93435	5.87029	5.94587	6.05071	5.91521
P62301	P62301	40S ribosomal protein S13	Rps13	17.222	0	14	95	9613800000	4.11443	4.10526	4.45403	4.18959	4.08504	4.16857	4.14244	4.2319	4.07285	4.31342	4.00932	4.51773	3.84403	4.01261	4.82415	4.32636	4.39414	4.09983	4.14264	4.13441	4.38129	4.00932
P62305	P62305	Small nuclear ribonucleoprotein E	Snrpe	10.803	0	5	21	688120000	0.319805	-0.521278	1.29558	0.430784	-0.19129	-0.347395	-0.501631	-0.153089	0.376606	0.177048	0.114414	0.437618	-0.189484	0.0532265	0.426765	0.193579	0.239899	-0.12768	0.115395	0.10535	0.156338	0.114414
P62307	P62307	Small nuclear ribonucleoprotein F	Snrpf	9.7251	0	2	21	1109600000	0.368626	0.346792	1.72805	0.550106	0.409121	0.386585	0.45438	0.4419	0.430315	0.595648	0.502504	0.189495	0.887119	0.224434	0.372967	0.404402	0.528517	0.303873	0.552172	0.428745	0.403957	0.502504
P62309	P62309	Small nuclear ribonucleoprotein G	Snrpg	8.496	0	6	33	1794800000	1.25945	1.27404	1.27261	1.33187	1.2096	1.28024	1.24363	1.37253	1.20284	1.46868	1.37915	1.29374	2.21996	1.46768	1.35549	1.52702	1.30156	1.47154	1.47973	1.43713	1.40676	1.37915
P62311	P62311	U6 snRNA-associated Sm-like protein LSm3	Lsm3	11.845	0	3	17	708150000	0.596186	0.381182	1.27578	0.551506	0.636219	0.454105	0.40135	0.510311	0.617466	0.496218	0.634905	0.728735	0.674086	0.833841	0.334532	0.514134	0.589176	0.576302	0.583982	0.733328	0.517853	0.634905
P62313	P62313	U6 snRNA-associated Sm-like protein LSm6	Lsm6	9.1275	0.00015378	4	10	633680000	-1.87749	-2.07537	-1.79943	-1.74672	-1.86032	-1.93274	-1.98205	-1.79681	-1.9692	-1.81084	-1.78724	-1.81286	-2.10572	-2.04714	-1.6068	-1.71259	-1.77629	-1.85771	-1.94009	-1.85873	-1.68941	-1.78724
P62315	P62315	Small nuclear ribonucleoprotein Sm D1	Snrpd1	13.281	0	4	16	1522800000	1.3855	1.40844	1.39166	1.51394	1.42796	1.51636	1.49381	1.61681	1.43077	1.60572	1.38413	1.26608	1.17718	1.47141	1.23109	1.58527	1.35837	1.61893	1.47096	1.45389	1.62576	1.38413
P62317	P62317	Small nuclear ribonucleoprotein Sm D2	Snrpd2	13.527	0	12	75	6678800000	3.61664	3.33223	3.92705	3.7298	3.54198	3.51199	3.54009	3.66191	3.57261	3.7109	3.59232	3.8092	3.61817	3.42805	3.91043	3.65741	3.73057	3.50243	3.48673	3.50235	3.57731	3.59232
P62320	P62320	Small nuclear ribonucleoprotein Sm D3	Snrpd3	13.916	0	6	44	4016200000	1.51441	1.46163	2.38534	1.66075	1.50149	1.46345	1.43672	1.56471	1.52866	1.70134	1.49524	1.71593	1.41822	1.43778	1.84921	1.67665	1.54284	1.50369	1.45232	1.47704	1.62551	1.49524
P62322	P62322	U6 snRNA-associated Sm-like protein LSm5	Lsm5	9.9374	0	2	13	812100000	-0.603775	-0.753779	-0.693981	-0.656244	-0.62528	-0.717135	-0.711031	-0.629589	-0.618294	-0.627232	-0.573666	-0.601931	-0.799944	-0.670418	-0.541946	-0.652294	-0.628017	-0.816393	-0.683613	-0.6999	-0.595427	-0.573666
P62331	P62331	ADP-ribosylation factor 6	Arf6	20.082	0	6	30	1121700000	1.05323	0.987822	1.02568	1.41556	1.03052	1.11056	1.05388	1.03924	1.39967	1.15814	1.12149	1.06647	1.40649	1.25811	1.06072	1.17729	1.11369	1.19384	1.18833	1.24828	1.18886	1.12149
P62334	P62334	26S protease regulatory subunit 10B	Psmc6	44.172	0	29	151	14337000000	4.07342	4.06006	4.28126	4.18942	4.08519	4.10727	4.0683	4.16258	4.07573	4.20986	4.09759	4.16968	4.0877	4.07653	4.14636	4.14763	4.10166	4.07747	4.06215	4.03805	4.23344	4.09759
P62340	P62340	TATA box-binding protein-like protein 1	Tbpl1	20.886	0	2	4	66614000	-3.58149	-3.35894	-3.66616	-3.37095	-3.51511	-3.41629	-3.53733	-3.43289	-3.53974	-3.45355	-3.50665	-3.58351	-3.50673	-3.45891	-3.54033	-3.38147	-3.39	-3.27233	-3.43072	-3.42484	-3.39917	-3.50665
P62342	P62342	Selenoprotein T	Selt	22.292	0	3	5	191910000	-2.65311	-2.36452	-2.85306	-2.37867	-2.43189	-2.47628	-2.52365	-2.4524	-2.44207	-2.11375	-1.90924	-1.98772	-1.97545	-1.79061	-1.91955	-1.80147	-1.96599	-1.95712	-2.04066	-2.00402	-1.9425	-1.90924
P62482;P63143	P62482	Voltage-gated potassium channel subunit beta-2	Kcnab2	41.021	0	7	19	476440000	0.423525	0.657921	0.39358	0.356175	0.47418	0.675165	0.6255	0.342951	0.475655	0.328979	0.458395	0.180544	0.60824	0.693556	-0.198736	0.39982	0.289154	0.604229	0.534479	0.50666	0.291943	0.458395
P62484	P62484	Abl interactor 2	Abi2	49.387	0	9	36	2275400000	2.10191	2.2601	1.94362	2.19308	2.16887	2.31051	2.22314	2.22481	2.07557	2.25309	2.27333	2.15581	2.51743	2.47751	1.82344	2.21429	2.21872	2.39416	2.39082	2.36473	2.21629	2.27333
P62488	P62488	DNA-directed RNA polymerase II subunit RPB7	Polr2g	19.294	0	2	3	9040000	-5.84044	-6.09591	-5.93356	-5.81916	-5.78911	-5.94618	-5.96056	-5.8154	-5.94252	-5.80177	-6.01614	-6.39468	-5.59705	-6.01509	-6.35683	-6.14536	-6.23092	-5.87026	-6.06515	-6.0837	-5.97372	-6.01614
P62500	P62500	TSC22 domain family protein 1	Tsc22d1	109.81	0	4	27	3126800000	2.57382	2.62363	1.91855	2.57317	2.3816	2.61301	2.63416	2.71527	2.40696	2.53516	2.34681	2.04653	2.42708	2.51417	1.47061	2.41481	2.02429	2.26488	2.25073	2.20577	2.36758	2.34681
P62627	P62627	Dynein light chain roadblock-type 1	Dynlrb1	10.99	0	7	49	7882900000	3.10392	3.28374	2.43951	3.1906	3.06125	3.27482	3.19515	3.32941	3.03029	3.27031	3.11902	2.97829	3.10573	3.25796	2.74847	3.2158	3.01305	3.1824	3.14518	3.137	3.32275	3.11902
P62631	P62631	Elongation factor 1-alpha 2	Eef1a2	50.454	0	10	67	8947100000	3.54875	3.92949	3.16496	3.79531	3.4788	3.84028	3.71862	3.88688	3.55244	3.79869	3.65661	3.73824	4.17553	3.95397	2.99332	3.80478	3.52543	3.8378	3.75418	3.719	3.88287	3.65661
P62700	P62700	Protein yippee-like 5	Ypel5	13.841	0	4	6	32875000	-5.46404	-5.36712	-5.38241	-5.48796	-5.57341	-5.66315	-5.62854	-5.54334	-5.62035	-5.66394	-5.76187	-5.8568	-5.30167	-5.85257	-5.76569	-5.78797	-5.86522	-5.8589	-5.87909	-5.86913	-5.84826	-5.76187
P62702	P62702	40S ribosomal protein S4, X isoform	Rps4x	29.597	0	27	196	34878000000	6.01032	5.91116	5.93222	6.04148	5.95103	6.05947	6.08072	6.09787	5.9478	6.12332	5.86918	5.89675	6.066	5.96146	5.87732	6.20442	5.95683	6.08312	6.05767	6.07153	6.12937	5.86918
P62715	P62715	Serine/threonine-protein phosphatase 2A catalytic subunit beta isoform	Ppp2cb	35.575	0	3	178	21410000000	4.44562	4.49478	4.27336	4.49334	4.33356	4.47298	4.4449	4.51966	4.41416	4.50956	4.40309	4.47211	4.57323	4.48486	4.16888	4.42503	4.37261	4.45269	4.43331	4.36302	4.46908	4.40309
P62717	P62717	60S ribosomal protein L18a	Rpl18a	20.732	0	13	53	9068900000	3.61682	3.51628	3.99527	3.8474	3.6067	3.71921	3.61877	3.77953	3.64862	3.86959	3.73418	3.68224	3.98746	3.69448	3.68683	4.06024	3.73347	3.9921	3.87356	3.90101	3.92971	3.73418
P62743	P62743	AP-2 complex subunit sigma	Ap2s1	17.018	0	6	50	2990700000	2.50805	2.67801	1.89855	2.51028	2.44693	2.78888	2.6287	2.60928	2.44111	2.63547	2.56029	2.88533	2.95609	2.69671	3.07642	2.59364	2.49968	2.62809	2.61536	2.5859	2.63923	2.56029
P62746	P62746	Rho-related GTP-binding protein RhoB	Rhob	22.123	0	10	52	10071000000	3.42116	3.82732	3.04918	3.67577	3.40337	3.76018	3.69321	3.80773	3.50812	3.65592	3.60393	3.29081	3.85469	3.98612	2.36614	3.74551	3.3425	3.90443	3.86154	3.7722	3.8501	3.60393
P62748	P62748	Hippocalcin-like protein 1	Hpcal1	22.338	0	6	28	1751900000	1.81319	2.08246	1.18805	1.85773	1.90075	2.23315	2.07749	2.00194	1.82293	1.94612	2.039	1.92876	2.77825	2.67115	0.973518	2.11175	1.90847	2.71432	2.5522	2.32201	2.11799	2.039
P62751	P62751	60S ribosomal protein L23a	Rpl23a	17.695	0	13	128	14136000000	4.92236	4.7126	4.92362	4.9562	4.87247	4.93921	4.87502	4.89043	4.88071	4.95118	4.85274	4.83746	4.89667	4.81902	4.7857	5.04311	4.87186	5.1365	4.98133	4.97611	4.99803	4.85274
P62754	P62754	40S ribosomal protein S6	Rps6	28.68	0	19	128	23228000000	5.49413	5.43528	5.56694	5.66402	5.46667	5.65939	5.59271	5.70425	5.52936	5.69426	5.58559	5.51159	5.49007	5.42214	5.64856	5.64813	5.52413	5.64949	5.57051	5.59883	5.62996	5.58559
P62761	P62761	Visinin-like protein 1	Vsnl1	22.142	0	19	279	48410000000	6.10461	6.53093	5.55802	6.12613	5.98711	6.33038	6.20373	5.94852	6.2015	6.17805	6.02184	6.08826	6.66198	6.52552	4.93088	6.00767	5.75902	6.13234	6.07403	6.04018	5.79837	6.02184
P62774	P62774	Myotrophin	Mtpn	12.861	0	8	71	15079000000	4.5349	4.46919	4.3876	4.47051	4.53343	4.65712	4.62498	4.64574	4.47811	4.51615	4.46079	4.33534	4.43996	4.57649	4.09621	4.42504	4.34101	4.49372	4.44883	4.52363	4.47422	4.46079
P62806	P62806	Histone H4	Hist1h4a	11.367	0	15	283	307550000000	8.49821	8.38035	8.07683	8.67018	8.37601	8.92385	8.82135	8.62925	8.28715	8.69082	8.20157	8.11633	9.06926	8.33422	8.18927	8.93619	8.26394	9.07799	8.44337	8.94568	8.30998	8.20157
P62812	P62812	Gamma-aminobutyric acid receptor subunit alpha-1	Gabra1	51.753	0.00058617	2	4	117410000	-1.57016	-1.12245	-1.63762	-1.25716	-1.19843	-0.880486	-1.21691	-1.18111	-1.39037	-1.16456	-1.03175	-1.55871	-0.742518	-1.026	-1.87186	-1.13259	-0.901808	-0.366898	-0.453201	-1.16705	-1.16046	-1.03175
P62814	P62814	V-type proton ATPase subunit B, brain isoform	Atp6v1b2	56.55	0	37	422	47596000000	5.71816	5.98375	5.64719	5.80042	5.66816	5.88612	5.87788	5.82926	5.77522	5.84364	5.77801	6.03429	6.00283	5.90517	5.58311	5.69592	5.76982	5.87821	5.85303	5.76304	5.88721	5.77801
P62821	P62821	Ras-related protein Rab-1A	Rab1A	22.677	0	9	208	22536000000	5.04394	5.12526	5.1504	5.1689	5.05488	5.19428	5.19592	5.17002	5.11225	5.19189	5.17316	5.14591	5.3558	5.37318	4.739	5.32603	5.17029	5.33683	5.3386	5.29737	5.33932	5.17316
P62823	P62823	Ras-related protein Rab-3C	Rab3c	25.872	0	12	100	8558800000	3.62015	3.84703	3.25834	3.77829	3.58352	4.03057	3.90032	4.00775	3.6253	3.73856	3.55873	3.63812	3.85154	3.75493	3.16457	3.48307	3.30144	3.84911	3.79305	3.64403	3.88765	3.55873
P62827;Q61820	P62827;Q61820	GTP-binding nuclear protein Ran;GTP-binding nuclear protein Ran, testis-specific isoform	Ran;Rasl2-9	24.423	0	12	142	23434000000	5.16862	5.1079	5.22034	5.32727	5.16037	5.14208	5.24413	5.31547	5.23662	5.34017	5.20534	5.13401	5.04394	5.10151	5.03362	5.28996	5.13127	5.22217	5.19815	5.18487	5.26209	5.20534
P62830	P62830	60S ribosomal protein L23	Rpl23	14.865	0	10	81	8112600000	3.69598	3.61222	4.12167	3.9224	3.70233	3.73745	3.68814	3.87331	3.7301	3.9128	3.71482	3.77219	3.46252	3.6825	3.81013	3.90888	3.76939	3.76841	3.75691	3.80298	3.877	3.71482
P62835	P62835	Ras-related protein Rap-1A	Rap1a	20.987	0	4	4	220710000	-2.01004	-2.13525	-2.09058	-2.03242	-2.03941	-2.05673	-2.01336	-2.00519	-2.0662	-2.05678	-2.04503	-1.61622	-3.24872	-1.83747	-1.43258	-1.53822	-1.59557	-1.79546	-1.93659	-1.89614	-1.71799	-2.04503
P62843	P62843	40S ribosomal protein S15	Rps15	17.04	0	5	38	4601900000	3.2241	3.08031	2.89192	3.17788	3.15157	3.24466	3.19644	3.21011	3.14214	3.28854	2.99059	3.07497	3.92036	2.82821	3.11673	2.96528	3.01938	2.9072	2.89763	2.96285	2.89689	2.99059
P62849	P62849	40S ribosomal protein S24	Rps24	15.423	0	7	58	5873100000	3.20811	3.05678	3.07058	3.2207	3.12853	3.17553	3.16862	3.15015	3.11119	3.23542	3.16384	3.09743	3.61938	3.20614	3.02289	3.32222	3.17546	3.31442	3.31098	3.29732	3.29149	3.16384
P62852	P62852	40S ribosomal protein S25	Rps25	13.742	0	8	75	10843000000	4.04176	3.90565	4.29473	4.17046	4.0182	3.93854	3.90311	4.14133	4.03726	4.25016	4.0459	4.15217	4.25127	3.89326	4.26209	4.37657	4.15226	4.3369	4.2107	4.20359	4.32252	4.0459
P62855	P62855	40S ribosomal protein S26	Rps26	13.015	0	5	55	7137800000	2.33559	2.39863	3.05705	2.49363	2.27633	2.34652	2.33008	2.51691	2.45329	2.62764	2.36946	3.31191	2.5092	2.09473	3.65339	2.76181	2.86116	2.63601	2.51734	2.34998	2.82833	2.36946
P62858	P62858	40S ribosomal protein S28	Rps28	7.8409	0	6	58	9882500000	3.69624	3.61338	3.66497	3.70455	3.66774	3.61272	3.65347	3.7168	3.67302	3.76857	3.63497	3.58616	4.06559	3.40609	3.46469	3.58546	3.54785	3.5015	3.44803	3.50746	3.56203	3.63497
P62862	P62862	40S ribosomal protein S30	Fau	6.6478	0	5	17	2325300000	2.29398	2.5711	2.22535	2.47108	2.30251	2.3909	2.36925	2.50326	2.221	2.37715	2.30918	2.12332	2.74955	2.72953	1.31038	2.53222	2.19951	2.55209	2.40994	2.38757	2.46315	2.30918
P62869	P62869	Transcription elongation factor B polypeptide 2	Tceb2	13.17	0	14	80	7829800000	3.80408	3.64797	4.12351	3.9394	3.77696	3.78252	3.76487	3.91823	3.84563	4.00219	3.86098	4.00687	3.54612	3.7906	3.8777	3.9598	3.95261	3.9032	3.85759	3.81974	3.99571	3.86098
P62874	P62874	Guanine nucleotide-binding protein G(I)/G(S)/G(T) subunit beta-1	Gnb1	37.377	0	12	373	66758000000	6.07017	6.50809	6.35782	6.39718	6.02983	6.60241	6.21441	6.3592	6.18572	6.5015	6.49967	6.66643	6.49132	6.65972	5.83917	6.50717	6.49737	6.67012	6.63252	6.48886	6.68618	6.49967
P62878	P62878	E3 ubiquitin-protein ligase RBX1;E3 ubiquitin-protein ligase RBX1, N-terminally processed	Rbx1	12.274	0	3	10	682110000	0.615946	0.930662	-0.0589199	0.947186	0.520399	0.964346	0.88674	0.938461	0.495226	0.636568	0.273886	0.124008	1.06444	0.493593	0.451893	0.537462	0.101894	0.327591	0.287847	0.321114	0.238205	0.273886
P62880	P62880	Guanine nucleotide-binding protein G(I)/G(S)/G(T) subunit beta-2	Gnb2	37.331	0	8	178	39984000000	5.01488	4.99325	4.78352	5.0663	5.03867	5.12774	5.10611	5.17009	5.06668	5.12559	5.02959	5.07719	4.92538	5.2234	4.55711	5.04317	4.96137	5.15098	5.16438	5.1009	5.01708	5.02959
P62881;Q8BT07	P62881	Guanine nucleotide-binding protein subunit beta-5	Gnb5	43.565	0	14	43	2715300000	2.35446	2.44725	2.38209	2.33169	2.29824	2.2949	2.29178	2.38011	2.34328	2.39864	2.69835	2.60467	3.14642	2.83075	2.64766	2.69545	2.63627	2.70777	2.68494	2.75165	2.73079	2.69835
P62889	P62889	60S ribosomal protein L30	Rpl30	12.784	0	10	79	11659000000	4.01987	3.98581	3.81708	4.10127	3.9797	4.09384	4.06561	4.10031	3.9783	4.13138	3.95269	3.94474	3.874	3.863	4.01801	3.97262	3.99184	3.84763	3.86644	3.85077	3.95498	3.95269
P62897;CON__P62894;P00015	P62897	Cytochrome c, somatic	Cycs	11.605	0	10	49	2230200000	1.70321	2.088	2.03539	1.77251	1.65323	2.09985	1.93984	1.92518	1.64711	1.77571	1.94163	2.14447	2.54645	2.09425	1.94452	2.03972	1.95889	2.36821	2.08571	2.20003	2.06911	1.94163
P62900	P62900	60S ribosomal protein L31	Rpl31	14.463	0	11	49	13989000000	4.45339	4.41732	4.22851	4.49159	4.31516	4.50273	4.47954	4.51431	4.39296	4.53244	4.35577	4.24782	4.56966	4.3387	4.2573	4.50204	4.27946	4.41575	4.36226	4.38066	4.53212	4.35577
P62908	P62908	40S ribosomal protein S3	Rps3	26.674	0	23	213	28995000000	5.38077	5.19898	6.02955	5.50472	5.32123	5.28346	5.30428	5.4317	5.44671	5.59393	5.35975	5.61556	5.10297	5.19529	5.51775	5.5846	5.48771	5.32118	5.34701	5.27302	5.63098	5.35975
P62911;P17932	P62911	60S ribosomal protein L32	Rpl32	15.86	0	7	43	8932500000	3.26586	3.13432	4.02892	3.49758	3.31171	3.29812	3.3462	3.4559	3.36776	3.65782	3.27581	3.74884	3.6459	3.13217	4.35307	3.37923	3.35286	3.41245	3.24207	3.31211	3.43788	3.27581
P62915	P62915	Transcription initiation factor IIB	Gtf2b	34.819	0	8	20	373280000	-0.305794	-0.282568	-0.240681	-0.297936	-0.310181	-0.335075	-0.333311	-0.32091	-0.346245	-0.312401	-0.334305	-0.427633	-0.17104	-0.432304	-0.468464	-0.285438	-0.356035	-0.370796	-0.412598	-0.377373	-0.286642	-0.334305
P62918	P62918	60S ribosomal protein L8	Rpl8	28.024	0	18	109	21636000000	4.30464	4.22828	4.88167	4.48926	4.32091	4.35704	4.29569	4.45504	4.33282	4.46287	4.36676	4.47445	4.4519	4.16477	4.6855	4.4839	4.40067	4.4753	4.3513	4.34774	4.53002	4.36676
P62960	P62960	Nuclease-sensitive element-binding protein 1	Ybx1	35.73	0	12	123	7800400000	2.62686	2.73751	2.08373	2.81912	2.56028	2.87942	2.80173	2.99988	2.49385	2.81757	2.55537	2.01716	2.59903	2.43769	1.67279	2.76053	2.18618	2.56927	2.39294	2.42568	2.80707	2.55537
P62962;CON__P02584	P62962	Profilin-1	Pfn1	14.957	0	15	125	12420000000	4.28873	3.87709	5.13999	3.94434	4.11099	3.98451	4.12306	3.93834	4.24611	3.97552	4.07264	4.52904	4.20472	4.01911	4.73548	4.13798	4.27838	4.12169	4.0942	4.22006	3.9644	4.07264
P62965	P62965	Cellular retinoic acid-binding protein 1	Crabp1	15.591	0	5	8	99320000	-1.54638	-1.60622	-0.92551	-1.30051	-1.64517	-1.68504	-1.62765	-1.58286	-1.58303	-1.5781	-1.57404	-1.38112	-1.78385	-1.54848	-1.04131	-1.51822	-1.51867	-1.53618	-1.57894	-1.56553	-1.95189	-1.57404
P62983;P0CG49;P0CG50	P62983;P0CG49;P0CG50	Ubiquitin-40S ribosomal protein S27a;Ubiquitin;40S ribosomal protein S27a;Polyubiquitin-B;Ubiquitin;Polyubiquitin-C;Ubiquitin;Ubiquitin-related 1;Ubiquitin-related 2	Rps27a;Ubb;Ubc	17.951	0	5	155	15323000000	4.69642	4.51919	4.60398	4.74915	4.68241	4.73424	4.76098	4.93445	4.73491	4.82884	4.70355	4.55398	4.55534	4.46446	4.60535	4.67651	4.62543	4.66401	4.58479	4.53406	4.69152	4.70355
P62996	P62996	Transformer-2 protein homolog beta	Tra2b	33.665	0	12	82	7315200000	2.58556	2.49224	2.58968	2.72263	2.49685	2.48133	2.49282	2.65204	2.59381	2.69267	2.60547	2.61281	2.54899	2.50255	2.88844	2.64717	2.56185	2.50227	2.54469	2.5405	2.66051	2.60547
P63001;Q05144;Q9ER71	P63001;Q05144	Ras-related C3 botulinum toxin substrate 1;Ras-related C3 botulinum toxin substrate 2	Rac1;Rac2	21.45	0	5	120	29946000000	5.38223	5.57116	5.26982	5.47722	5.38163	5.64466	5.5947	5.47372	5.40709	5.36284	5.32665	5.37474	5.22195	5.5251	5.10208	5.39634	5.35481	5.54205	5.47524	5.4224	5.43137	5.32665
P63002	P63002	Amino-terminal enhancer of split	Aes	22	0	4	10	242190000	-0.923984	-1.28582	-1.11884	-1.02002	-1.05205	-1.12502	-1.37082	-0.990229	-0.977335	-1.1285	-1.04573	-0.69861	-0.953241	-0.797958	-1.32818	-1.21348	-1.17326	-1.02241	-1.05178	-0.919254	-1.04765	-1.04573
P63005	P63005	Platelet-activating factor acetylhydrolase IB subunit alpha	Pafah1b1	46.67	0	25	176	22103000000	5.38283	5.4366	5.13167	5.52677	5.37383	5.5043	5.48941	5.6192	5.41013	5.58649	5.47469	5.4536	5.68131	5.51534	5.11875	5.45497	5.39818	5.4311	5.47468	5.44786	5.55458	5.47469
P63011	P63011	Ras-related protein Rab-3A	Rab3a	24.97	0	9	138	16907000000	4.83466	5.35062	3.8579	5.10177	4.84628	5.19787	5.1146	5.18761	4.84994	5.05992	4.88094	4.53892	5.4919	5.30517	3.3681	4.8187	4.45711	5.06644	5.02509	4.93448	4.91671	4.88094
P63017	P63017	Heat shock cognate 71 kDa protein	Hspa8	70.87	0	43	925	460120000000	9.04365	8.87038	9.36923	9.1364	8.99496	9.0059	9.02798	9.1686	9.07021	9.11777	9.05455	9.19713	8.84881	8.90802	9.17784	9.01168	9.12541	9.01731	8.97889	8.92287	9.11072	9.05455
P63024	P63024	Vesicle-associated membrane protein 3	Vamp3	11.48	0	3	9	777360000	-0.752665	-0.989958	-1.1175	-1.14803	-0.714291	-0.815805	-0.90892	-1.07635	-1.00018	-1.20217	-1.05404	-1.29738	-1.42219	-0.872353	-1.17553	-1.06248	-1.20181	-1.01273	-1.12799	-1.08555	-1.3086	-1.05404
P63028	P63028	Translationally-controlled tumor protein	Tpt1	19.462	0	10	116	25941000000	5.30532	5.22936	5.19236	5.35949	5.23286	5.36156	5.37448	5.38491	5.28628	5.18779	4.92431	4.86431	4.88668	4.8583	4.85852	4.95874	4.75138	4.91524	4.84598	4.89943	4.98602	4.92431
P63030	P63030	Mitochondrial pyruvate carrier 1	Mpc1	12.454	0.00044405	4	9	1218300000	1.20877	1.48485	1.37942	1.00293	1.04105	1.42318	1.37502	1.14029	0.966475	0.914379	1.06331	1.46886	1.45528	1.28246	1.38743	1.23712	1.23554	1.41854	1.27697	1.28988	1.3163	1.06331
P63034	P63034	Cytohesin-2	Cyth2	46.585	0	8	29	626250000	0.775595	0.896652	0.702099	0.907045	0.759729	0.836916	0.81633	0.89369	0.820076	0.856518	0.744854	0.708386	0.746477	0.881298	0.35721	0.838989	0.612196	0.73823	0.742518	0.669037	0.836268	0.744854
P63037	P63037	DnaJ homolog subfamily A member 1	Dnaja1	44.868	0	23	113	6200900000	2.8233	2.8803	2.56496	2.83413	2.74683	2.89924	2.83973	2.89053	2.7305	2.795	2.63031	2.486	2.90165	2.75015	2.20144	2.78198	2.49841	2.75339	2.72982	2.68133	2.74183	2.63031
P63038	P63038	60 kDa heat shock protein, mitochondrial	Hspd1	60.955	0	48	548	102390000000	7.32997	7.33474	7.20234	7.43325	7.27191	7.45898	7.42799	7.52428	7.3189	7.474	7.35897	7.27334	7.33027	7.33744	6.94456	7.36682	7.24813	7.52063	7.45184	7.37215	7.55424	7.35897
P63040	P63040	Complexin-1	Cplx1	15.122	0	4	21	766240000	0.969385	1.51813	0.399359	1.22407	0.96282	1.22301	1.27992	1.4091	0.918356	1.32988	0.990284	0.824615	1.82184	0.921246	0.809755	0.969692	0.90522	1.08038	1.06281	1.05227	1.22815	0.990284
P63042	P63042	Stathmin-4	Stmn4	22.087	0	6	10	183210000	-0.165875	0.321791	-1.11918	0.0801945	-0.205681	0.563406	-0.532141	0.311441	-0.322344	0.0713291	-0.0882149	-0.323156	0.103354	-0.127323	-0.312456	0.238565	-0.0447426	-0.106085	-0.10104	-0.184887	0.168203	-0.0882149
P63044	P63044	Vesicle-associated membrane protein 2	Vamp2	12.691	0	4	162	25904000000	4.08551	4.68382	3.28115	4.25324	4.09103	4.49107	4.45648	4.39603	4.07494	4.35161	4.20237	3.91319	4.91006	4.74615	3.36078	4.19067	3.78852	4.43264	4.27457	4.33885	4.22531	4.20237
P63046	P63046	Sulfotransferase 4A1	Sult4a1	33.053	0	7	24	461770000	0.621155	0.886202	0.277029	0.839096	0.63303	0.825815	0.815939	0.838171	0.597946	0.800358	0.613766	0.396107	0.86801	0.825134	-0.0123901	0.738031	0.549759	0.838226	0.756464	0.794653	0.719704	0.613766
P63054	P63054	Purkinje cell protein 4	Pcp4	6.8073	0	4	20	1395100000	1.1234	1.33191	1.58577	1.07222	1.01028	1.31306	1.05106	0.851129	1.21985	1.29593	1.28872	1.58839	2.42397	1.60429	2.00181	1.17536	1.08333	1.21267	1.24589	1.27369	1.15468	1.28872
P63058	P63058	Thyroid hormone receptor alpha	Thra	55.022	0	6	10	177290000	-1.60046	-1.46707	-1.08923	-1.30541	-1.29523	-1.38199	-1.44146	-1.38415	-1.64162	-1.4736	-1.56417	-1.3193	-1.6116	-1.43079	-1.03615	-1.32628	-1.39867	-1.45154	-1.47027	-1.51728	-1.53352	-1.56417
P63073	P63073	Eukaryotic translation initiation factor 4E	Eif4e	25.053	0	10	45	4292900000	2.41445	2.47756	2.54043	2.62116	2.39861	2.44331	2.45455	2.57494	2.44717	2.5633	2.43277	2.4733	2.52991	2.40855	2.27881	2.50957	2.41082	2.4933	2.41541	2.44805	2.5551	2.43277
P63080	P63080	Gamma-aminobutyric acid receptor subunit beta-3	Gabrb3	54.165	0	9	33	2006000000	2.1741	2.42271	1.95904	2.15626	2.20066	2.4253	2.30759	2.17417	2.18534	2.18278	2.13557	2.01124	2.46179	2.45511	1.58364	2.2079	2.00469	2.40534	2.36527	2.17349	2.13922	2.13557
P63085	P63085	Mitogen-activated protein kinase 1	Mapk1	41.275	0	18	135	23912000000	5.39436	5.46665	5.23161	5.23267	5.37577	5.50061	5.50142	5.2973	5.38235	5.31349	5.54639	5.62451	5.96737	5.92678	5.29203	5.44794	5.56115	5.8447	5.82836	5.7416	5.49173	5.54639
P63087	P63087	Serine/threonine-protein phosphatase PP1-gamma catalytic subunit	Ppp1cc	36.983	0	3	25	1541800000	0.227646	0.397232	-0.14834	0.452036	0.20323	0.387405	0.33642	0.407101	0.303135	0.515329	0.432455	0.20994	0.516531	0.500652	0.0057888	0.507606	0.163656	0.472959	0.446667	0.412641	0.491705	0.432455
P63089	P63089	Pleiotrophin	Ptn	18.869	0	6	50	4413500000	3.08743	3.22046	2.53183	3.45472	2.90428	3.34875	2.9916	3.26073	2.9844	3.26324	3.26689	3.314	4.39615	3.52721	2.79727	3.51853	3.17297	4.24984	3.97694	3.99932	3.30433	3.26689
P63094;Q6R0H7;P20612;Q3V3I2	P63094;Q6R0H7	Guanine nucleotide-binding protein G(s) subunit alpha isoforms short;Guanine nucleotide-binding protein G(s) subunit alpha isoforms XLas	Gnas	45.663	0	17	89	5210300000	2.89341	2.95317	2.82341	2.94934	2.94114	2.95834	2.92996	2.96367	2.91595	2.92555	2.98803	3.00837	3.40712	3.06514	2.96629	3.11661	3.05702	3.08763	3.05932	3.014	3.17526	2.98803
P63101	P63101	14-3-3 protein zeta/delta	Ywhaz	27.771	0	21	633	484380000000	8.80645	9.0294	8.28939	8.99033	8.79104	9.08221	9.0016	9.14025	8.81029	8.96526	8.79082	8.58395	9.03807	9.05736	7.5881	8.83939	8.58015	8.95104	8.97384	8.862	9.01355	8.79082
P63137	P63137	Gamma-aminobutyric acid receptor subunit beta-2	Gabrb2	59.196	0	3	10	226300000	-0.817425	-0.517128	-0.689751	-0.730635	-0.64834	-0.392675	-0.60747	-0.645269	-0.792574	-0.665651	-0.690744	-0.965498	-0.355616	-0.397255	-1.31829	-0.760674	-0.852041	-0.365173	-0.430649	-0.812353	-0.896513	-0.690744
P63139	P63139	Nuclear transcription factor Y subunit beta	Nfyb	22.787	0	2	3	9449300	-6.84683	-6.84813	-7.13188	-7.16791	-6.93615	-7.05785	-7.08674	-6.93444	-7.20798	-7.34928	-7.56083	-7.7914	-7.46259	-7.69061	-7.83433	-7.52977	-7.72137	-7.54037	-7.59833	-7.55722	-7.55502	-7.56083
P63141	P63141	Potassium voltage-gated channel subfamily A member 2	Kcna2	56.7	0	2	4	18919000	-2.99506	-2.58792	-3.41581	-2.98225	-3.06167	-3.02558	-3.01315	-2.98257	-3.04965	-3.03302	-3.07206	-3.10673	-2.23994	-2.99864	-3.28886	-3.13455	-3.36443	-3.15351	-3.0778	-3.06867	-3.31965	-3.07206
P63147	P63147	Ubiquitin-conjugating enzyme E2 B	Ube2b	17.312	0	1	3	174490000	-2.06933	-1.95235	-2.39717	-2.11987	-2.06678	-2.04391	-2.03104	-1.98226	-2.10467	-2.17204	-2.14638	-2.23149	-2.15539	-2.05981	-2.24593	-2.05096	-2.1037	-2.10043	-1.98045	-1.98467	-1.96276	-2.14638
P63154	P63154	Crooked neck-like protein 1	Crnkl1	83.415	0	12	24	271390000	-0.519495	-0.490478	-0.613281	-0.460545	-0.51527	-0.523245	-0.5516	-0.47151	-0.559555	-0.475111	-0.572945	-0.540659	-0.415758	-0.525091	-0.638508	-0.551678	-0.5893	-0.479824	-0.548056	-0.489578	-0.667383	-0.572945
P63158	P63158	High mobility group protein B1	Hmgb1	24.893	0	12	64	11466000000	4.74556	4.45172	5.06802	4.96708	4.6597	4.56515	4.62913	4.88996	4.76051	5.06535	4.7698	5.15924	4.54427	4.53744	5.43724	4.90988	4.89088	4.63427	4.67497	4.71717	4.74585	4.7698
P63163	P63163	Small nuclear ribonucleoprotein-associated protein N	Snrpn	24.614	0	2	37	3023300000	2.33807	2.1882	2.69561	2.33985	2.23176	2.22985	2.31747	2.35219	2.26498	2.34437	2.28029	2.53487	1.98042	2.21898	2.49851	2.36161	2.36076	2.28428	2.24491	2.23864	2.3527	2.28029
P63166	P63166	Small ubiquitin-related modifier 1	Sumo1	11.557	0	4	12	967320000	-0.239004	-0.421009	0.0474796	-0.339125	-0.35573	-0.440315	-0.362881	-0.36005	-0.245285	-0.281132	-0.350725	-0.182287	-0.566761	-0.467804	-0.0943451	-0.325985	-0.191242	-0.39196	-0.482029	-0.464718	-0.286068	-0.350725
P63168	P63168	Dynein light chain 1, cytoplasmic	Dynll1	10.366	0	4	83	15854000000	4.04311	4.2167	4.06155	4.21	4.09889	4.27022	4.24832	4.15172	4.19231	4.23221	3.99993	3.83037	4.30844	4.17038	3.26589	4.16506	3.93177	4.36403	4.10284	4.20012	4.18656	3.99993
P63213	P63213	Guanine nucleotide-binding protein G(I)/G(S)/G(O) subunit gamma-2	Gng2	7.8501	0	7	97	21612000000	3.79394	4.21732	3.48829	4.18023	3.79721	4.21742	4.02125	4.24951	3.83417	4.2032	4.15689	4.3396	5.50857	4.39825	3.58887	4.28492	4.12614	4.40786	4.35107	4.28712	4.28675	4.15689
P63216	P63216	Guanine nucleotide-binding protein G(I)/G(S)/G(O) subunit gamma-3	Gng3	8.3047	0	5	24	3198500000	1.65226	2.10781	1.4716	1.89718	1.77503	2.04116	1.79544	1.8649	1.72432	1.97757	1.93745	1.97465	4.22404	1.9301	2.34362	1.78086	1.82066	1.80946	1.85647	1.73345	1.49569	1.93745
P63239	P63239	Neuroendocrine convertase 1	Pcsk1	84.173	0	5	6	83056000	-1.98582	-1.76688	-2.30664	-1.98029	-1.99204	-1.74013	-1.87257	-1.93805	-1.90281	-2.05305	-2.21797	-2.85566	-2.78498	-2.66501	-3.61306	-2.83473	-3.2184	-2.35692	-2.60454	-2.68992	-2.4081	-2.21797
P63242;Q8BGY2	P63242	Eukaryotic translation initiation factor 5A-1	Eif5a	16.832	0	16	144	24356000000	4.85396	4.83221	4.94935	4.95423	4.79436	4.95999	4.9838	5.01323	4.81771	5.0269	4.80867	4.79245	4.84667	4.87942	4.34426	4.9588	4.67692	4.9089	4.78236	4.80471	4.9344	4.80867
P63248	P63248	cAMP-dependent protein kinase inhibitor alpha	Pkia	7.9604	0	5	34	2077900000	1.46704	1.7164	0.73064	1.64244	1.48956	1.82445	1.75676	1.78452	1.38861	1.69337	1.67616	1.5631	1.82987	1.96382	0.768126	1.82852	1.62162	1.78503	1.70592	1.69219	1.86256	1.67616
P63250	P63250	G protein-activated inward rectifier potassium channel 1	Kcnj3	56.573	0	1	2	17491000	-6.70338	-6.23501	-7.10949	-6.73215	-6.89913	-6.55359	-6.78387	-6.52939	-7.21456	-6.49669	-6.8395	-7.40754	-6.57404	-6.93809	-7.84762	-6.7635	-7.13499	-7.07892	-7.20553	-7.38601	-6.92806	-6.8395
P63260	P63260	Actin, cytoplasmic 2;Actin, cytoplasmic 2, N-terminally processed	Actg1	41.792	0	3	89	39699000000	5.19796	5.47818	4.89358	5.07066	5.29309	5.40383	5.5039	5.25559	5.23497	5.31086	5.22916	5.32353	7.18315	5.04784	5.10715	4.8895	5.09262	5.04168	5.14224	5.08214	4.64794	5.22916
P63276	P63276	40S ribosomal protein S17	Rps17	15.524	0	12	98	5089800000	2.44833	2.31595	3.42542	2.4583	2.37081	2.48739	2.46868	2.55296	2.43106	2.54087	2.37638	2.26718	2.37837	2.43906	2.18216	2.52603	2.27443	2.35153	2.39913	2.36445	2.56648	2.37638
P63280	P63280	SUMO-conjugating enzyme UBC9	Ube2i	18.007	0	7	29	914990000	1.3822	1.26669	1.31856	1.41075	1.42682	1.36408	1.35137	1.49257	1.43282	1.51503	1.31608	1.49912	1.31244	1.30989	1.31974	1.33633	1.28526	1.3486	1.34338	1.24277	1.40098	1.31608
P63300	P63300	Selenoprotein W	Sepw1	9.6871	0	4	12	120940000	-1.06347	-0.610209	-2.02765	-1.01646	-1.11423	-0.678604	-0.604721	-0.984209	-1.12779	-1.01962	-1.05159	-1.50516	-0.78964	-0.770142	-2.12115	-1.0922	-1.42358	-0.745606	-0.944206	-0.889532	-1.14357	-1.05159
P63318	P63318	Protein kinase C gamma type	Prkcg	78.357	0	35	237	17586000000	4.75307	5.03116	4.26512	4.58013	4.66946	5.00921	4.95445	4.53649	4.78857	4.6016	4.70744	4.60869	5.06335	4.96502	3.83205	4.45167	4.52434	5.00542	4.96044	4.8491	4.42593	4.70744
P63321	P63321	Ras-related protein Ral-A	Rala	23.553	0	8	74	7617300000	3.56569	3.88792	3.28727	3.78525	3.65293	3.80255	3.71931	3.98592	3.57965	3.78598	3.67988	3.41903	4.02839	3.93377	2.78105	3.83412	3.5176	3.91223	3.83676	3.74416	3.97061	3.67988
P63323	P63323	40S ribosomal protein S12	Rps12	14.525	0	9	130	19804000000	4.582	4.39621	4.73411	4.69745	4.56905	4.49036	4.5442	4.69276	4.57141	4.71768	4.53635	4.54528	4.17455	4.36007	4.58118	4.56613	4.53604	4.38451	4.41963	4.43252	4.61882	4.53635
P63325	P63325	40S ribosomal protein S10	Rps10	18.916	0	16	125	10674000000	3.73187	3.65531	3.92211	3.75524	3.66267	3.68183	3.77582	3.8128	3.67279	3.82226	3.66085	3.48552	3.80949	3.67823	3.30291	3.77555	3.57193	3.71884	3.63753	3.69822	3.7994	3.66085
P63328	P63328	Serine/threonine-protein phosphatase 2B catalytic subunit alpha isoform	Ppp3ca	58.643	0	17	247	29615000000	5.01343	5.4476	4.45572	5.07756	4.99795	5.27772	5.19316	5.00956	5.04758	5.09844	5.18056	5.16084	5.53954	5.6586	4.19368	5.17974	5.07362	5.41248	5.40366	5.30641	5.12003	5.18056
P63330	P63330	Serine/threonine-protein phosphatase 2A catalytic subunit alpha isoform	Ppp2ca	35.608	0	2	23	3079500000	1.46612	1.44972	1.26854	1.54101	1.36247	1.55025	1.48853	1.55321	1.49667	1.54044	1.49666	1.60721	1.29152	1.45813	1.31877	1.60516	1.63849	1.50396	1.50165	1.35039	1.64551	1.49666
P67778	P67778	Prohibitin	Phb	29.82	0	17	163	22989000000	5.18579	5.15819	4.89914	5.22685	5.14121	5.26121	5.29368	5.32118	5.18518	5.30789	5.17093	5.18539	5.22644	5.27327	4.93312	5.29396	5.15224	5.42135	5.36074	5.30215	5.43943	5.17093
P67871	P67871	Casein kinase II subunit beta	Csnk2b	24.942	0	6	35	1891800000	1.47806	1.51615	1.17308	1.7469	1.48784	1.59133	1.51166	1.63133	1.65953	1.47323	1.10401	1.11922	1.53458	1.16271	1.06339	1.11939	0.962881	1.14721	1.11439	1.2563	1.19867	1.10401
P67984	P67984	60S ribosomal protein L22	Rpl22	14.759	0	7	67	6650000000	3.03931	3.04492	3.31992	3.14841	3.03002	3.06082	3.05296	3.22526	3.0967	3.22914	3.03892	3.06258	3.00879	2.89074	3.13836	3.12324	2.99917	2.97499	2.97488	2.92605	3.14966	3.03892
P68033;P62737;P63268;P68134	P68033;P62737;P63268;P68134	Actin, alpha cardiac muscle 1;Actin, aortic smooth muscle;Actin, gamma-enteric smooth muscle;Actin, alpha skeletal muscle	Actc1;Acta2;Actg2;Acta1	42.019	0	11	139	94407000000	7.21908	7.16168	6.83073	6.91903	7.10394	7.26082	7.4398	7.09689	7.24906	7.06362	7.14155	7.50936	9.54564	7.07073	7.05415	6.84781	7.06083	7.02887	6.94247	7.03427	6.58983	7.14155
P68037	P68037	Ubiquitin-conjugating enzyme E2 L3	Ube2l3	17.861	0	9	43	5149200000	3.02734	2.85929	2.98985	3.08562	2.98971	3.13683	3.20271	3.09833	3.10111	3.13828	3.07328	3.11396	3.04699	3.1812	3.29426	3.07607	3.1103	3.09961	3.20013	3.19562	2.99926	3.07328
P68040	P68040	Guanine nucleotide-binding protein subunit beta-2-like 1;Guanine nucleotide-binding protein subunit beta-2-like 1, N-terminally processed	Gnb2l1	35.076	0	24	213	25194000000	5.3014	5.2522	5.30444	5.35323	5.24454	5.33474	5.35629	5.37321	5.27301	5.40853	5.21943	5.20681	5.22906	5.15206	4.98281	5.36209	5.1714	5.23215	5.19423	5.18409	5.33855	5.21943
P68181	P68181	cAMP-dependent protein kinase catalytic subunit beta	Prkacb	40.707	0	12	74	6036600000	2.66581	2.97124	2.27442	3.15354	2.70683	2.86507	2.77644	3.26794	2.77311	3.24861	3.19198	2.7329	2.89522	3.05907	2.00282	3.18844	2.70732	2.98687	2.93087	2.77438	3.47255	3.19198
P68254	P68254	14-3-3 protein theta	Ywhaq	27.778	0	17	214	71108000000	6.16821	6.20469	5.9437	6.31012	6.13467	6.26358	6.18881	6.37268	6.17201	6.34553	6.15878	6.18854	6.38618	6.23701	5.57962	6.27861	6.16641	6.29933	6.24432	6.15391	6.33906	6.15878
P68368	P68368	Tubulin alpha-4A chain	Tuba4a	49.924	0	4	54	10531000000	3.67034	4.06155	2.68278	3.33521	3.55753	3.94263	3.81762	3.15397	3.61224	3.38116	3.59943	3.67204	5.06014	4.02034	2.38652	3.3908	3.5245	3.86033	3.90697	3.74609	3.21116	3.59943
P68369	P68369	Tubulin alpha-1A chain	Tuba1a	50.135	0	0	2864	2417200000000	10.9443	11.2429	10.653	11.4451	11.0211	11.2579	11.1562	11.5615	10.9918	11.5227	11.2208	11.1133	11.3666	11.3835	10.018	11.5696	11.0803	11.4658	11.3744	11.228	11.7187	11.2208
P68372	P68372	Tubulin beta-4B chain	Tubb4b	49.83	0	1	1910	1087700000000	9.89229	10.1202	9.98158	10.3378	9.93899	10.1303	10.0671	10.4452	10.0105	10.4794	10.1856	10.4197	10.6597	10.2729	9.67672	10.4292	10.1686	10.2612	10.2529	10.1607	10.5562	10.1856
P68404	P68404	Protein kinase C beta type	Prkcb	76.75	0	23	141	10341000000	4.02952	4.35295	3.48902	4.00565	3.97319	4.17378	4.1839	3.93151	4.06312	4.11592	4.09035	4.07368	4.57399	4.46675	3.26334	4.2366	3.96418	4.34139	4.27617	4.23448	4.06143	4.09035
P68433	P68433	Histone H3.1	Hist1h3a	15.404	0	1	15	693870000	-2.51531	-2.70898	-2.96822	-2.52605	-2.70563	-2.28338	-2.31964	-2.47985	-2.63041	-3.00208	-3.59993	-3.46482	-3.06071	-3.51735	-3.5254	-3.43731	-3.64588	-3.34644	-3.34845	-3.23135	-3.69446	-3.59993
P68510	P68510	14-3-3 protein eta	Ywhah	28.211	0	20	220	48784000000	6.05511	6.24877	5.39861	6.26271	6.04273	6.28732	6.25122	6.41792	6.0274	6.30071	6.12903	5.87882	6.446	6.44516	4.9371	6.25396	5.91667	6.32527	6.27751	6.19109	6.32818	6.12903
P69566	P69566	Ran-binding protein 9	Ranbp9	71.011	0	10	30	815150000	0.373726	0.575831	0.367519	0.401285	0.43025	0.421236	0.39296	0.425221	0.350445	0.405958	0.376755	0.368397	0.683819	0.532501	0.210226	0.358664	0.252028	0.339073	0.44508	0.47135	0.365372	0.376755
P70122	P70122	Ribosome maturation protein SBDS	Sbds	28.78	0	17	52	1375300000	1.67552	1.37046	2.14905	1.40424	1.58736	1.44592	1.55798	1.40282	1.61105	1.44364	1.61097	1.66673	1.4569	1.62204	1.98306	1.39689	1.64954	1.48873	1.49254	1.62619	1.3231	1.61097
P70158	P70158	Acid sphingomyelinase-like phosphodiesterase 3a	Smpdl3a	49.857	0	8	14	275410000	0.386856	0.25703	1.46839	0.212395	0.379379	-0.0416241	0.145941	0.122301	0.393095	0.0307694	0.231625	0.870749	-0.466166	-0.358448	1.82138	-0.0752354	0.903124	-0.152786	-0.209887	0.124226	-0.125391	0.231625
P70168	P70168	Importin subunit beta-1	Kpnb1	97.183	0	44	282	19753000000	4.68206	4.65164	4.86174	4.73539	4.66475	4.72298	4.70675	4.73504	4.7088	4.7845	4.71544	4.77108	4.81863	4.66666	4.74979	4.74368	4.71828	4.72342	4.70591	4.69113	4.7411	4.71544
P70175	P70175	Disks large homolog 3	Dlg3	93.481	0	32	99	4659700000	2.64152	2.94349	2.40285	2.74937	2.62745	2.86639	2.81325	2.72385	2.67866	2.73724	2.69414	2.56165	2.82347	2.94665	2.0093	2.74817	2.52887	2.85141	2.7727	2.76098	2.78123	2.69414
P70182	P70182	Phosphatidylinositol 4-phosphate 5-kinase type-1 alpha	Pip5k1a	60.484	0.00030488	2	3	18452000	-3.84082	-3.52163	-4.04829	-3.79366	-3.81777	-3.85015	-3.8904	-3.71661	-3.9054	-3.77222	-3.86097	-3.94066	-3.202	-3.82509	-3.9805	-3.79578	-3.91852	-3.87389	-3.77087	-3.92902	-3.79917	-3.86097
P70188	P70188	Kinesin-associated protein 3	Kifap3	91.29	0	19	54	1177200000	1.63234	1.64341	1.61432	1.77555	1.66626	1.66729	1.6642	1.88856	1.63188	1.7616	1.66471	1.58654	1.62008	1.66349	1.50004	1.75365	1.66046	1.66075	1.65289	1.67706	1.87805	1.66471
P70193	P70193	Leucine-rich repeats and immunoglobulin-like domains protein 1	Lrig1	119.15	0	3	5	58329000	-3.53132	-2.98108	-3.75034	-3.31737	-3.37114	-3.26973	-3.37606	-3.26282	-3.62582	-3.51883	-3.55962	-3.79539	-3.64092	-3.58188	-3.70302	-3.48178	-3.76818	-3.50995	-3.666	-3.52739	-3.39871	-3.55962
P70195	P70195	Proteasome subunit beta type-7	Psmb7	29.891	0	12	63	7318200000	3.47044	3.41357	3.26723	3.45938	3.4009	3.43962	3.43549	3.58266	3.42715	3.54534	3.42373	3.42551	3.79056	3.43334	3.15598	3.42116	3.35761	3.45969	3.40475	3.39112	3.51506	3.42373
P70196	P70196	TNF receptor-associated factor 6	Traf6	60.069	0.00015499	2	2	11089000	-5.01874	-4.91076	-4.48567	-4.91714	-4.86215	-4.97396	-4.90435	-5.02225	-4.94695	-4.8953	-4.99916	-5.25957	-4.98027	-5.25989	-5.16443	-5.42548	-5.416	-5.30008	-5.3732	-5.23894	-5.1761	-4.99916
P70202	P70202	Latexin	Lxn	25.492	0	6	44	4329000000	2.74161	1.83207	3.56305	2.00322	2.59989	2.20444	2.47508	2.00206	2.65496	1.93975	2.56272	2.93544	1.44624	1.96375	4.33159	1.98064	3.17411	2.03537	2.1797	2.5785	1.99826	2.56272
P70205	P70205	Pituitary adenylate cyclase-activating polypeptide type I receptor	Adcyap1r1	56.639	0.0015645	2	3	209430000	-2.59537	-2.53758	-2.86825	-2.64332	-2.63373	-2.74141	-2.88523	-2.64805	-2.85536	-2.66036	-2.81249	-2.7805	-2.48603	-2.93792	-3.01383	-2.85776	-2.86246	-2.72857	-2.91497	-2.93832	-2.81204	-2.81249
P70206	P70206	Plexin-A1	Plxna1	211.1	0	43	146	3788900000	2.62742	2.92941	2.58498	2.87501	2.68224	2.78672	2.71334	2.97792	2.6369	2.85574	2.7783	2.76239	3.02166	2.97623	2.36652	2.89119	2.7299	2.88073	2.84915	2.78033	3.00873	2.7783
P70207	P70207	Plexin-A2	Plxna2	211.53	0	30	74	1109900000	1.13583	1.31292	0.81473	1.39036	1.17931	1.30893	1.23421	1.47985	1.19117	1.41791	1.28727	1.18067	1.25093	1.3959	0.858007	1.50587	1.20239	1.44879	1.39424	1.24045	1.623	1.28727
P70208	P70208	Plexin-A3	Plxna3	207.96	0	10	19	166610000	-1.47565	-1.34919	-1.85616	-1.37338	-1.44514	-1.36474	-1.42708	-1.39309	-1.57333	-1.381	-1.48969	-1.78729	-1.17733	-1.09463	-2.02065	-1.47663	-1.79524	-1.42184	-1.38643	-1.40584	-1.56864	-1.48969
P70211	P70211	Netrin receptor DCC	Dcc	158.34	0	7	14	109510000	-1.79964	-1.59436	-2.10405	-1.46812	-1.72606	-1.74948	-1.87551	-1.36895	-1.78123	-1.549	-1.645	-1.79442	-1.17479	-1.51301	-1.93717	-1.43886	-1.75872	-1.60449	-1.71843	-1.63916	-1.18607	-1.645
P70232	P70232	Neural cell adhesion molecule L1-like protein;Processed neural cell adhesion molecule L1-like protein	Chl1	135.07	0	35	84	2480000000	2.53945	2.78734	2.08555	2.69509	2.56965	2.63672	2.61495	2.8115	2.55258	2.761	2.57822	2.39645	2.64812	2.5908	1.91545	2.73162	2.39442	2.52582	2.46443	2.46374	2.77884	2.57822
P70236	P70236	Dual specificity mitogen-activated protein kinase kinase 6	Map2k6	37.432	0	7	21	855320000	1.0131	1.06381	1.10119	1.24848	0.99308	1.06027	1.09534	1.17884	1.07558	1.31803	1.16654	1.54261	1.04984	1.03102	1.56306	1.16788	1.47918	1.16674	1.17426	1.13795	1.20143	1.16654
P70257	P70257	Nuclear factor 1 X-type	Nfix	53.394	0	8	31	1126600000	0.858665	0.660351	0.92901	0.777546	0.802481	0.529076	0.717341	0.731791	0.741726	0.766428	0.772215	0.757313	0.619726	0.487528	0.980593	0.797003	0.720139	0.584944	0.528927	0.681332	0.705812	0.772215
P70261	P70261	Paladin	Pald1	96.739	0	6	7	481680000	-1.57944	-1.47881	-1.43375	-1.49245	-1.51866	-1.56898	-1.54261	-1.59212	-1.57946	-1.55059	-1.54391	-2.10121	-2.70387	-1.10883	-1.87381	-1.66515	-1.72549	-1.64517	-1.5477	-1.3792	-1.91614	-1.54391
P70265;Q6DTY7;P70266	P70265	6-phosphofructo-2-kinase/fructose-2,6-bisphosphatase 2;6-phosphofructo-2-kinase;Fructose-2,6-bisphosphatase	Pfkfb2	59.925	0	8	12	304270000	-0.748344	-0.639919	-0.49946	-0.786015	-0.73015	-0.805235	-0.79759	-0.79571	-0.830025	-0.820982	-0.670246	-0.591517	-0.512732	-0.52306	-0.808132	-0.662445	-0.645666	-0.571373	-0.555248	-0.499512	-0.621622	-0.670246
P70268	P70268	Serine/threonine-protein kinase N1	Pkn1	104.41	0	9	12	62720000	-3.5363	-3.31557	-3.49619	-3.17903	-3.50517	-3.46148	-3.47198	-3.27782	-3.51732	-3.38189	-3.36418	-3.52325	-3.34318	-3.517	-3.21731	-3.35531	-3.49223	-3.38525	-3.50259	-3.47619	-3.32934	-3.36418
P70271	P70271	PDZ and LIM domain protein 4	Pdlim4	35.556	0	16	36	1914300000	1.31683	0.853012	1.84361	0.798735	1.21504	0.844946	1.05511	0.748041	1.26632	0.741928	0.997854	1.33706	0.590801	0.817112	1.75241	0.797567	1.31492	0.748939	0.802849	0.91643	0.698296	0.997854
P70280	P70280	Vesicle-associated membrane protein 7	Vamp7	24.967	0	6	15	267460000	-0.255665	-0.212368	-0.27772	-0.0627747	-0.24196	-0.187685	-0.1584	-0.0832195	-0.204775	-0.0321407	-0.143946	-0.103716	-0.0596275	0.0785198	-0.2537	0.0135212	0.0394344	0.0823517	0.0484085	0.114246	-0.0643444	-0.143946
P70288	P70288	Histone deacetylase 2	Hdac2	55.302	0	13	44	1560900000	1.51852	1.65313	1.06707	1.7065	1.45292	1.64986	1.61296	1.72708	1.42807	1.76654	1.60777	1.54863	1.74615	1.50911	1.23214	1.63809	1.50949	1.52282	1.54712	1.5763	1.60962	1.60777
P70290	P70290	55 kDa erythrocyte membrane protein	Mpp1	52.227	0	12	31	552070000	0.664885	0.547991	0.874409	0.398445	0.58943	0.595955	0.5527	0.57057	0.670734	0.450268	0.523355	0.508612	0.793312	0.50695	0.762529	0.351658	0.531021	0.425129	0.430601	0.45093	0.406452	0.523355
P70295	P70295	Ancient ubiquitous protein 1	Aup1	46.121	0	3	4	39031000	-7.37538	-7.07192	-6.87516	-7.18649	-7.17257	-7.58711	-7.56554	-7.8144	-7.5951	-7.37398	-7.28061	-7.48528	-6.04282	-7.47707	-7.27786	-7.29651	-7.37701	-7.23462	-7.36945	-7.30655	-7.31178	-7.28061
P70296;Q8VIN1	P70296	Phosphatidylethanolamine-binding protein 1;Hippocampal cholinergic neurostimulating peptide	Pebp1	20.83	0	16	225	55095000000	5.75722	5.84871	5.73311	5.87215	5.70634	5.91668	5.99162	5.86523	5.70254	5.70343	5.68953	5.77212	5.20971	5.8607	5.56875	5.64357	5.77253	5.81424	5.79824	5.75646	5.67029	5.68953
P70297	P70297	Signal transducing adapter molecule 1	Stam	59.771	0	11	42	1747700000	2.36164	2.47623	2.16565	2.43175	2.32097	2.52272	2.52972	2.5785	2.31506	2.47718	2.31684	2.29866	2.23105	2.3594	2.17367	2.27758	2.29282	2.41266	2.27988	2.3041	2.4239	2.31684
[truncated: 4,610 more rows]

## Sheet: WT vs. KO Control
Protein IDs	Majority protein IDs	Protein names	Gene names	Mol. weight [kDa]	Q-value	Unique peptides	MS/MS count	Intensity	WT Control-1	WT Control-2	WT Control-3	WT Control-4	KO Control-1	KO Control-2	KO Control-3	KO Control-4	WT Control-1A	WT Control-4A	Pool-01	WT TTX-APV-1	WT TTX-APV-2	WT TTX-APV-3	WT TTX-APV-4	WT TTX-APV-5	KO TTX-APV-1	KO TTX-APV-2	KO TTX-APV-3	KO TTX-APV-4	KO TTX-APV-5	Pool-02	Student's T-test Significant	Student's T-test p-value	Log2 FC (WT/KO)
[truncated: 6,074 more rows]

[truncated: 4 more sheets: WT TTX_APV vs. KO TTX-APV, WT vs. WT TTX-APV, KO vs. KO TTX-APV, Selected Hits and Overlaps]
