# Supplementary material for: FMRP attenuates activity dependent modifications in the mitochondrial proteome
Source: Mol Brain. 2021 Apr 30;14:75. doi: 10.1186/s13041-021-00783-w (PMC8086361; doi:10.1186/s13041-021-00783-w)
Supplement: Supplementary file 2 — Additional file 2: Table S2. Ontological analyses of the proteome sensitive to activity deprivation and Fmr1−/y. [file 13041_2021_783_MOESM2_ESM.xlsx]

## Sheet: GO CC WT vs  WT TTX-APV
Term	P-value	Adjusted P-value	Odds Ratio	Combined Score	Genes
nuclear nucleosome (GO:0000788)	0.0053024814340264479761710703087373985908925533294677734375	0.371499751318005888567341798989218659698963165283203125	-2.4374674397949416	12.771306557117418	HIST1H3A;H3F3A
RNA polymerase II transcription factor complex (GO:0090575)	0.006458879762344062712420278415947905159555375576019287109375	0.371499751318005888567341798989218659698963165283203125	-2.16929048255405	10.938212071767303	WWOX;TLE1;NFYB;PBX1;TAF5L
cytoplasmic vesicle membrane (GO:0030659)	0.009398966989909780800349636820101295597851276397705078125	0.371499751318005888567341798989218659698963165283203125	-1.5506750519049892	7.237241582379712	MYO5B;SPIRE1;RAB11FIP2
nuclear chromatin (GO:0000790)	0.015692576430599021464207254439315875060856342315673828125	0.371499751318005888567341798989218659698963165283203125	-1.9721909818038657	8.193600590848757	HIST1H3A;H3F3C;H3F3A;NRIP1;SWI5;ASF1A
P-body (GO:0000932)	0.0173298251058666523405360493370608310215175151824951171875	0.371499751318005888567341798989218659698963165283203125	-1.294297796410569	5.24879985148254	PAN2;PAN3;SAMD4B
nuclear transcription factor complex (GO:0044798)	0.0193928853361537874289144411932284128852188587188720703125	0.371499751318005888567341798989218659698963165283203125	-2.368617605073884	9.339101592087383	WWOX;NFYB;PBX1
endoplasmic reticulum lumen (GO:0005788)	0.0208626086569344039445272898092298419214785099029541015625	0.371499751318005888567341798989218659698963165283203125	-1.470777709127379	5.691610845474938	FOXRED2;SPON1;IGFBP5;TOR1B;SCG2;CYR61
peroxisomal part (GO:0044439)	0.022345849703338700742438760471486602909862995147705078125	0.371499751318005888567341798989218659698963165283203125	-1.7217497301597038	6.5445681586977615	PEX5L;AMACR;HMGCR
dendrite (GO:0030425)	0.0286531640870786551145155129916020086966454982757568359375	0.3904887317009311242799185492913238704204559326171875	-2.005948880332447	7.126116151395583	GABRA2;SCGN;KCND2;SACS;HAP1
mitochondrion (GO:0005739)	0.03307469315001916598806275260358233936131000518798828125	0.3904887317009311242799185492913238704204559326171875	-1.7065051551666006	5.817453627316703	WWOX;PTCD1;USMG5;AMBRA1;DHODH;MAP1LC3B;AMACR;MPC2;NARS2;DNLZ;SACS;HAP1;SLC25A5;MCL1
nuclear chromosome part (GO:0044454)	0.0368447415724533489100878114186343736946582794189453125	0.3904887317009311242799185492913238704204559326171875	-1.1570832711832184	3.8195809022882448	HIST1H3A;POLD1;H3F3A;NRIP1;SWI5;ASF1A;THOC6
endoplasmic reticulum-Golgi intermediate compartment (GO:0005793)	0.040563699872165071003138336891424842178821563720703125	0.3904887317009311242799185492913238704204559326171875	-1.155965283637981	3.7047319881425915	SURF4;TMED3;TAPBP
peroxisomal membrane (GO:0005778)	0.041597894588863704168346657752408646047115325927734375	0.3904887317009311242799185492913238704204559326171875	-1.6224704582487657	5.158978602855417	PEX5L;HMGCR
cytoplasmic ribonucleoprotein granule (GO:0036464)	0.04689666026345808147457461245721788145601749420166015625	0.3904887317009311242799185492913238704204559326171875	-1.3970456416437758	4.274692570376322	PAN2;PAN3;SAMD4B;TAF5L
THO complex part of transcription export complex (GO:0000445)	0.054014421874613242902096743591755512170493602752685546875	0.3904887317009311242799185492913238704204559326171875	-3.3307603260828964	9.720837988619355	THOC6
nuclear chromosome, telomeric region (GO:0000784)	0.054185000102826508250331016824929974973201751708984375	0.3904887317009311242799185492913238704204559326171875	-1.290640949587466	3.7626715891483706	POLD1;H3F3A;THOC6
endoplasmic reticulum-Golgi intermediate compartment membrane (GO:0033116)	0.0552251966217287282301384720994974486529827117919921875	0.3904887317009311242799185492913238704204559326171875	-1.7892057545813291	5.182140983484875	TMED3;TAPBP
mitochondrial outer membrane (GO:0005741)	0.06432950055932880328857237373085808940231800079345703125	0.3904887317009311242799185492913238704204559326171875	-1.3852064895739804	3.800642238961037	CYB5B;AMBRA1;MCL1
nuclear chromosome (GO:0000228)	0.06578103506750525297785969769392977468669414520263671875	0.3904887317009311242799185492913238704204559326171875	-1.9582601723679316	5.329255649826865	HIST1H3A;H3F3A
commitment complex (GO:0000243)	0.0689075178230365847920069199972203932702541351318359375	0.3904887317009311242799185492913238704204559326171875	-3.262895066492463	8.728211657028904	U2AF2
chromosome, telomeric region (GO:0000781)	0.07670502778661177079033706149857607670128345489501953125	0.3904887317009311242799185492913238704204559326171875	-1.1057677665220071	2.8393772253614076	POLD1;H3F3A;THOC6
Golgi subcompartment (GO:0098791)	0.08682705381214261830535861008684150874614715576171875	0.3904887317009311242799185492913238704204559326171875	-1.1611873108256392	2.837752544333924	NDST1;B4GAT1;CUX1;SURF4;TMED3;VRK1;TAPBP
nuclear speck (GO:0016607)	0.0869604146555091883641352978884242475032806396484375	0.3904887317009311242799185492913238704204559326171875	-1.1809411955616498	2.884215360097549	U2AF2;USP22;SRSF3;TAF5L;THOC6
STAGA complex (GO:0030914)	0.09081140549803530526151718049732153303921222686767578125	0.3904887317009311242799185492913238704204559326171875	-2.3852751764567888	5.722204520444643	TAF5L
beta-catenin-TCF complex (GO:1990907)	0.09081140549803530526151718049732153303921222686767578125	0.3904887317009311242799185492913238704204559326171875	-2.2086954380305337	5.298594956477022	TLE1
cation channel complex (GO:0034703)	0.09592098165855623970177390447133802808821201324462890625	0.3904887317009311242799185492913238704204559326171875	-1.176630809042894	2.7582938700115474	OLFM2;KCNK1
integral component of nuclear inner membrane (GO:0005639)	0.0979983075387212687612503714262857101857662200927734375	0.3904887317009311242799185492913238704204559326171875	-2.534538057925814	5.8872378522587505	LEMD2
SAGA complex (GO:0000124)	0.0979983075387212687612503714262857101857662200927734375	0.3904887317009311242799185492913238704204559326171875	-2.1801242591888093	5.064003683506576	USP22
AP-2 adaptor complex (GO:0030122)	0.10512875570313735817951084072774392552673816680908203125	0.3904887317009311242799185492913238704204559326171875	-2.3586857051448225	5.313103326786627	AP2S1
clathrin coat of endocytic vesicle (GO:0030128)	0.10512875570313735817951084072774392552673816680908203125	0.3904887317009311242799185492913238704204559326171875	-2.3556414784864335	5.306245994861946	AP2S1
intermediate filament cytoskeleton (GO:0045111)	0.11092799376430954871874945411036605946719646453857421875	0.3904887317009311242799185492913238704204559326171875	-1.3155917192768547	2.8928204169185845	SMG7;PJA2
endolysosome membrane (GO:0036020)	0.11220319064022903077226800405696849338710308074951171875	0.3904887317009311242799185492913238704204559326171875	-2.2161659344477687	4.847738542156842	AP2S1
potassium channel complex (GO:0034705)	0.11220319064022903077226800405696849338710308074951171875	0.3904887317009311242799185492913238704204559326171875	-2.189003122841634	4.7883214169815025	KCNK1
transcription factor TFTC complex (GO:0033276)	0.11220319064022903077226800405696849338710308074951171875	0.3904887317009311242799185492913238704204559326171875	-2.166050643057194	4.738114156252703	TAF5L
early endosome membrane (GO:0031901)	0.11605975782483134162159643665290786884725093841552734375	0.3904887317009311242799185492913238704204559326171875	-1.3222719262402203	2.8477110223537268	ZFYVE28;TMEM163
COPI vesicle coat (GO:0030126)	0.1192220495792346846020137718369369395077228546142578125	0.3904887317009311242799185492913238704204559326171875	-2.05775771489007	4.376372358001837	TMED3
COPI-coated vesicle membrane (GO:0030663)	0.1261857663571278320713275888920179568231105804443359375	0.3904887317009311242799185492913238704204559326171875	-2.056910916017531	4.257805846337308	TMED3
nuclear replisome (GO:0043601)	0.1261857663571278320713275888920179568231105804443359375	0.3904887317009311242799185492913238704204559326171875	-2.0440075417262094	4.231095859984841	POLD1
BLOC-1 complex (GO:0031083)	0.1261857663571278320713275888920179568231105804443359375	0.3904887317009311242799185492913238704204559326171875	-1.9788220357853872	4.09616185475886	KXD1
clathrin adaptor complex (GO:0030131)	0.1330947714556824090781361746849142946302890777587890625	0.3904887317009311242799185492913238704204559326171875	-2.1555927679931464	4.347170650681536	AP2S1
Golgi membrane (GO:0000139)	0.13931351937785374506262314753257669508457183837890625	0.3904887317009311242799185492913238704204559326171875	-1.172067782052005	2.3101788273193855	NDST1;B4GAT1;CUX1;SURF4;TMED3;TAPBP
nuclear euchromatin (GO:0005719)	0.1399494920109703721688987343441112898290157318115234375	0.3904887317009311242799185492913238704204559326171875	-2.0008426191377056	3.9346043740007306	H3F3C
U2-type prespliceosome (GO:0071004)	0.1399494920109703721688987343441112898290157318115234375	0.3904887317009311242799185492913238704204559326171875	-1.9572000123842832	3.8487823359341817	U2AF2
autophagosome membrane (GO:0000421)	0.1399494920109703721688987343441112898290157318115234375	0.3904887317009311242799185492913238704204559326171875	-1.840781112822311	3.6198476325988955	MAP1LC3B
AMPA glutamate receptor complex (GO:0032281)	0.1399494920109703721688987343441112898290157318115234375	0.3904887317009311242799185492913238704204559326171875	-1.6764041739595772	3.296604706619593	OLFM2
GABA-A receptor complex (GO:1902711)	0.1467503518344485391455833678264752961695194244384765625	0.3904887317009311242799185492913238704204559326171875	-1.8068998393546662	3.4674813074171156	GABRA2
endolysosome (GO:0036019)	0.1534977714884617483459550157931516878306865692138671875	0.3904887317009311242799185492913238704204559326171875	-2.033718503926222	3.811329270792977	AP2S1
dendrite membrane (GO:0032590)	0.1534977714884617483459550157931516878306865692138671875	0.3904887317009311242799185492913238704204559326171875	-1.9162063243482363	3.591103310889676	GABRA2
euchromatin (GO:0000791)	0.1601921682017729275937512056771083734929561614990234375	0.3904887317009311242799185492913238704204559326171875	-1.9056664826534804	3.4900016424504017	H3F3C
U2 snRNP (GO:0005686)	0.1601921682017729275937512056771083734929561614990234375	0.3904887317009311242799185492913238704204559326171875	-1.8517654172686513	3.391288248246739	CCDC97
cytoplasmic dynein complex (GO:0005868)	0.1601921682017729275937512056771083734929561614990234375	0.3904887317009311242799185492913238704204559326171875	-1.6899866335109759	3.095009635925371	DYNLT3
anaphase-promoting complex (GO:0005680)	0.1601921682017729275937512056771083734929561614990234375	0.3904887317009311242799185492913238704204559326171875	-1.6448038924250978	3.012262816355685	ANAPC7
DNA-directed RNA polymerase II, holoenzyme (GO:0016591)	0.1617744390434694701230711189055000431835651397705078125	0.3904887317009311242799185492913238704204559326171875	-1.1194020261793747	2.039049296854389	CTDP1;TAF5L
mitochondrial proton-transporting ATP synthase complex (GO:0005753)	0.1668339560407491040106009450028068386018276214599609375	0.3904887317009311242799185492913238704204559326171875	-7.49730663982344	13.42584862139164	USMG5
telomerase holoenzyme complex (GO:0005697)	0.1668339560407491040106009450028068386018276214599609375	0.3904887317009311242799185492913238704204559326171875	-1.662720251697879	2.977526660099852	SMG7
microbody (GO:0042579)	0.16735231358611335483743687291280366480350494384765625	0.3904887317009311242799185492913238704204559326171875	-1.1389976372873234	2.036133712568062	AMACR;NUDT17
peroxisome (GO:0005777)	0.16735231358611335483743687291280366480350494384765625	0.3904887317009311242799185492913238704204559326171875	-1.0972558404826012	1.961513821433186	AMACR;NUDT17
prespliceosome (GO:0071010)	0.1734235458141293040323915874978411011397838592529296875	0.3976781309186068202876640498288907110691070556640625	-1.6627363804342625	2.9131447908088908	U2AF2
chromosome (GO:0005694)	0.1814358924373159209775252520557842217385768890380859375	0.408999554138356258281561395051539875566959381103515625	-1.127302449122156	1.9241394515102381	HIST1H3A;H3F3A
nuclear inner membrane (GO:0005637)	0.1864477585435080631004467477396246977150440216064453125	0.413292531438109567165639646191266365349292755126953125	-1.6581810609884264	2.7850878647560005	LEMD2
Golgi stack (GO:0005795)	0.205602680757124123278600791309145279228687286376953125	0.44257419589344582089296409321832470595836639404296875	-1.3950025225002505	2.206628531079291	VRK1
intrinsic component of mitochondrial inner membrane (GO:0031304)	0.2118875326073480780397773060030885972082614898681640625	0.44257419589344582089296409321832470595836639404296875	-1.3819323901550618	2.1443440084041936	MPC2
integral component of lumenal side of endoplasmic reticulum membrane (GO:0071556)	0.2118875326073480780397773060030885972082614898681640625	0.44257419589344582089296409321832470595836639404296875	-1.259061812571739	1.9536857759704078	TAPBP
endocytic vesicle (GO:0030139)	0.2129680341141393373760593021870590746402740478515625	0.44257419589344582089296409321832470595836639404296875	-0.8128883389474302	1.2572238344240105	HEATR5A;AP2S1
spindle midzone (GO:0051233)	0.2181229742522168002505367212506826035678386688232421875	0.446313162700689769479822643916122615337371826171875	-1.1399657864377288	1.7358216545436824	CTDP1
vesicle coat (GO:0030120)	0.2243093917092714717487211828483850695192813873291015625	0.45201741056565314380577547126449644565582275390625	-1.255325937983598	1.8763720427018937	TMED3
spliceosomal complex (GO:0005681)	0.2303874559899371232685183485955349169671535491943359375	0.4559330267377872392131621381849981844425201416015625	-0.8472625499981026	1.2437753198285213	U2AF2;SF1
clathrin-coated endocytic vesicle membrane (GO:0030669)	0.236536683044415940724292113372939638793468475341796875	0.4559330267377872392131621381849981844425201416015625	-1.240657235289918	1.7885959536380374	AP2S1
integral component of mitochondrial inner membrane (GO:0031305)	0.236536683044415940724292113372939638793468475341796875	0.4559330267377872392131621381849981844425201416015625	-1.2151239165180208	1.7517857942004926	MPC2
Cajal body (GO:0015030)	0.24257831401849083707844556556665338575839996337890625	0.4608987966351325571423558358219452202320098876953125	-1.1477607878700928	1.6257235890322186	LSG1
phagocytic vesicle membrane (GO:0030670)	0.26627343653410340262865929616964422166347503662109375	0.486934596557565935182054772667470388114452362060546875	-1.1569725518081613	1.5309425729607273	TAPBP
ionotropic glutamate receptor complex (GO:0008328)	0.272081201546127970924970895794103853404521942138671875	0.486934596557565935182054772667470388114452362060546875	-0.9353179737215765	1.2174610571997404	OLFM2
integral component of Golgi membrane (GO:0030173)	0.27784328420089743350018807177548296749591827392578125	0.486934596557565935182054772667470388114452362060546875	-1.0673341707247035	1.3669327912957066	B4GAT1
aggresome (GO:0016235)	0.283560041598132694939948805767926387488842010498046875	0.486934596557565935182054772667470388114452362060546875	-1.1851171820395061	1.4936403868883514	POLD1
nuclear ubiquitin ligase complex (GO:0000152)	0.283560041598132694939948805767926387488842010498046875	0.486934596557565935182054772667470388114452362060546875	-1.0762005994665673	1.3563693988390209	ANAPC7
mitochondrial inner membrane (GO:0005743)	0.285449530752189317706069004998425953090190887451171875	0.486934596557565935182054772667470388114452362060546875	-0.5978923259236005	0.7495716542785721	MRPL38;SLC25A5;COQ7;DHODH
microbody lumen (GO:0031907)	0.28923182803043390176611637798487208783626556396484375	0.486934596557565935182054772667470388114452362060546875	-1.1535701696730427	1.4310346411646788	AMACR
peroxisomal matrix (GO:0005782)	0.28923182803043390176611637798487208783626556396484375	0.486934596557565935182054772667470388114452362060546875	-1.1054324132563869	1.3713184671588041	AMACR
microvillus (GO:0005902)	0.28923182803043390176611637798487208783626556396484375	0.486934596557565935182054772667470388114452362060546875	-1.0639940430654875	1.3199130609030318	WWOX
axon (GO:0030424)	0.309267449113712122876762578016496263444423675537109375	0.51415713415154640220094961478025652468204498291015625	-0.6759509158673055	0.7932614168145563	FEZ1;SACS
clathrin-coated endocytic vesicle (GO:0045334)	0.333028779400712959812835833872668445110321044921875	0.54569431488040620603641173147480003535747528076171875	-0.9722225584034827	1.0689843386353333	AP2S1
mitochondrial large ribosomal subunit (GO:0005762)	0.343552289595728976845379065707675181329250335693359375	0.54569431488040620603641173147480003535747528076171875	-0.8746491169345444	0.9344890698168774	MRPL38
nuclear DNA-directed RNA polymerase complex (GO:0055029)	0.343552289595728976845379065707675181329250335693359375	0.54569431488040620603641173147480003535747528076171875	-0.7267285812742263	0.776448409739964	CTDP1
azurophil granule (GO:0042582)	0.346832297543649026305700999728287570178508758544921875	0.54569431488040620603641173147480003535747528076171875	-0.7633502935247004	0.8083222426724658	SURF4;AGA
ruffle membrane (GO:0032587)	0.348752005750635529768288733976078219711780548095703125	0.54569431488040620603641173147480003535747528076171875	-0.9222673998987216	0.9715111249284192	PLEKHA1
actin filament (GO:0005884)	0.359028973400018880379747088227304629981517791748046875	0.55065461980164454036668075787019915878772735595703125	-0.908786701038109	0.9309176455435056	PLS1
integral component of mitochondrial membrane (GO:0032592)	0.364106862596230207440584081268752925097942352294921875	0.55065461980164454036668075787019915878772735595703125	-0.8904091930335398	0.8995874204689056	MPC2
nuclear body (GO:0016604)	0.36434290633492272259985611526644788682460784912109375	0.55065461980164454036668075787019915878772735595703125	-0.4057700516428801	0.4096897109835564	LSG1;U2AF2;USP22;SRSF3;TAF5L;THOC6
Golgi-associated vesicle (GO:0005798)	0.37414302765031404174322915423545055091381072998046875	0.55290025197213077401414693667902611196041107177734375	-0.7679089551329242	0.7549444463834282	TMED3
azurophil granule membrane (GO:0035577)	0.37414302765031404174322915423545055091381072998046875	0.55290025197213077401414693667902611196041107177734375	-0.7518657173521355	0.7391720645357407	SURF4
spliceosomal snRNP complex (GO:0097525)	0.379101926459346760811541798830148763954639434814453125	0.55407204636366069738784290166222490370273590087890625	-0.9406027189565586	0.9123377716762074	CCDC97
U2-type spliceosomal complex (GO:0005684)	0.384021780797322076494992870721034705638885498046875	0.555161922239606919760035452782176434993743896484375	-0.6195845080010185	0.5929770753359428	U2AF2
vacuole (GO:0005773)	0.39374557557094946869113982756971381604671478271484375	0.563098511300390125455805900855921208858489990234375	-0.6668647769982922	0.6215515324995088	MAP1LC3B
autophagosome (GO:0005776)	0.40331682738955720868290200087358243763446807861328125	0.56933538827075913513198202053899876773357391357421875	-0.7614493509529341	0.6914210271123901	MAP1LC3B
lysosomal membrane (GO:0005765)	0.406668134479113707602238036997732706367969512939453125	0.56933538827075913513198202053899876773357391357421875	-0.39766516555089076	0.3578023426665491	SURF4;AP2S1;SPNS1
chromatin (GO:0000785)	0.417229923227024956933206567555316723883152008056640625	0.578037289470774151567411536234430968761444091796875	-0.3924348360109553	0.3430342890320752	NRIP1;LEMD2;ASF1A
lytic vacuole (GO:0000323)	0.427840017446083742402862526432727463543415069580078125	0.58511710782577830425310594364418648183345794677734375	-0.31707534151500577	0.2691988497344776	GLMP;AGA
actin-based cell projection (GO:0098858)	0.43113892155583666276896792624029330909252166748046875	0.58511710782577830425310594364418648183345794677734375	-0.46903219816775926	0.3946084752023068	WWOX
coated vesicle (GO:0030135)	0.43564893461115061779054258295218460261821746826171875	0.585265740437202364176982882781885564327239990234375	-0.6895486488692953	0.5729587674884389	TMED3
COPII-coated ER to Golgi transport vesicle (GO:0030134)	0.453336442525002325520944168601999990642070770263671875	0.60267640811377576337548589435755275189876556396484375	-0.36785715080735776	0.29101941784158447	TMED3
ribosome (GO:0005840)	0.45767155804128833995747527296771295368671417236328125	0.60267640811377576337548589435755275189876556396484375	-0.5019989121571967	0.39236409383871895	SF1
ribonucleoprotein granule (GO:0035770)	0.4746730631170519298933641039184294641017913818359375	0.61830798972597611484758317601517774164676666259765625	-0.671490526156803	0.5003470643326307	TAF5L
clathrin-coated vesicle membrane (GO:0030665)	0.478840022118613040102985678458935581147670745849609375	0.61830798972597611484758317601517774164676666259765625	-0.7297729706151701	0.5373965840188432	AP2S1
phagocytic vesicle (GO:0045335)	0.48707566142542535470028042254853062331676483154296875	0.62289483624597663524724566741497255861759185791015625	-0.6870882090265314	0.4942471504251102	TAPBP
cytoplasmic vesicle (GO:0031410)	0.51078715990747014519257618303527124226093292236328125	0.64604758721136956722830291255377233028411865234375	-0.3518212295561082	0.2363543085169825	HEATR5A;HAP1
azurophil granule lumen (GO:0035578)	0.51489506950680574703937963931821286678314208984375	0.64604758721136956722830291255377233028411865234375	-0.6650460795700617	0.441452365416376	AGA
polymeric cytoskeletal fiber (GO:0099513)	0.52545350693887915571878011178341694176197052001953125	0.65006115023220079063293042054283432662487030029296875	-0.24394067192647828	0.1569742529996784	TUBB1;PLS1
early endosome (GO:0005769)	0.52786920469983222847787374121253378689289093017578125	0.65006115023220079063293042054283432662487030029296875	-0.18441184042079883	0.11782196858001713	ZFYVE28;TMEM163
centriole (GO:0005814)	0.5338430586858482485013155383057892322540283203125	0.65138648445153968236098762645269744098186492919921875	-0.5735128966993145	0.3599673085516604	CNTROB
clathrin-coated vesicle (GO:0030136)	0.55205544938150286071731898118741810321807861328125	0.6674852251612717335405022822669707238674163818359375	-0.3928100225934481	0.2333711000205424	AP2S1
spindle pole (GO:0000922)	0.57637082303678166539384619682095944881439208984375	0.6906064816566843678202758383122272789478302001953125	-0.3876728627364661	0.21360931179670756	CTDP1
cytoskeleton (GO:0005856)	0.5924636937310341355811260655173100531101226806640625	0.7017368183228758216074538722750730812549591064453125	-0.013271385785678146	0.006947115041294099	MID1IP1;HAP1;SMG7;PJA2
microtubule cytoskeleton (GO:0015630)	0.59621248474048849086415202691568993031978607177734375	0.7017368183228758216074538722750730812549591064453125	-0.05600654539299998	0.02896424181964734	CTDP1;MID1IP1;TUBB1
recycling endosome (GO:0055037)	0.61504106676459979752280560205690562725067138671875	0.717547911225366430443273202399723231792449951171875	-0.40087377369235505	0.19485120716285947	MYO5B
nucleolus (GO:0005730)	0.62299101050551042302316773202619515359401702880859375	0.720403423512836038611339972703717648983001708984375	0.06236068868060526	-0.02951052400707598	DDX24;XPO6;NRIP1;ZFP91;VRK1
nucleoplasm part (GO:0044451)	0.628522242904190786561002823873423039913177490234375	0.720403423512836038611339972703717648983001708984375	-0.11775129680573848	0.05468180186229268	LSG1;CTDP1;THOC6
microtubule organizing center part (GO:0044450)	0.63595694783134193439622094956575892865657806396484375	0.720403423512836038611339972703717648983001708984375	-0.44753287788971985	0.2025643048204222	CNTROB
integral component of endoplasmic reticulum membrane (GO:0030176)	0.64172271914886780397324628211208619177341461181640625	0.720403423512836038611339972703717648983001708984375	-0.25297629444630665	0.11222002370792793	TAPBP
cytoplasmic vesicle lumen (GO:0060205)	0.64457148419569543218443641308113001286983489990234375	0.720403423512836038611339972703717648983001708984375	-0.4410114731951417	0.19367880959423422	PCSK1
lysosome (GO:0005764)	0.65275639290967146788347008623532019555568695068359375	0.7234716688082192259656721944338642060756683349609375	-0.2279190347032309	0.09721915545126644	SPNS1;GLMP;AGA
actin cytoskeleton (GO:0015629)	0.6795468055585713873512077043415047228336334228515625	0.74693987718421472887797563089407049119472503662109375	-0.25215906547796924	0.09741640131683302	HAP1;PLS1
centrosome (GO:0005813)	0.71043489696651829223839058613521046936511993408203125	0.77449050243071260180016679441905580461025238037109375	0.005558632544341412	-0.001900373985380076	CTDP1;CNTROB;AAAS
secretory granule lumen (GO:0034774)	0.71887762471671001751616358887986280024051666259765625	0.77732296005953205320082588514196686446666717529296875	-0.3558552203417299	0.11745504648731463	PCSK1;AGA
vacuolar lumen (GO:0005775)	0.72475741455302122862036640071892179548740386962890625	0.77736077528670832759161157810012809932231903076171875	-0.0325311711863088	0.010472378698600996	AGA
cullin-RING ubiquitin ligase complex (GO:0031461)	0.76545489378245934464217725690104998648166656494140625	0.806633814650649316746466865879483520984649658203125	-0.26805632257059475	0.07164743135940614	ANAPC7
microtubule organizing center (GO:0005815)	0.76873960152650255839290593939949758350849151611328125	0.806633814650649316746466865879483520984649658203125	0.09816540406383524	-0.025817794432158425	CTDP1;CNTROB;AAAS
spindle (GO:0005819)	0.774657524204904301967644641990773379802703857421875	0.806633814650649316746466865879483520984649658203125	-0.36235680880758026	0.09252210457056208	CTDP1
focal adhesion (GO:0005925)	0.77630923515250460642533880672999657690525054931640625	0.806633814650649316746466865879483520984649658203125	-0.20541909404664893	0.052013005981657985	CFL1;PCBP2
perinuclear region of cytoplasm (GO:0048471)	0.8039967335184119434643434942699968814849853515625	0.82892686479030064372608421763288788497447967529296875	0.4715737183527861	-0.10287855663184521	CYB5R4;AMBRA1
microtubule (GO:0005874)	0.81407328453340321861020356664084829390048980712890625	0.83285959109955876034092625559424050152301788330078125	-0.20369532511333022	0.041901123813019636	TUBB1
lytic vacuole membrane (GO:0098852)	0.84539473143908272501079181893146596848964691162109375	0.85830152123204583869409134422312490642070770263671875	-0.3015242112436758	0.050641480622658774	SPNS1
mitochondrial matrix (GO:0005759)	0.91540985265781105173488185755559243261814117431640625	0.9223447757840066429935177438892424106597900390625	-0.24225227224975526	0.021411076473709566	PTCD1
integral component of plasma membrane (GO:0005887)	0.97760888962855840844667909550480544567108154296875	0.97760888962855829742437663298915140330791473388671875	0.53652378975654	-0.012149901677854902	GABRA2;BCAM;KCND2;ADCY3;KCNK1;SLC25A5
Term	P-value	Adjusted P-value	Z-score	Combined Score	Genes

## Sheet: GO CC KO vs KO TTX-APV
Term	P-value	Adjusted P-value	Odds Ratio	Combined Score	Genes
mitochondrion (GO:0005739)	0.00178467483801432783528662096017569638206623494625091552734375	0.2404197609154230808048424705702927894890308380126953125	-1.8536529050731816	11.73087771057649	SLC35F6;NDRG4;SLC25A3;NDUFA11;GSTP1;PARK7;HIGD1A;TXN2;MAP1LC3B;MPC2;ATP5D;SACS;ROMO1;MRPS28;WWOX;PTCD1;MTX2;ATG13;DHODH;AMACR;UQCRQ;NDUFAB1;BCL2;DNLZ;PI4K2A
dendrite (GO:0030425)	0.007136260426615360398516774154131780960597097873687744140625	0.2404197609154230808048424705702927894890308380126953125	-2.141159685939834	10.582823898512467	SCGN;MTMR2;CALB1;KCND2;SACS;APOE;THY1;PI4K2A
endoplasmic reticulum lumen (GO:0005788)	0.0088310651087545079251928115127157070674002170562744140625	0.2404197609154230808048424705702927894890308380126953125	-1.5235552352465995	7.205623477356394	C3;FOXRED2;SPON1;IGFBP5;APOE;TOR1B;CP;SCG2;CYR61
main axon (GO:0044304)	0.00945333899249571618650378468373673968017101287841796875	0.2404197609154230808048424705702927894890308380126953125	-1.6504777912722177	7.6935161612711855	KCNQ2;THY1;SCN1B
node of Ranvier (GO:0033268)	0.0117727823628140347567150314489481388591229915618896484375	0.2404197609154230808048424705702927894890308380126953125	-2.5606909668956637	11.374499628194295	KCNQ2;SCN1B
RNA polymerase II transcription factor complex (GO:0090575)	0.01253666544363703054532077629801278817467391490936279296875	0.2404197609154230808048424705702927894890308380126953125	-2.095527045394904	9.17651764953001	WWOX;TLE1;NFYB;GTF2F1;PBX1;TAF5L
cytosolic large ribosomal subunit (GO:0022625)	0.01275855198053115792389267113549067289568483829498291015625	0.2404197609154230808048424705702927894890308380126953125	-2.126226869227127	9.273652219148643	RPL36;RPL35;RPL22L1;RPL9
nuclear nucleosome (GO:0000788)	0.013619048543612566337657199255772866308689117431640625	0.2404197609154230808048424705702927894890308380126953125	-2.38518130763049	10.247420673030602	HIST1H3A;H3F3A
mitochondrial inner membrane (GO:0005743)	0.0137115390758084272626593502764080767519772052764892578125	0.2404197609154230808048424705702927894890308380126953125	-1.5846834538181993	6.797527458377764	MRPS28;SLC25A3;NDUFA11;UQCRQ;ATP5D;NDUFAB1;MRPL38;HIGD1A;COQ7;DHODH
large ribosomal subunit (GO:0015934)	0.01470117230341491838807588266035963897593319416046142578125	0.2404197609154230808048424705702927894890308380126953125	-1.4579157308060813	6.15215368058744	RPL36;RPL35;RPL22L1;RPL9
peroxisomal membrane (GO:0005778)	0.0157675243582838554845526601866367855109274387359619140625	0.2404197609154230808048424705702927894890308380126953125	-1.6476895529600235	6.837586843299562	PEX5L;PEX11B;HMGCR
peroxisomal part (GO:0044439)	0.01682123054019334096320648086475557647645473480224609375	0.2404197609154230808048424705702927894890308380126953125	-1.666198216381613	6.806608773711094	PEX5L;AMACR;PEX11B;HMGCR
cytoplasmic exosome (RNase complex) (GO:0000177)	0.017657948541810734865986631803025375120341777801513671875	0.2404197609154230808048424705702927894890308380126953125	-2.238263111270006	9.034904058801706	CARHSP1;EXOSC3
cytosolic ribosome (GO:0022626)	0.02310056667158051635357907116485876031219959259033203125	0.255440498094437307141646442687488161027431488037109375	-1.252319866518815	4.718613683866824	RPS29;RPL36;RPL35;RPL22L1;RPL9
cytoplasmic ribonucleoprotein granule (GO:0036464)	0.023764985571650999729431674722945899702608585357666015625	0.255440498094437307141646442687488161027431488037109375	-1.3863775064702903	5.184416880086551	DDX3Y;PAN2;CARHSP1;PAN3;SAMD4B;TAF5L
nuclear euchromatin (GO:0005719)	0.0245338331503131869271161491496968665160238742828369140625	0.255440498094437307141646442687488161027431488037109375	-2.3939354716205554	8.875999740928401	H3F3C;HIST1H1D
AMPA glutamate receptor complex (GO:0032281)	0.0245338331503131869271161491496968665160238742828369140625	0.255440498094437307141646442687488161027431488037109375	-1.8512748199894629	6.863975665764412	OLFM2;SHISA9
cytoplasmic vesicle lumen (GO:0060205)	0.0267922685548768226004856529698372469283640384674072265625	0.26044780056969540904532323111197911202907562255859375	-1.3736362385366268	4.972071311623956	C3;PCSK1;GSTP1;CSNK2B;APOE
mitochondrial respiratory chain complex I (GO:0005747)	0.02949512566764435350652462375364848412573337554931640625	0.26044780056969540904532323111197911202907562255859375	-1.7435113455799285	6.143314986362694	NDUFA11;NDUFAB1;PARK7
euchromatin (GO:0000791)	0.03231674234758498409636473525097244419157505035400390625	0.26044780056969540904532323111197911202907562255859375	-2.366888803473701	8.123564375644577	H3F3C;HIST1H1D
microbody (GO:0042579)	0.032372043008662705620981370202571270056068897247314453125	0.26044780056969540904532323111197911202907562255859375	-1.6510381909454872	5.663820635589761	TMEM135;AMACR;PEX11B;NUDT17
peroxisome (GO:0005777)	0.032372043008662705620981370202571270056068897247314453125	0.26044780056969540904532323111197911202907562255859375	-1.5596755203970025	5.350404639755791	TMEM135;AMACR;PEX11B;NUDT17
axon (GO:0030424)	0.037122426562780662384621876981327659450471401214599609375	0.28568128267879033810316968811093829572200775146484375	-1.7282300966521318	5.691984587357306	MTMR2;CALB1;SEMA3A;SACS;PARK7
nuclear chromatin (GO:0000790)	0.047170133983052052462081604744525975547730922698974609375	0.347879738125008886040490097002475522458553314208984375	-1.5993231873521256	4.884323964020353	HIST1H3A;H3F3C;H3F3A;NRIP1;ANP32E;HIST1H1D;ASF1A
polysomal ribosome (GO:0042788)	0.053570300243760950176241664166809641756117343902587890625	0.379277725725827519198674053768627345561981201171875	-1.6994464637551738	4.973872721492056	RPS29;RPL36
cytosolic part (GO:0044445)	0.0566621638583166553626568884283187799155712127685546875	0.385738577035463381381674707881757058203220367431640625	-1.358581633367082	3.9000104571281002	RPS29;RPL36;RPL35;RPL22L1;RPL9
P-body (GO:0000932)	0.059746886423415794531432965186468209140002727508544921875	0.391674033220170192404196995994425378739833831787109375	-1.1391569468898515	3.2097321288927363	PAN2;PAN3;SAMD4B
nuclear transcription factor complex (GO:0044798)	0.0661609149401825302749813317859661765396595001220703125	0.418231498014725311396233564664726145565509796142578125	-1.9337368430323612	5.2513822356992925	WWOX;NFYB;PBX1
ribosome (GO:0005840)	0.07751535187937393100998662021083873696625232696533203125	0.466057599654359167029582522445707581937313079833984375	-1.758304844563111	4.4964765354496565	RPS29;RPL36;RPL9
Cul5-RING ubiquitin ligase complex (GO:0031466)	0.086892094850812728878963753231801092624664306640625	0.466057599654359167029582522445707581937313079833984375	-3.374584157627471	8.244406800177504	RBX1
spindle pole body (GO:0005816)	0.086892094850812728878963753231801092624664306640625	0.466057599654359167029582522445707581937313079833984375	-3.1246989629776647	7.633915224977628	TUBGCP6
spanning component of plasma membrane (GO:0044214)	0.086892094850812728878963753231801092624664306640625	0.466057599654359167029582522445707581937313079833984375	-2.825273766120997	6.902393054007336	BMPR2
axolemma (GO:0030673)	0.086892094850812728878963753231801092624664306640625	0.466057599654359167029582522445707581937313079833984375	-2.6206617387524878	6.402507820437984	THY1
phagocytic vesicle membrane (GO:0030670)	0.0900019755936366794291103587966063059866428375244140625	0.468539696472755673450905078425421379506587982177734375	-1.3820822429548074	3.3279485299085683	CYBB;TAPBP
ionotropic glutamate receptor complex (GO:0008328)	0.09396252207068712947179989214419038034975528717041015625	0.47204135240390865391191255184821784496307373046875	-1.4779563904632202	3.49515888186086	OLFM2;SHISA9
extrinsic component of external side of plasma membrane (GO:0031232)	0.09867531095448937861203120291975210420787334442138671875	0.47204135240390865391191255184821784496307373046875	-3.335103983477624	7.723835705440286	SERPINE2
Gemini of coiled bodies (GO:0097504)	0.09867531095448937861203120291975210420787334442138671875	0.47204135240390865391191255184821784496307373046875	-1.7293614619184121	4.00506367218264	GEMIN2
nuclear ubiquitin ligase complex (GO:0000152)	0.10203005255090978609100460516856401227414608001708984375	0.475245244776606068359825485458713956177234649658203125	-1.3281026850605133	3.0313782770544635	ANAPC7;RBX1
gamma-tubulin large complex (GO:0000931)	0.110307052145737383153090149789932183921337127685546875	0.48810870574488796069800855548237450420856475830078125	-2.8078309819800564	6.18982807367214	TUBGCP6
gamma-tubulin ring complex (GO:0008274)	0.110307052145737383153090149789932183921337127685546875	0.48810870574488796069800855548237450420856475830078125	-2.4985036336241997	5.507919825955097	TUBGCP6
azurophil granule lumen (GO:0035578)	0.1133451555174108393853060761102824471890926361083984375	0.48931932991662729914850160639616660773754119873046875	-1.0936401225212218	2.3812019328644385	C3;FABP5;AGA
Swr1 complex (GO:0000812)	0.1217892581586899336532070492467028088867664337158203125	0.489924970320184505201410729569033719599246978759765625	-2.899249966937852	6.104263881202277	ANP32E
axon initial segment (GO:0043194)	0.1217892581586899336532070492467028088867664337158203125	0.489924970320184505201410729569033719599246978759765625	-2.6566136331406445	5.593402028807408	KCNQ2
endoplasmic reticulum quality control compartment (GO:0044322)	0.1217892581586899336532070492467028088867664337158203125	0.489924970320184505201410729569033719599246978759765625	-2.654735410065187	5.5894474993908005	SYVN1
chromosome (GO:0005694)	0.1332222108148430894658531542518176138401031494140625	0.49046896514688409496329768444411456584930419921875	-1.3693983884949152	2.7603467076348043	HIST1H3A;H3F3A;INTS7
azurophil granule (GO:0042582)	0.1408949044695599894794213469140231609344482421875	0.49046896514688409496329768444411456584930419921875	-1.0442791701305656	2.0465167311466526	C3;FABP5;AGA;MAGT1
axonal growth cone (GO:0044295)	0.144312700308131536264255601054173894226551055908203125	0.49046896514688409496329768444411456584930419921875	-2.2006644779618143	4.259986446841383	FLRT3
STAGA complex (GO:0030914)	0.144312700308131536264255601054173894226551055908203125	0.49046896514688409496329768444411456584930419921875	-2.1311385896494004	4.125400123082568	TAF5L
beta-catenin-TCF complex (GO:1990907)	0.144312700308131536264255601054173894226551055908203125	0.49046896514688409496329768444411456584930419921875	-2.033399250882159	3.936198969230476	TLE1
spanning component of membrane (GO:0089717)	0.144312700308131536264255601054173894226551055908203125	0.49046896514688409496329768444411456584930419921875	-1.923169555223785	3.7228193221981263	BMPR2
cytoplasmic vesicle (GO:0031410)	0.1479517510347525821590153327633743174374103546142578125	0.49046896514688409496329768444411456584930419921875	-0.8796263801611878	1.6808508385126293	HEATR5A;DVL1;ANP32E;RHOC;PI4K2A
nuclear chromosome (GO:0000228)	0.1492896677854979869959350935459951870143413543701171875	0.49046896514688409496329768444411456584930419921875	-1.4588198316295302	2.7744809775546373	HIST1H3A;H3F3A
nuclear exosome (RNase complex) (GO:0000176)	0.155357693468965718519569918498746119439601898193359375	0.49046896514688409496329768444411456584930419921875	-2.1109311019273354	3.930606740304914	EXOSC3
neurotransmitter receptor complex (GO:0098878)	0.155357693468965718519569918498746119439601898193359375	0.49046896514688409496329768444411456584930419921875	-1.935648926270541	3.6042269259837063	SHISA9
SAGA complex (GO:0000124)	0.155357693468965718519569918498746119439601898193359375	0.49046896514688409496329768444411456584930419921875	-1.8410398673682047	3.428062481641634	USP22
vacuolar lumen (GO:0005775)	0.1576054003604757947076819846188300289213657379150390625	0.49046896514688409496329768444411456584930419921875	-1.2614865271135323	2.3307992511616114	C3;FABP5;TPP1;AGA
cytoplasmic vesicle membrane (GO:0030659)	0.1582999917893587460415716350325965322554111480712890625	0.49046896514688409496329768444411456584930419921875	-1.1777257019311804	2.170858639167086	SPIRE1;RAB11FIP2
smooth endoplasmic reticulum (GO:0005790)	0.1662606661514861305928292267708457075059413909912109375	0.49046896514688409496329768444411456584930419921875	-2.119461981606859	3.8027353899442997	SYVN1
Cul4A-RING E3 ubiquitin ligase complex (GO:0031464)	0.1662606661514861305928292267708457075059413909912109375	0.49046896514688409496329768444411456584930419921875	-2.0340390284917165	3.6494696603659706	RBX1
germ plasm (GO:0060293)	0.1662606661514861305928292267708457075059413909912109375	0.49046896514688409496329768444411456584930419921875	-1.6430295811052957	2.9479211181969736	CARHSP1
mitochondrial respiratory chain complex III (GO:0005750)	0.1770234374961839052264878091591526754200458526611328125	0.497028412377591877202576142735779285430908203125	-2.018824371461746	3.4955401734458067	UQCRQ
integral component of peroxisomal membrane (GO:0005779)	0.1770234374961839052264878091591526754200458526611328125	0.497028412377591877202576142735779285430908203125	-1.9736079488637923	3.4172491522331945	PEX11B
transcription factor TFTC complex (GO:0033276)	0.1770234374961839052264878091591526754200458526611328125	0.497028412377591877202576142735779285430908203125	-1.737115079202787	3.0077681006274175	TAF5L
chromatin (GO:0000785)	0.1866242911170032936496454567532055079936981201171875	0.497028412377591877202576142735779285430908203125	-0.8321377335022218	1.3968745149631623	NRIP1;HIST1H1D;CHD5;PARK7;EXOSC3;ASF1A
Cul2-RING ubiquitin ligase complex (GO:0031462)	0.18764780343924059025084716267883777618408203125	0.497028412377591877202576142735779285430908203125	-1.6073354569357547	2.6893751364404346	RBX1
very-low-density lipoprotein particle (GO:0034361)	0.18764780343924059025084716267883777618408203125	0.497028412377591877202576142735779285430908203125	-1.4180924427976507	2.372735909220049	APOE
CHD-type complex (GO:0090545)	0.1981355369474877559099468271597288548946380615234375	0.497028412377591877202576142735779285430908203125	-1.8762641125557198	3.0373037612145324	CHD5
BLOC-1 complex (GO:0031083)	0.1981355369474877559099468271597288548946380615234375	0.497028412377591877202576142735779285430908203125	-1.76592338037884	2.858683747852181	PI4K2A
NuRD complex (GO:0016581)	0.1981355369474877559099468271597288548946380615234375	0.497028412377591877202576142735779285430908203125	-1.6797701266303655	2.7192185201691355	CHD5
P granule (GO:0043186)	0.1981355369474877559099468271597288548946380615234375	0.497028412377591877202576142735779285430908203125	-1.546983631888715	2.5042632176515474	CARHSP1
polysome (GO:0005844)	0.1999116329091128740902405525048379786312580108642578125	0.497028412377591877202576142735779285430908203125	-0.9879454101402008	1.5904734042652016	RPS29;RPL36
membrane raft (GO:0045121)	0.2021810491027492273641286146812490187585353851318359375	0.497028412377591877202576142735779285430908203125	-0.8628228877229425	1.3793015071561847	FAIM2;THY1;PI4K2A
cation channel complex (GO:0034703)	0.209335357644903796714430654901661910116672515869140625	0.50756655209791734506552529637701809406280517578125	-0.8681053381789033	1.3575585201770377	OLFM2;SHISA9
endocytic vesicle lumen (GO:0071682)	0.218708085971401955394100014018476940691471099853515625	0.50935962127550193923042343158158473670482635498046875	-1.673669955129056	2.5440074186590445	APOE
autophagosome membrane (GO:0000421)	0.218708085971401955394100014018476940691471099853515625	0.50935962127550193923042343158158473670482635498046875	-1.645666851112096	2.5014422138847654	MAP1LC3B
anchored component of external side of plasma membrane (GO:0031362)	0.218708085971401955394100014018476940691471099853515625	0.50935962127550193923042343158158473670482635498046875	-1.5478486940259923	2.3527569151232095	THY1
secretory granule lumen (GO:0034774)	0.2289205660211280080051921004269388504326343536376953125	0.52622000241220334704195238373358733952045440673828125	-0.7141640774221627	1.0529493816389455	C3;PCSK1;FABP5;GSTP1;CSNK2B;AGA
dendrite membrane (GO:0032590)	0.2387548212572671302300619800007552839815616607666015625	0.53384425431293702768442699380102567374706268310546875	-1.3241656998922107	1.896626507402362	THY1
anaphase-promoting complex (GO:0005680)	0.2485852059497369037632807931004208512604236602783203125	0.53384425431293702768442699380102567374706268310546875	-1.4332671562119799	1.9950643260781902	ANAPC7
cytoplasmic dynein complex (GO:0005868)	0.2485852059497369037632807931004208512604236602783203125	0.53384425431293702768442699380102567374706268310546875	-1.3155849866821216	1.831254322320746	DYNLT3
mitochondrial proton-transporting ATP synthase complex (GO:0005753)	0.258289131122079462787866077633225359022617340087890625	0.53384425431293702768442699380102567374706268310546875	-6.913459132325005	9.358581341879525	ATP5D
telomerase holoenzyme complex (GO:0005697)	0.258289131122079462787866077633225359022617340087890625	0.53384425431293702768442699380102567374706268310546875	-1.4178673227422172	1.9193324814539736	SMG7
INO80-type complex (GO:0097346)	0.258289131122079462787866077633225359022617340087890625	0.53384425431293702768442699380102567374706268310546875	-1.3896115734436247	1.881083361422262	ANP32E
intrinsic component of external side of plasma membrane (GO:0031233)	0.258289131122079462787866077633225359022617340087890625	0.53384425431293702768442699380102567374706268310546875	-1.151491341111449	1.5587457991723666	THY1
transcriptionally active chromatin (GO:0035327)	0.258289131122079462787866077633225359022617340087890625	0.53384425431293702768442699380102567374706268310546875	-1.075910291848896	1.4564335725590696	EXOSC3
nucleolus (GO:0005730)	0.259381954072952447543087828307761810719966888427734375	0.53384425431293702768442699380102567374706268310546875	-0.35337723585676367	0.47686617512439716	DDX3Y;NARF;MTX2;GEMIN2;NRIP1;RPL36;RPL35;ZFP91;VRK1;EXOSC3;TXN2
pre-autophagosomal structure (GO:0000407)	0.2678682172759596635813750253873877227306365966796875	0.54497326963040071401422892449772916734218597412109375	-1.3170206968222313	1.7348588753688037	ATG13
nuclear periphery (GO:0034399)	0.27131196212169328418895020149648189544677734375	0.5457070147220421940659207393764518201351165771484375	-0.7509392387434438	0.9795897000835705	NARF;ZNF703
ribonucleoprotein granule (GO:0035770)	0.28087958388360523276361391253885813057422637939453125	0.55860321738649576506219318616786040365695953369140625	-0.8781274498173177	1.1150719022113562	DDX3Y;TAF5L
phagocytic vesicle (GO:0045335)	0.2952108478265091928705032842117361724376678466796875	0.58058133405880141264532312561641447246074676513671875	-0.796032485898058	0.9712117248042599	CYBB;TAPBP
mitochondrial small ribosomal subunit (GO:0005763)	0.304967864267300825531492591835558414459228515625	0.59269502472753810007333186149480752646923065185546875	-1.2784943877602293	1.5182745667438264	MRPS28
Golgi cisterna membrane (GO:0032580)	0.31394634869310433789024727957439608871936798095703125	0.59269502472753810007333186149480752646923065185546875	-1.476082530639109	1.710090575923368	TMEM115
Golgi stack (GO:0005795)	0.31394634869310433789024727957439608871936798095703125	0.59269502472753810007333186149480752646923065185546875	-1.1109331552279351	1.2870529118812462	VRK1
multivesicular body (GO:0005771)	0.322809292056541907722788664614199660718441009521484375	0.59269502472753810007333186149480752646923065185546875	-1.1910086675720706	1.3466658269927527	TPT1
intrinsic component of mitochondrial inner membrane (GO:0031304)	0.322809292056541907722788664614199660718441009521484375	0.59269502472753810007333186149480752646923065185546875	-1.1702990887984923	1.323249639701148	MPC2
integral component of lumenal side of endoplasmic reticulum membrane (GO:0071556)	0.322809292056541907722788664614199660718441009521484375	0.59269502472753810007333186149480752646923065185546875	-0.8892763231284307	1.0054990091315652	TAPBP
early endosome (GO:0005769)	0.324810267788537831989970072754658758640289306640625	0.59269502472753810007333186149480752646923065185546875	-0.35697927935136353	0.40142821823981556	TMEM127;LMTK2;APOE;TMEM163
DNA-directed RNA polymerase II, holoenzyme (GO:0016591)	0.32845997320056230517337780838715843856334686279296875	0.5932389311887706906389894356834702193737030029296875	-0.4559434660467194	0.5076202332944787	GTF2F1;TAF5L
specific granule membrane (GO:0035579)	0.333178834576866034211661826702766120433807373046875	0.59568337091015444162422909357701428234577178955078125	-0.6899517416011797	0.7583093261029773	PGRMC1;CYBB
intercalated disc (GO:0014704)	0.340194461283446714094935714456369169056415557861328125	0.5961823727442581155600009878980927169322967529296875	-1.1139506414366387	1.2011037779568192	SCN1B
endosomal part (GO:0044440)	0.340194461283446714094935714456369169056415557861328125	0.5961823727442581155600009878980927169322967529296875	-1.0141113464704326	1.0934532682198703	TRAPPC5
clathrin-coated endocytic vesicle membrane (GO:0030669)	0.357134995609741101585399292162037454545497894287109375	0.6137174196400405623563756307703442871570587158203125	-0.6447351331516512	0.6638460042865031	APOE
integral component of mitochondrial inner membrane (GO:0031305)	0.357134995609741101585399292162037454545497894287109375	0.6137174196400405623563756307703442871570587158203125	-0.6158895534516242	0.6341454003631759	MPC2
Cajal body (GO:0015030)	0.365442076212192434869763246751972474157810211181640625	0.621954302784212043064826502813957631587982177734375	-0.7616534683135167	0.7667165525593919	LSG1
transcription factor TFIID complex (GO:0005669)	0.37364222369711175275597270228900015354156494140625	0.62985403423227415142804375136620365083217620849609375	-0.7643304402117762	0.7524501162963372	GTF2F1
Cul4-RING E3 ubiquitin ligase complex (GO:0080008)	0.381736809245474706386858088080771267414093017578125	0.63742844562687761555963561477256007492542266845703125	-0.9493930544646201	0.9142881913718037	RBX1
nuclear chromosome part (GO:0044454)	0.39643906546863372231115363319986499845981597900390625	0.65579172512101091552239040538552217185497283935546875	-0.26701921642689663	0.24705497218252617	HIST1H3A;H3F3A;NRIP1;ANP32E;HIST1H1D;ASF1A
endocytic vesicle (GO:0030139)	0.41155174940286454177140740284812636673450469970703125	0.6589973674521660829128677505650557577610015869140625	-0.380213241703289	0.33756111370388153	HEATR5A;APOE
anchored component of plasma membrane (GO:0046658)	0.41308634832380708434840244080987758934497833251953125	0.6589973674521660829128677505650557577610015869140625	-0.8661931480352449	0.7658001772515838	THY1
cullin-RING ubiquitin ligase complex (GO:0031461)	0.41759456759740454234730577809386886656284332275390625	0.6589973674521660829128677505650557577610015869140625	-0.43230652022414556	0.3775091835096863	CUL9;ANAPC7;RBX1
heterochromatin (GO:0000792)	0.42067308722977492241312802434549666941165924072265625	0.6589973674521660829128677505650557577610015869140625	-0.9394119978241237	0.8134361554769706	CHD5
lytic vacuole (GO:0000323)	0.424453864480296150230032026229309849441051483154296875	0.6589973674521660829128677505650557577610015869140625	-0.08647509314045612	0.0741050006584038	GLMP;TPP1;AGA
microbody lumen (GO:0031907)	0.4281621313954750984720476481015793979167938232421875	0.6589973674521660829128677505650557577610015869140625	-0.942931199785241	0.7998445428702935	AMACR
microvillus (GO:0005902)	0.4281621313954750984720476481015793979167938232421875	0.6589973674521660829128677505650557577610015869140625	-0.7971337960849075	0.6761714077137425	WWOX
peroxisomal matrix (GO:0005782)	0.4281621313954750984720476481015793979167938232421875	0.6589973674521660829128677505650557577610015869140625	-0.5528696962718003	0.46897356836010134	AMACR
mitochondrial outer membrane (GO:0005741)	0.442522947838119851127203219220973551273345947265625	0.67522898075299320197473207372240722179412841796875	-0.42103705189330926	0.34325591166264297	CYB5B;BCL2
intermediate filament (GO:0005882)	0.45716618529985364460799246444366872310638427734375	0.69160113357222530172663255143561400473117828369140625	-0.8126065378615159	0.6360338901137279	NARF
endoplasmic reticulum-Golgi intermediate compartment membrane (GO:0033116)	0.46418523630483121689138670262764208018779754638671875	0.69160113357222530172663255143561400473117828369140625	-0.03882042706569322	0.029793574894185024	TAPBP
lysosome (GO:0005764)	0.464974773418614761855138794999220408499240875244140625	0.69160113357222530172663255143561400473117828369140625	-0.23585079160955527	0.18060796201035315	SLC35F6;GLMP;TPP1;AGA;CP;PI4K2A
ficolin-1-rich granule lumen (GO:1904813)	0.476791100495990327612361170395161025226116180419921875	0.6975016609985205118249496081261895596981048583984375	-0.04194505323159898	0.03106772899768362	GSTP1;CSNK2B
cytosolic small ribosomal subunit (GO:0022627)	0.477953262998067340827645921308430843055248260498046875	0.6975016609985205118249496081261895596981048583984375	-0.7369725695655064	0.5440643450049761	RPS29
Golgi cisterna (GO:0031985)	0.4847045440837176588644297225982882082462310791015625	0.6975016609985205118249496081261895596981048583984375	-0.7284772176286352	0.5275746826314986	TMEM115
clathrin-coated endocytic vesicle (GO:0045334)	0.4847045440837176588644297225982882082462310791015625	0.6975016609985205118249496081261895596981048583984375	-0.6918164883071597	0.5010244046423296	APOE
integral component of endoplasmic reticulum membrane (GO:0030176)	0.497550737250168462200150543139898218214511871337890625	0.70186441712717539953558798515587113797664642333984375	-0.1715243080401977	0.11973387136780939	SYVN1;TAPBP
mitochondrial large ribosomal subunit (GO:0005762)	0.497947295241001175458706029530731029808521270751953125	0.70186441712717539953558798515587113797664642333984375	-0.6284706713237743	0.4382081141528592	MRPL38
small ribosomal subunit (GO:0015935)	0.50444098339971465971842690123594366014003753662109375	0.70186441712717539953558798515587113797664642333984375	-0.6721198894077716	0.459934615398854	RPS29
ruffle membrane (GO:0032587)	0.50444098339971465971842690123594366014003753662109375	0.70186441712717539953558798515587113797664642333984375	-0.32823765524633636	0.22461448039897824	PLEKHA1
SCF ubiquitin ligase complex (GO:0019005)	0.51085100178035702800372064302791841328144073486328125	0.70186441712717539953558798515587113797664642333984375	-0.5701190451320639	0.3829360282900876	RBX1
actin filament (GO:0005884)	0.51717842428605054205803526201634667813777923583984375	0.70186441712717539953558798515587113797664642333984375	-0.6305635822837842	0.41577303784007924	PLS1
lysosomal membrane (GO:0005765)	0.5218753026988072196701295979437418282032012939453125	0.70186441712717539953558798515587113797664642333984375	-0.028479998593830262	0.01852130074909559	SLC35F6;MAGT1;CP;PI4K2A
integral component of mitochondrial membrane (GO:0032592)	0.52342431107789355593240543385036289691925048828125	0.70186441712717539953558798515587113797664642333984375	-0.6286182441164232	0.4069440927882875	MPC2
caveola (GO:0005901)	0.52342431107789355593240543385036289691925048828125	0.70186441712717539953558798515587113797664642333984375	-0.5716038758364321	0.3700351093269338	BMPR2
nuclear speck (GO:0016607)	0.53524785335387969897880111602717079222202301025390625	0.7075715686636609991211344095063395798206329345703125	-0.022329605196135416	0.01395656957257133	USP22;CHD5;SRSF3;TAF5L
azurophil granule membrane (GO:0035577)	0.53567565085271506841735345005872659385204315185546875	0.7075715686636609991211344095063395798206329345703125	-0.17640934723824647	0.11011937705961179	MAGT1
nuclear matrix (GO:0016363)	0.5416831570871478707118740203441120684146881103515625	0.710206805958705000847430710564367473125457763671875	0.11169773109828873	-0.06847897809005751	ZNF703
nuclear body (GO:0016604)	0.54800792810342724425964888723683543503284454345703125	0.7132162005463722476150678630801849067211151123046875	0.16885636755931038	-0.10156128372933386	LSG1;GEMIN2;USP22;CHD5;SRSF3;INTS7;PARK7;TAF5L
PML body (GO:0016605)	0.5592450671398392358923956635408103466033935546875	0.71729258611414159485519803638453595340251922607421875	-0.4699319964279371	0.27310920313121506	PARK7
vacuole (GO:0005773)	0.5592450671398392358923956635408103466033935546875	0.71729258611414159485519803638453595340251922607421875	-0.24780438089546933	0.1440158523216538	MAP1LC3B
mitochondrial matrix (GO:0005759)	0.56656132442733475595986192274722270667552947998046875	0.72137481522733215566489661796367727220058441162109375	-0.19117498593203577	0.10861988276347127	PTCD1;ATP5D;NDUFAB1;TXN2
autophagosome (GO:0005776)	0.5705789498973248274893421694287098944187164306640625	0.72137481522733215566489661796367727220058441162109375	-0.46261247573891684	0.25957358663236224	MAP1LC3B
lytic vacuole membrane (GO:0098852)	0.58376361011255806232611575978808104991912841796875	0.7328096382264026598107875543064437806606292724609375	-0.2303176434685723	0.12397058022473441	SLC35F6;CP;PI4K2A
Cul3-RING ubiquitin ligase complex (GO:0031463)	0.60286796803671283129233415820635855197906494140625	0.734245503397066290318662140634842216968536376953125	-0.30807188984288275	0.1559019562934303	RBX1
actin-based cell projection (GO:0098858)	0.60286796803671283129233415820635855197906494140625	0.734245503397066290318662140634842216968536376953125	0.21853790742549134	-0.11059265195952372	WWOX
intermediate filament cytoskeleton (GO:0045111)	0.6080092227098796708872896488173864781856536865234375	0.734245503397066290318662140634842216968536376953125	-0.4000622744912036	0.19905707690154437	SMG7
coated vesicle (GO:0030135)	0.6080092227098796708872896488173864781856536865234375	0.734245503397066290318662140634842216968536376953125	-0.32380502323140886	0.16111412027653743	EPN3
bicellular tight junction (GO:0005923)	0.6130841735474616971401928822160698473453521728515625	0.734245503397066290318662140634842216968536376953125	-0.22101200066014487	0.10813079283829236	CGN
specific granule (GO:0042581)	0.61735428135855918707619593988056294620037078857421875	0.734245503397066290318662140634842216968536376953125	-0.03504881080205764	0.016904469743973766	PGRMC1;CYBB
early endosome membrane (GO:0031901)	0.618093672351202716441775919520296156406402587890625	0.734245503397066290318662140634842216968536376953125	-0.3590387669754905	0.17273902958946616	TMEM163
tertiary granule membrane (GO:0070821)	0.618093672351202716441775919520296156406402587890625	0.734245503397066290318662140634842216968536376953125	-0.18448081634624014	0.08875653585256833	CYBB
clathrin-coated vesicle membrane (GO:0030665)	0.65591207225988323870069507393054664134979248046875	0.77397624526666219946235969473491422832012176513671875	-0.3558364253013189	0.15006637441700918	APOE
mitotic spindle (GO:0072686)	0.66911130182990985471036538001499138772487640380859375	0.78432251936353669652390863120672293007373809814453125	-0.17843022399285705	0.07169413157155195	MAD2L1
lysosomal lumen (GO:0043202)	0.6776293452721000587501976042403839528560638427734375	0.7857417350529167787698270331020466983318328857421875	-0.22786563281274164	0.08867501135388903	TPP1
focal adhesion (GO:0005925)	0.67920048284235179369972001950372941792011260986328125	0.7857417350529167787698270331020466983318328857421875	-0.02298650608337283	0.008892075488681019	RPS29;PCBP2;THY1;RPL9
ficolin-1-rich granule (GO:0101002)	0.69198900086421222255239626974798738956451416015625	0.79252110792724772547757083884789608418941497802734375	-0.1391579915976506	0.051235915500054324	GSTP1;CSNK2B
platelet alpha granule (GO:0031091)	0.6940156594843129855831875829608179628849029541015625	0.79252110792724772547757083884789608418941497802734375	-0.16818793483654718	0.061432451998304764	SERPINE2
centriole (GO:0005814)	0.71333651128618325021335522251320071518421173095703125	0.80420740444365879096011440196889452636241912841796875	-0.15492284863863	0.052333248823852534	CNTROB
endoplasmic reticulum-Golgi intermediate compartment (GO:0005793)	0.71333651128618325021335522251320071518421173095703125	0.80420740444365879096011440196889452636241912841796875	-0.14571927738473534	0.04922426400508238	TAPBP
perinuclear region of cytoplasm (GO:0048471)	0.7234999368352512671975773628219030797481536865234375	0.81050309379645246732337682260549627244472503662109375	1.0045292067483744	-0.3251207198108853	EPN3;LMTK2;PARK7;MAD2L1
clathrin-coated vesicle (GO:0030136)	0.73144181101690552981864357207086868584156036376953125	0.81424654433957410759603590122424066066741943359375	0.22282059013896724	-0.06968437863347292	EPN3
Golgi subcompartment (GO:0098791)	0.74493127844550677263413263062830083072185516357421875	0.82408022678034187347151373614906333386898040771484375	0.1298003942614763	-0.03822145354592523	NDST1;TMEM115;VRK1;PI4K2A;TAPBP
nuclear chromosome, telomeric region (GO:0000784)	0.754891268034132423281334922648966312408447265625	0.8299115182735492535215371390222571790218353271484375	-0.11301179129414833	0.03177683131714938	H3F3A
nucleoplasm part (GO:0044451)	0.7747658295856505450416307212435640394687652587890625	0.846503406399136792970239184796810150146484375	0.5332775076490661	-0.1360894606139848	LSG1;GEMIN2;INTS7;GTF2F1
recycling endosome (GO:0055037)	0.79044217887865719784912243994767777621746063232421875	0.85833291816884871305859405765659175813198089599609375	-0.018829333141437993	0.004427958138913347	LMTK2
chromosome, telomeric region (GO:0000781)	0.80369314836267002899461431297822855412960052490234375	0.8674005320743451985521232927567325532436370849609375	-0.10822942243692349	0.023652213263744136	H3F3A
microtubule organizing center part (GO:0044450)	0.8087567656041076968875813690829090774059295654296875	0.8675754394662245072566975068184547126293182373046875	-0.04060773792558733	0.008619279377796775	CNTROB
late endosome (GO:0005770)	0.840739443175882339431836953735910356044769287109375	0.8964510930248865694380810964503325521945953369140625	0.5369120861389993	-0.09314001065524416	TPT1
integral component of plasma membrane (GO:0005887)	0.855670951435502757931317319162189960479736328125	0.90690873295858687175297063731704838573932647705078125	1.1140703736325055	-0.17364945760186903	SLC25A3;BMPR2;SLC24A3;KCND2;ADCY3;CYBB;LMTK2;MAGT1;THY1;SHISA9;PGRMC1;FLRT3;KCNQ2;SLC16A6;PI4K2A
tertiary granule (GO:0070820)	0.88365996543658031914247885652002878487110137939453125	0.9309988921563971953077043508528731763362884521484375	0.4028297618251251	-0.04982317120629408	CYBB
actin cytoskeleton (GO:0015629)	0.8963658698722445361539712394005618989467620849609375	0.938797390339569659545304602943360805511474609375	0.1254894569227334	-0.013729376379234	DAPK1;PLS1
trans-Golgi network (GO:0005802)	0.91163888105817447726764157778234221041202545166015625	0.94481713931459754274300166798639111220836639404296875	0.21872950299428853	-0.020234957467189778	PI4K2A
spindle (GO:0005819)	0.91278943967681447357875867965049110352993011474609375	0.94481713931459754274300166798639111220836639404296875	-0.07575426364249789	0.00691258031892201	MAD2L1
Golgi membrane (GO:0000139)	0.9275129240033981314894617753452621400356292724609375	0.95447550900349698022040456635295413434505462646484375	1.1146382935874717	-0.0838749157706064	NDST1;TMEM115;TAPBP
polymeric cytoskeletal fiber (GO:0099513)	0.9448986639932999143098868444212712347507476806640625	0.96674603194690222895957276705303229391574859619140625	0.4873827142714584	-0.027623678192526747	PLS1
microtubule organizing center (GO:0005815)	0.96126337971910091884097937509068287909030914306640625	0.9714282215983309765050535133923403918743133544921875	0.9525515137762725	-0.03763229946119812	TUBGCP6;AK5;CNTROB
microtubule cytoskeleton (GO:0015630)	0.9623148319620735691160007263533771038055419921875	0.9714282215983309765050535133923403918743133544921875	0.8494447751717991	-0.03263024345728832	MID1IP1;AK5
cytoskeleton (GO:0005856)	0.9659399265610522089531286837882362306118011474609375	0.9714282215983309765050535133923403918743133544921875	0.9150004068737705	-0.03170808969310409	DAPK1;MID1IP1;SMG7
centrosome (GO:0005813)	0.983388686800845679414351252489723265171051025390625	0.98338868680084579043665371500537730753421783447265625	0.75122885190722	-0.0125837054663441	TUBGCP6;CNTROB
Term	P-value	Adjusted P-value	Z-score	Combined Score	Genes

## Sheet: GO CC All  Hits Combined
Term	P-value	Adjusted P-value	Odds Ratio	Combined Score	Genes
mitochondrion (GO:0005739)	0.00012229	0.0545414	1.97841	17.8237	SLC35F6;NDRG4;SLC25A3;NDUFA11;GSTP1;PARK7;AMBRA1;HIGD1A;TXN2;MAP1LC3B;MPC2;ATP5D;NARS2;SACS;COX14;ROMO1;MCL1;MRPS28;WWOX;HSDL2;PTCD1;MTX2;GATC;USMG5;ATG13;DHODH;AMACR;UQCRQ;NDUFAB1;BCL2;DNLZ;HAP1;SLC25A5;PI4K2A
dendrite (GO:0030425)	0.000287759	0.0641702	3.33218	27.1685	GABRA2;CALB2;SCGN;MTMR2;CALB1;KCND2;FMR1;SACS;THY1;APOE;HAP1;PI4K2A
peroxisome (GO:0005777)	0.0045061	0.669907	3.89358	21.0344	HSDL2;TMEM135;AMACR;ZADH2;PEX11B;NUDT17
microbody (GO:0042579)	0.0045061	0.502431	3.89358	21.0344	HSDL2;TMEM135;AMACR;ZADH2;PEX11B;NUDT17
ribosome (GO:0005840)	0.00896597	0.799764	3.92773	18.5166	RPS29;FMR1;RPL36;RPL9;SF1
axon (GO:0030424)	0.00973506	0.723639	2.9639	13.7289	MTMR2;CALB1;FMR1;FEZ1;SEMA3A;SACS;PARK7
polysomal ribosome (GO:0042788)	0.0111906	0.713001	6.39659	28.7378	RPS29;FMR1;RPL36
mitochondrial inner membrane (GO:0005743)	0.0128185	0.714631	2.10093	9.15348	MRPS28;SLC25A1;SLC25A3;NDUFA11;UQCRQ;ATP5D;NDUFAB1;MRPL38;HIGD1A;SLC25A5;COQ7;DHODH
axonal growth cone (GO:0044295)	0.0139226	0.689941	10.8548	46.3961	FLRT3;FMR1
node of Ranvier (GO:0033268)	0.0165239	0.736967	9.95025	40.8253	KCNQ2;SCN1B
main axon (GO:0044304)	0.0175304	0.710778	5.42741	21.9475	KCNQ2;THY1;SCN1B
nuclear nucleosome (GO:0000788)	0.0193145	0.717856	9.18485	36.2517	HIST1H3A;H3F3A
cytoplasmic vesicle lumen (GO:0060205)	0.0216092	0.741363	2.77681	10.6481	C3;PCSK1;XRCC6;GSTP1;CSNK2B;APOE
cytoplasmic ribonucleoprotein granule (GO:0036464)	0.0247007	0.786893	2.4583	9.09797	PAN2;DDX3Y;CARHSP1;PAN3;FMR1;SAMD4B;TAF5L
cytoplasmic exosome (RNase complex) (GO:0000177)	0.0254353	0.756277	7.9602	29.2268	CARHSP1;EXOSC3
cytosolic large ribosomal subunit (GO:0022625)	0.0285459	0.795717	3.46096	12.308	RPL36;RPL35;RPL22L1;RPL9
BLOC-1 complex (GO:0031083)	0.0287521	0.754319	7.46269	26.4854	KXD1;PI4K2A
peroxisomal membrane (GO:0005778)	0.0291506	0.722286	4.47761	15.8296	PEX5L;PEX11B;HMGCR
large ribosomal subunit (GO:0015934)	0.0326889	0.767329	3.31675	11.3457	RPL36;RPL35;RPL22L1;RPL9
AMPA glutamate receptor complex (GO:0032281)	0.0358657	0.799806	6.6335	22.0761	OLFM2;SHISA9
nuclear euchromatin (GO:0005719)	0.0358657	0.76172	6.6335	22.0761	H3F3C;HIST1H1D
peroxisomal part (GO:0044439)	0.0371654	0.753445	3.18408	10.4832	PEX5L;AMACR;PEX11B;HMGCR
RNA polymerase II transcription factor complex (GO:0090575)	0.0375818	0.72876	2.4368	7.9957	WWOX;TLE1;NFYB;GTF2F1;TAF5L;PBX1
endoplasmic reticulum lumen (GO:0005788)	0.0388385	0.72175	1.99005	6.46436	C3;FOXRED2;SPON1;IGFBP5;APOE;TOR1B;CP;SCG2;CYR61
dendrite membrane (GO:0032590)	0.0435783	0.777436	5.97015	18.7057	GABRA2;THY1
euchromatin (GO:0000791)	0.0476442	0.817281	5.68586	17.3077	H3F3C;HIST1H1D
mitochondrial proton-transporting ATP synthase complex (GO:0005753)	0.0518422	0.856357	5.42741	16.0627	ATP5D;USMG5
mitochondrial respiratory chain complex I (GO:0005747)	0.0537989	0.856939	3.51185	10.2634	NDUFA11;NDUFAB1;PARK7
cytosolic ribosome (GO:0022626)	0.0577103	0.887545	2.40732	6.86644	RPS29;RPL36;RPL35;RPL22L1;RPL9
cytoplasmic vesicle membrane (GO:0030659)	0.0618127	0.918949	3.31675	9.23266	MYO5B;SPIRE1;RAB11FIP2
nuclear chromatin (GO:0000790)	0.0636983	0.916433	1.88779	5.19823	HIST1H3A;H3F3C;SWI5;H3F3A;NRIP1;ANP32E;HIST1H1D;ASF1A
chromosome (GO:0005694)	0.080146	1	2.46192	6.21365	HIST1H3A;FMR1;H3F3A;INTS7
polysome (GO:0005844)	0.0888885	1	2.84293	6.88095	RPS29;FMR1;RPL36
cation channel complex (GO:0034703)	0.0954803	1	2.75545	6.47211	OLFM2;SHISA9;KCNK1
axolemma (GO:0030673)	0.0963956	1	9.95025	23.2766	THY1
THO complex part of transcription export complex (GO:0000445)	0.0963956	1	9.95025	23.2766	THOC6
zonula adherens (GO:0005915)	0.0963956	1	9.95025	23.2766	KIFC3
spanning component of plasma membrane (GO:0044214)	0.0963956	1	9.95025	23.2766	BMPR2
spindle pole body (GO:0005816)	0.0963956	1	9.95025	23.2766	TUBGCP6
Cul5-RING ubiquitin ligase complex (GO:0031466)	0.0963956	1	9.95025	23.2766	RBX1
clathrin-coated endocytic vesicle membrane (GO:0030669)	0.105259	1	3.61827	8.14591	AP2S1;APOE
nuclear chromosome, telomeric region (GO:0000784)	0.105303	1	2.23183	5.02367	XRCC6;POLD1;H3F3A;THOC6
P-body (GO:0000932)	0.105728	1	2.63389	5.91804	PAN2;PAN3;SAMD4B
extrinsic component of external side of plasma membrane (GO:0031232)	0.111536	1	8.52878	18.7071	SERPINE2
messenger ribonucleoprotein complex (GO:1990124)	0.111536	1	8.52878	18.7071	FMR1
Gemini of coiled bodies (GO:0097504)	0.111536	1	8.52878	18.7071	GEMIN2
nuclear transcription factor complex (GO:0044798)	0.116386	1	2.5226	5.42572	WWOX;NFYB;PBX1
azurophil granule (GO:0042582)	0.117231	1	1.93836	4.15509	C3;FABP5;SURF4;MAGT1;AGA
nuclear chromosome part (GO:0044454)	0.124403	1	1.523	3.17428	XRCC6;HIST1H3A;POLD1;SWI5;H3F3A;NRIP1;ANP32E;HIST1H1D;ASF1A;THOC6
commitment complex (GO:0000243)	0.126422	1	7.46269	15.4338	U2AF2
gamma-tubulin large complex (GO:0000931)	0.126422	1	7.46269	15.4338	TUBGCP6
gamma-tubulin ring complex (GO:0008274)	0.126422	1	7.46269	15.4338	TUBGCP6
mitochondrial outer membrane (GO:0005741)	0.127689	1	2.07657	4.27392	CYB5B;BCL2;AMBRA1;MCL1
cytosolic part (GO:0044445)	0.129223	1	1.87741	3.84158	RPS29;RPL36;RPL35;RPL22L1;RPL9
phagocytic vesicle membrane (GO:0030670)	0.132887	1	3.14218	6.34174	CYBB;TAPBP
ionotropic glutamate receptor complex (GO:0008328)	0.138595	1	3.06162	6.05037	OLFM2;SHISA9
endoplasmic reticulum quality control compartment (GO:0044322)	0.141061	1	6.6335	12.9921	SYVN1
Swr1 complex (GO:0000812)	0.141061	1	6.6335	12.9921	ANP32E
axon initial segment (GO:0043194)	0.141061	1	6.6335	12.9921	KCNQ2
nuclear ubiquitin ligase complex (GO:0000152)	0.150164	1	2.91227	5.52174	ANAPC7;RBX1
ribonucleoprotein granule (GO:0035770)	0.150552	1	2.23881	4.23906	DDX3Y;FMR1;TAF5L
cytoplasmic vesicle (GO:0031410)	0.153359	1	1.66609	3.12387	HEATR5A;DVL1;ANP32E;HAP1;RHOC;PI4K2A
chromosome, telomeric region (GO:0000781)	0.155012	1	1.92585	3.59028	XRCC6;POLD1;H3F3A;THOC6
filopodium tip (GO:0032433)	0.155454	1	5.97015	11.1129	FMR1
nucleolus (GO:0005730)	0.164995	1	1.32474	2.38696	DDX3Y;XRCC6;NARF;DDX24;MTX2;FMR1;GEMIN2;ZFP91;VRK1;TXN2;XPO6;NRIP1;RPL36;RPL35;EXOSC3
STAGA complex (GO:0030914)	0.169608	1	5.42741	9.62968	TAF5L
beta-catenin-TCF complex (GO:1990907)	0.169608	1	5.42741	9.62968	TLE1
spanning component of membrane (GO:0089717)	0.169608	1	5.42741	9.62968	BMPR2
integral component of nuclear inner membrane (GO:0005639)	0.183524	1	4.97512	8.43487	LEMD2
nuclear exosome (RNase complex) (GO:0000176)	0.183524	1	4.97512	8.43487	EXOSC3
neurotransmitter receptor complex (GO:0098878)	0.183524	1	4.97512	8.43487	SHISA9
SAGA complex (GO:0000124)	0.183524	1	4.97512	8.43487	USP22
endoplasmic reticulum-Golgi intermediate compartment membrane (GO:0033116)	0.185877	1	2.54049	4.27481	TMED3;TAPBP
azurophil granule lumen (GO:0035578)	0.191688	1	1.99005	3.28734	C3;FABP5;AGA
DNA-directed RNA polymerase II, holoenzyme (GO:0016591)	0.191688	1	1.99005	3.28734	CTDP1;GTF2F1;TAF5L
smooth endoplasmic reticulum (GO:0005790)	0.197208	1	4.59242	7.45577	SYVN1
clathrin coat of endocytic vesicle (GO:0030128)	0.197208	1	4.59242	7.45577	AP2S1
AP-2 adaptor complex (GO:0030122)	0.197208	1	4.59242	7.45577	AP2S1
nuclear telomere cap complex (GO:0000783)	0.197208	1	4.59242	7.45577	XRCC6
germ plasm (GO:0060293)	0.197208	1	4.59242	7.45577	CARHSP1
Cul4A-RING E3 ubiquitin ligase complex (GO:0031464)	0.197208	1	4.59242	7.45577	RBX1
clathrin-coated endocytic vesicle (GO:0045334)	0.204154	1	2.38806	3.79435	AP2S1;APOE
potassium channel complex (GO:0034705)	0.210664	1	4.26439	6.64175	KCNK1
endolysosome membrane (GO:0036020)	0.210664	1	4.26439	6.64175	AP2S1
mitochondrial respiratory chain complex III (GO:0005750)	0.210664	1	4.26439	6.64175	UQCRQ
integral component of peroxisomal membrane (GO:0005779)	0.210664	1	4.26439	6.64175	PEX11B
transcription factor TFTC complex (GO:0033276)	0.210664	1	4.26439	6.64175	TAF5L
endoplasmic reticulum-Golgi intermediate compartment (GO:0005793)	0.213217	1	1.88531	2.91364	SURF4;TMED3;TAPBP
nuclear chromosome (GO:0000228)	0.216446	1	2.29621	3.51416	HIST1H3A;H3F3A
lysosomal membrane (GO:0005765)	0.217104	1	1.43612	2.1935	SLC35F6;SURF4;AP2S1;SPNS1;MAGT1;CP;PI4K2A
very-low-density lipoprotein particle (GO:0034361)	0.223895	1	3.9801	5.95654	APOE
Cul2-RING ubiquitin ligase complex (GO:0031462)	0.223895	1	3.9801	5.95654	RBX1
COPI vesicle coat (GO:0030126)	0.223895	1	3.9801	5.95654	TMED3
SCF ubiquitin ligase complex (GO:0019005)	0.228802	1	2.21117	3.26125	FBXO25;RBX1
chromatin (GO:0000785)	0.229259	1	1.41186	2.07953	NRIP1;HIST1H1D;CHD5;PARK7;EXOSC3;LEMD2;ASF1A
CHD-type complex (GO:0090545)	0.236904	1	3.73134	5.37351	CHD5
COPI-coated vesicle membrane (GO:0030663)	0.236904	1	3.73134	5.37351	TMED3
nuclear replisome (GO:0043601)	0.236904	1	3.73134	5.37351	POLD1
P granule (GO:0043186)	0.236904	1	3.73134	5.37351	CARHSP1
NuRD complex (GO:0016581)	0.236904	1	3.73134	5.37351	CHD5
clathrin adaptor complex (GO:0030131)	0.249696	1	3.51185	4.87273	AP2S1
azurophil granule membrane (GO:0035577)	0.253635	1	2.05867	2.82421	SURF4;MAGT1
U2-type prespliceosome (GO:0071004)	0.262274	1	3.31675	4.43902	U2AF2
anchored component of external side of plasma membrane (GO:0031362)	0.262274	1	3.31675	4.43902	THY1
autophagosome membrane (GO:0000421)	0.262274	1	3.31675	4.43902	MAP1LC3B
endocytic vesicle lumen (GO:0071682)	0.262274	1	3.31675	4.43902	APOE
endocytic vesicle (GO:0030139)	0.271195	1	1.65837	2.16404	HEATR5A;AP2S1;APOE
GABA-A receptor complex (GO:1902711)	0.274642	1	3.14218	4.0606	GABRA2
secretory granule lumen (GO:0034774)	0.282578	1	1.31833	1.66611	C3;PCSK1;XRCC6;FABP5;GSTP1;CSNK2B;AGA
vacuolar lumen (GO:0005775)	0.284329	1	1.48327	1.86539	C3;FABP5;TPP1;AGA
endolysosome (GO:0036019)	0.286804	1	2.98507	3.72823	AP2S1
U2 snRNP (GO:0005686)	0.298762	1	2.84293	3.43457	CCDC97
anaphase-promoting complex (GO:0005680)	0.298762	1	2.84293	3.43457	ANAPC7
cytoplasmic dynein complex (GO:0005868)	0.298762	1	2.84293	3.43457	DYNLT3
telomerase holoenzyme complex (GO:0005697)	0.31052	1	2.7137	3.1737	SMG7
transcriptionally active chromatin (GO:0035327)	0.31052	1	2.7137	3.1737	EXOSC3
INO80-type complex (GO:0097346)	0.31052	1	2.7137	3.1737	ANP32E
intrinsic component of external side of plasma membrane (GO:0031233)	0.31052	1	2.7137	3.1737	THY1
early endosome (GO:0005769)	0.31556	1	1.34463	1.5509	ZFYVE28;TMEM127;LMTK2;APOE;TMEM163
membrane raft (GO:0045121)	0.321454	1	1.50508	1.70812	FAIM2;THY1;PI4K2A
pre-autophagosomal structure (GO:0000407)	0.322081	1	2.59572	2.94082	ATG13
prespliceosome (GO:0071010)	0.322081	1	2.59572	2.94082	U2AF2
intermediate filament cytoskeleton (GO:0045111)	0.334169	1	1.68173	1.84336	SMG7;PJA2
coated vesicle (GO:0030135)	0.334169	1	1.68173	1.84336	EPN3;TMED3
ficolin-1-rich granule lumen (GO:1904813)	0.339794	1	1.45613	1.57178	XRCC6;GSTP1;CSNK2B
nuclear inner membrane (GO:0005637)	0.344628	1	2.38806	2.54398	LEMD2
early endosome membrane (GO:0031901)	0.346388	1	1.63566	1.73412	ZFYVE28;TMEM163
cullin-RING ubiquitin ligase complex (GO:0031461)	0.359949	1	1.31937	1.34812	CUL9;ANAPC7;FBXO25;RBX1
mitochondrial small ribosomal subunit (GO:0005763)	0.366426	1	2.21117	2.21992	MRPS28
nuclear speck (GO:0016607)	0.376521	1	1.21017	1.18207	U2AF2;USP22;SRSF3;CHD5;TAF5L;THOC6
nuclear periphery (GO:0034399)	0.376592	1	1.53081	1.49498	NARF;ZNF703
Golgi stack (GO:0005795)	0.377053	1	2.1322	2.07968	VRK1
Golgi cisterna membrane (GO:0032580)	0.377053	1	2.1322	2.07968	TMEM115
multivesicular body (GO:0005771)	0.387502	1	2.05867	1.95169	TPT1
intrinsic component of mitochondrial inner membrane (GO:0031304)	0.387502	1	2.05867	1.95169	MPC2
integral component of lumenal side of endoplasmic reticulum membrane (GO:0071556)	0.387502	1	2.05867	1.95169	TAPBP
clathrin-coated vesicle membrane (GO:0030665)	0.394438	1	1.47411	1.37135	AP2S1;APOE
spindle midzone (GO:0051233)	0.397776	1	1.99005	1.83456	CTDP1
phagocytic vesicle (GO:0045335)	0.406206	1	1.43859	1.29602	CYBB;TAPBP
endosomal part (GO:0044440)	0.407878	1	1.92585	1.72708	TRAPPC5
intercalated disc (GO:0014704)	0.407878	1	1.92585	1.72708	SCN1B
vesicle coat (GO:0030120)	0.407878	1	1.92585	1.72708	TMED3
Golgi subcompartment (GO:0098791)	0.410725	1	1.12174	0.998159	NDST1;B4GAT1;CUX1;TMEM115;SURF4;TMED3;VRK1;PI4K2A;TAPBP
integral component of mitochondrial inner membrane (GO:0031305)	0.427579	1	1.80914	1.53707	MPC2
Cajal body (GO:0015030)	0.437183	1	1.75593	1.45286	LSG1
transcription factor TFIID complex (GO:0005669)	0.446626	1	1.70576	1.3749	GTF2F1
perinuclear region of cytoplasm (GO:0048471)	0.447709	1	1.10558	0.888461	EPN3;CYB5R4;FMR1;LMTK2;PARK7;AMBRA1;MAD2L1
specific granule membrane (GO:0035579)	0.452114	1	1.31212	1.04159	PGRMC1;CYBB
Cul4-RING E3 ubiquitin ligase complex (GO:0080008)	0.455911	1	1.65837	1.30258	RBX1
integral component of Golgi membrane (GO:0030173)	0.491525	1	1.49254	1.06006	B4GAT1
anchored component of plasma membrane (GO:0046658)	0.491525	1	1.49254	1.06006	THY1
heterochromatin (GO:0000792)	0.500059	1	1.45613	1.00914	CHD5
aggresome (GO:0016235)	0.500059	1	1.45613	1.00914	POLD1
clathrin-coated vesicle (GO:0030136)	0.501261	1	1.19403	0.824631	EPN3;AP2S1
microvillus (GO:0005902)	0.50845	1	1.42146	0.961462	WWOX
microbody lumen (GO:0031907)	0.50845	1	1.42146	0.961462	AMACR
peroxisomal matrix (GO:0005782)	0.50845	1	1.42146	0.961462	AMACR
intermediate filament (GO:0005882)	0.540634	1	1.29786	0.7982	NARF
lytic vacuole membrane (GO:0098852)	0.549876	1	1.02492	0.612966	SLC35F6;SPNS1;CP;PI4K2A
cytosolic small ribosomal subunit (GO:0022627)	0.563385	1	1.2184	0.699107	RPS29
lysosome (GO:0005764)	0.563446	1	0.990309	0.568124	SLC35F6;SPNS1;GLMP;TPP1;AGA;CP;PI4K2A
Golgi cisterna (GO:0031985)	0.570716	1	1.19403	0.669688	TMEM115
kinesin complex (GO:0005871)	0.570716	1	1.19403	0.669688	KIFC3
spliceosomal complex (GO:0005681)	0.571845	1	1.04739	0.585375	U2AF2;SF1
mitochondrial large ribosomal subunit (GO:0005762)	0.585012	1	1.14811	0.615525	MRPL38
nuclear DNA-directed RNA polymerase complex (GO:0055029)	0.585012	1	1.14811	0.615525	CTDP1
nuclear body (GO:0016604)	0.58912	1	0.966044	0.511158	LSG1;U2AF2;GEMIN2;USP22;SRSF3;CHD5;INTS7;PARK7;TAF5L;THOC6
small ribosomal subunit (GO:0015935)	0.591982	1	1.12644	0.590571	RPS29
ruffle membrane (GO:0032587)	0.591982	1	1.12644	0.590571	PLEKHA1
lytic vacuole (GO:0000323)	0.594305	1	0.978713	0.509286	GLMP;TPP1;AGA
recycling endosome (GO:0055037)	0.595239	1	1.00339	0.520549	MYO5B;LMTK2
ficolin-1-rich granule (GO:0101002)	0.598	1	0.973394	0.500485	XRCC6;GSTP1;CSNK2B
actin filament (GO:0005884)	0.605572	1	1.08548	0.544458	PLS1
integral component of mitochondrial membrane (GO:0032592)	0.612197	1	1.0661	0.523136	MPC2
caveola (GO:0005901)	0.612197	1	1.0661	0.523136	BMPR2
Golgi membrane (GO:0000139)	0.612357	1	0.945499	0.46371	NDST1;B4GAT1;CUX1;TMEM115;SURF4;TMED3;TAPBP
Golgi-associated vesicle (GO:0005798)	0.625115	1	1.02934	0.483602	TMED3
nuclear matrix (GO:0016363)	0.631413	1	1.01189	0.465262	ZNF703
spliceosomal snRNP complex (GO:0097525)	0.631413	1	1.01189	0.465262	CCDC97
integral component of endoplasmic reticulum membrane (GO:0030176)	0.634912	1	0.932836	0.423758	SYVN1;TAPBP
U2-type spliceosomal complex (GO:0005684)	0.637605	1	0.995025	0.447797	U2AF2
filopodium (GO:0030175)	0.637605	1	0.995025	0.447797	FMR1
vacuole (GO:0005773)	0.64968	1	0.962927	0.415287	MAP1LC3B
PML body (GO:0016605)	0.64968	1	0.962927	0.415287	PARK7
autophagosome (GO:0005776)	0.661353	1	0.932836	0.385697	MAP1LC3B
nucleoplasm part (GO:0044451)	0.679911	1	0.88012	0.339544	LSG1;CTDP1;GEMIN2;INTS7;GTF2F1;THOC6
Cul3-RING ubiquitin ligase complex (GO:0031463)	0.694098	1	0.852878	0.311422	RBX1
actin-based cell projection (GO:0098858)	0.694098	1	0.852878	0.311422	WWOX
bicellular tight junction (GO:0005923)	0.704295	1	0.829187	0.290678	CGN
tertiary granule membrane (GO:0070821)	0.709266	1	0.817829	0.280944	CYBB
focal adhesion (GO:0005925)	0.714587	1	0.838504	0.281779	RPS29;PCBP2;CFL1;THY1;RPL9
polymeric cytoskeletal fiber (GO:0099513)	0.718882	1	0.810428	0.267489	TUBB1;KIFC3;PLS1
COPII-coated ER to Golgi transport vesicle (GO:0030134)	0.718959	1	0.79602	0.262647	TMED3
chromosomal region (GO:0098687)	0.723685	1	0.785546	0.254045	FMR1
microtubule organizing center (GO:0005815)	0.748652	1	0.824281	0.238614	CTDP1;NME7;TUBGCP6;KIFC3;AK5;CNTROB;AAAS
specific granule (GO:0042581)	0.751521	1	0.746269	0.213176	PGRMC1;CYBB
mitotic spindle (GO:0072686)	0.758742	1	0.710732	0.196228	MAD2L1
mitochondrial matrix (GO:0005759)	0.761176	1	0.775344	0.211584	PTCD1;ATP5D;NDUFAB1;TXN2
lysosomal lumen (GO:0043202)	0.766791	1	0.694203	0.18434	TPP1
microtubule cytoskeleton (GO:0015630)	0.781299	1	0.769349	0.189873	CTDP1;MID1IP1;TUBB1;KIFC3;AK5
platelet alpha granule (GO:0031091)	0.782093	1	0.66335	0.16304	SERPINE2
centrosome (GO:0005813)	0.787455	1	0.777026	0.18567	CTDP1;NME7;TUBGCP6;KIFC3;CNTROB;AAAS
centriole (GO:0005814)	0.79982	1	0.628437	0.140373	CNTROB
spindle (GO:0005819)	0.821266	1	0.641952	0.126405	CTDP1;MAD2L1
spindle pole (GO:0000922)	0.836717	1	0.557958	0.0994668	CTDP1
microtubule (GO:0005874)	0.869529	1	0.568586	0.07949	TUBB1;KIFC3
actin cytoskeleton (GO:0015629)	0.872895	1	0.609199	0.0828142	DAPK1;HAP1;PLS1
microtubule organizing center part (GO:0044450)	0.881767	1	0.473821	0.0596196	CNTROB
integral component of plasma membrane (GO:0005887)	0.901913	1	0.775344	0.080044	GABRA2;SLC25A3;BMPR2;SLC24A3;KCND2;ADCY3;CYBB;LMTK2;THY1;MAGT1;SHISA9;BCAM;PGRMC1;FLRT3;KCNQ2;SLC16A6;SLC25A5;KCNK1;PI4K2A
late endosome (GO:0005770)	0.906815	1	0.426439	0.0417128	TPT1
tertiary granule (GO:0070820)	0.938066	1	0.364033	0.0232744	CYBB
cytoskeleton (GO:0005856)	0.938382	1	0.574053	0.0365087	DAPK1;MID1IP1;HAP1;SMG7;PJA2
trans-Golgi network (GO:0005802)	0.956697	1	0.322711	0.0142858	PI4K2A

## Sheet: CLUEGO
Cluster 1=All Hits Combined
Cluster 2= WT vs WT TTX-APV
Cluster 3= KO vs KO TTX-APV
GOID	GOTerm	Ontology Source	Term PValue	Term PValue Corrected with None	Group PValue	Group PValue Corrected with None	GOLevels	GOGroups	% Associated Genes	Nr. Genes	Cluster	Genes Cluster #1	Genes Cluster #2	Genes Cluster #3	%Genes Cluster #1	%Genes Cluster #2	%Genes Cluster #3	Associated Genes Found
GO:0005829	cytosol	GO_CellularComponent-EBI-QuickGO-GOA_20.11.2017_00h00	0.000458749	0.000458749	0.000458749	0.000458749	[4, 5, 6, 7]	Group00	2.81908	91	Specific for Cluster #3	[Aaas, Adcy3, Ak5, Akap7, Aktip, Ambra1, Apoe, Atg13, Bcl2, Calb1, Calb2, Carhsp1, Cbr3, Cfl1, Chd5, Cnbp, Cntrob, Ctgf, Cul9, Dapk1, Ddx3y, Dhodh, Dmap1, Dvl1, Elp5, Fam114a1, Fmr1, Gemin2, Glmp, Gstp1, Gstp2, Hap1, Hba-a1, Hbb-b1, Hbb-b2, Hist1h2bc, Hist1h2bm, Hist2h2bb, Hist2h2be, Hist3h2ba, Hnrnpd, Hspa1l, Ints11, Ints7, Kxd1, Lmtk2, Lsg1, Mad2l1, Map1lc3b, Map3k20, Mcl1, Mid1ip1, Mtmr2, Nars…	[Aaas, Adcy3, Ambra1, Cbr3, Cfl1, Cnbp, Cntrob, Dhodh, Fam114a1, Glmp, Hap1, Hnrnpd, Kxd1, Lsg1, Map1lc3b, Mcl1, Mid1ip1, Nars2, Pcbp2, Pex5l, Plekha1, Pold1, Rnf126, Samd4b, Scgn, Smg7, Spire1, Spns1, Tle1, Urod, Vrk1, Wwox, Xpo4, Xpo6, Zfyve28, Znrf1]	[Adcy3, Ak5, Akap7, Aktip, Apoe, Atg13, Bcl2, Calb1, Carhsp1, Cbr3, Chd5, Cnbp, Cntrob, Ctgf, Cul9, Dapk1, Ddx3y, Dhodh, Dmap1, Dvl1, Elp5, Fam114a1, Gemin2, Glmp, Gstp1, Gstp2, Hba-a1, Hbb-b1, Hbb-b2, Hist1h2bc, Hist1h2bm, Hist2h2bb, Hist2h2be, Hist3h2ba, Hspa1l, Ints11, Ints7, Lmtk2, Lsg1, Mad2l1, Map1lc3b, Mid1ip1, Mtmr2, Ndrg4, Ndufab1, Park7, Patj, Pcbp2, Pea15a, Pex5l, Pi4k2a, Plekha1, Rb1c…	85.1376	33.6808	68.2972	[Aaas, Adcy3, Ak5, Akap7, Aktip, Ambra1, Apoe, Atg13, Bcl2, Calb1, Calb2, Carhsp1, Cbr3, Cfl1, Chd5, Cnbp, Cntrob, Ctgf, Cul9, Dapk1, Ddx3y, Dhodh, Dmap1, Dvl1, Elp5, Fam114a1, Fmr1, Gemin2, Glmp, Gstp1, Gstp2, Hap1, Hba-a1, Hbb-b1, Hbb-b2, Hist1h2bc, Hist1h2bm, Hist2h2bb, Hist2h2be, Hist3h2ba, Hnrnpd, Hspa1l, Ints11, Ints7, Kxd1, Lmtk2, Lsg1, Mad2l1, Map1lc3b, Map3k20, Mcl1, Mid1ip1, Mtmr2, Nars…
GO:0005643	nuclear pore	GO_CellularComponent-EBI-QuickGO-GOA_20.11.2017_00h00	0.0362919	0.0362919	0.0362919	0.0362919	[3, 4, 5, 6, 7, 8, 9, 10]	Group01	6.45161	4	Specific for Cluster #1	[Aaas, Mad2l1, Pom121, Xpo4]	[Aaas, Pom121, Xpo4]	[Mad2l1]	66.6667	50	16.6667	[Aaas, Mad2l1, Pom121, Xpo4]
GO:0072562	blood microparticle	GO_CellularComponent-EBI-QuickGO-GOA_20.11.2017_00h00	0.0346562	0.0346562	0.0346562	0.0346562	[2, 3, 4]	Group02	5	6	None Specific Cluster	[Apoe, C3, Cp, Hba-a1, Hspa1l, Ints11]	[]	[Apoe, C3, Cp, Hba-a1, Hspa1l, Ints11]	72.1057	0	72.1057	[Apoe, C3, Cp, Hba-a1, Hspa1l, Ints11]
GO:0031301	integral component of organelle membrane	GO_CellularComponent-EBI-QuickGO-GOA_20.11.2017_00h00	0.0448336	0.0448336	0.0448336	0.0448336	[3, 4, 5]	Group03	4.34783	7	Specific for Cluster #1	[Cux1, Gabra2, Lemd2, Mpc2, Pex11b, Pex5l, Tmem163]	[Cux1, Gabra2, Lemd2, Mpc2, Pex5l, Tmem163]	[Mpc2, Pex11b, Pex5l, Tmem163]	68.6821	58.8704	39.2469	[Cux1, Gabra2, Lemd2, Mpc2, Pex11b, Pex5l, Tmem163]
GO:0005737	cytoplasm	GO_CellularComponent-EBI-QuickGO-GOA_20.11.2017_00h00	0.000318989	0.000318989	0.000318989	0.000318989	[3, 4, 5]	Group04	2.33121	231	Specific for Cluster #3	[2010107E04Rik, Aaas, Acyp2, Adcy3, Aga, Agpat1, Ak5, Akap7, Aktip, Amacr, Ambra1, Ankzf1, Anp32e, Ap2s1, Apoe, Atg13, Atp5d, B4gat1, Bcl2, Bmpr2, Calb1, Calb2, Carhsp1, Cbr3, Cfl1, Chd5, Clstn1, Cnbp, Cntrob, Coq7, Cox14, Cp, Csnk2b, Ctdp1, Ctgf, Cul9, Cux1, Cyb5b, Cyb5r4, Cybb, Cyp4x1, Dapk1, Ddx24, Ddx3y, Dhodh, Dhrs7b, Dlg5, Dmap1, Dnal4, Dnlz, Dpf1, Dvl1, Dynlt3, Eif2s3y, Elp5, Epn3, Ergic3,…	[Aaas, Acyp2, Adcy3, Aga, Amacr, Ambra1, Ap2s1, B4gat1, Cbr3, Cfl1, Clstn1, Cnbp, Cntrob, Coq7, Ctdp1, Cux1, Cyb5b, Cyb5r4, Ddx24, Dhodh, Dhrs7b, Dnal4, Dnlz, Dpf1, Dynlt3, Ergic3, Fam114a1, Fez1, Foxred2, Gabra2, Glmp, Gmppa, Hap1, Hmgcr, Hnrnpd, Kcnk1, Kxd1, Lemd2, Limd2, Lmf2, Lsg1, Map1lc3b, Map3k4, Mast1, Mcl1, Mdk, Meis2, Mid1ip1, Mpc2, Mrpl38, Myo5b, Nars2, Ndst1, Nsmce3, Olfm2, Ostc, Pan2…	[2010107E04Rik, Acyp2, Adcy3, Aga, Agpat1, Ak5, Akap7, Aktip, Amacr, Anp32e, Apoe, Atg13, Atp5d, Bcl2, Bmpr2, Calb1, Carhsp1, Cbr3, Chd5, Clstn1, Cnbp, Cntrob, Coq7, Cp, Csnk2b, Ctgf, Cul9, Cyb5b, Cybb, Dapk1, Ddx3y, Dhodh, Dhrs7b, Dlg5, Dmap1, Dnlz, Dpf1, Dvl1, Dynlt3, Elp5, Epn3, Ero1l, Exosc3, Extl2, Fabp5, Faim2, Fam114a1, Fam92b, Flrt3, Foxred2, Gemin2, Glmp, Gng5, Gstp1, Gstp2, Hba-a1, Hbb-…	87.3239	39.6927	65.3984	[2010107E04Rik, Aaas, Acyp2, Adcy3, Aga, Agpat1, Ak5, Akap7, Aktip, Amacr, Ambra1, Ankzf1, Anp32e, Ap2s1, Apoe, Atg13, Atp5d, B4gat1, Bcl2, Bmpr2, Calb1, Calb2, Carhsp1, Cbr3, Cfl1, Chd5, Clstn1, Cnbp, Cntrob, Coq7, Cox14, Cp, Csnk2b, Ctdp1, Ctgf, Cul9, Cux1, Cyb5b, Cyb5r4, Cybb, Cyp4x1, Dapk1, Ddx24, Ddx3y, Dhodh, Dhrs7b, Dlg5, Dmap1, Dnal4, Dnlz, Dpf1, Dvl1, Dynlt3, Eif2s3y, Elp5, Epn3, Ergic3,…
GO:0044444	cytoplasmic part	GO_CellularComponent-EBI-QuickGO-GOA_20.11.2017_00h00	1.242e-05	1.242e-05	0.000318989	0.000318989	[3, 4, 5, 6]	Group04	2.52885	195	Specific for Cluster #3	[2010107E04Rik, Aaas, Acyp2, Adcy3, Aga, Agpat1, Ak5, Akap7, Aktip, Amacr, Ambra1, Ankzf1, Anp32e, Ap2s1, Apoe, Atg13, Atp5d, B4gat1, Bcl2, Calb1, Calb2, Carhsp1, Cbr3, Cfl1, Chd5, Clstn1, Cnbp, Cntrob, Coq7, Cox14, Cp, Ctgf, Cul9, Cux1, Cyb5b, Cyb5r4, Cybb, Cyp4x1, Dapk1, Ddx3y, Dhodh, Dhrs7b, Dmap1, Dnlz, Dvl1, Dynlt3, Eif2s3y, Elp5, Epn3, Ergic3, Ero1l, Exosc3, Extl2, Faim2, Fam114a1, Fam92b, …	[Aaas, Acyp2, Adcy3, Aga, Amacr, Ambra1, Ap2s1, B4gat1, Cbr3, Cfl1, Clstn1, Cnbp, Cntrob, Coq7, Cux1, Cyb5b, Cyb5r4, Dhodh, Dhrs7b, Dnlz, Dynlt3, Ergic3, Fam114a1, Fez1, Foxred2, Gabra2, Glmp, Hap1, Hmgcr, Hnrnpd, Kcnk1, Kxd1, Lemd2, Lmf2, Lsg1, Map1lc3b, Map3k4, Mcl1, Meis2, Mid1ip1, Mpc2, Mrpl38, Myo5b, Nars2, Ndst1, Ostc, Pan2, Pan3, Pcbp2, Pcsk1, Pex5l, Pja2, Plekha1, Pls1, Pofut1, Pold1, Pom…	[2010107E04Rik, Acyp2, Adcy3, Aga, Agpat1, Ak5, Akap7, Aktip, Amacr, Anp32e, Apoe, Atg13, Atp5d, Bcl2, Calb1, Carhsp1, Cbr3, Chd5, Clstn1, Cnbp, Cntrob, Coq7, Cp, Ctgf, Cul9, Cyb5b, Cybb, Dapk1, Ddx3y, Dhodh, Dhrs7b, Dmap1, Dnlz, Dvl1, Dynlt3, Elp5, Epn3, Ero1l, Exosc3, Extl2, Faim2, Fam114a1, Fam92b, Flrt3, Foxred2, Gemin2, Glmp, Gng5, Gstp1, Gstp2, Hba-a1, Hbb-b1, Hbb-b2, Higd1a, Hist1h2bc, His…	87.0594	38.3954	65.1829	[2010107E04Rik, Aaas, Acyp2, Adcy3, Aga, Agpat1, Ak5, Akap7, Aktip, Amacr, Ambra1, Ankzf1, Anp32e, Ap2s1, Apoe, Atg13, Atp5d, B4gat1, Bcl2, Calb1, Calb2, Carhsp1, Cbr3, Cfl1, Chd5, Clstn1, Cnbp, Cntrob, Coq7, Cox14, Cp, Ctgf, Cul9, Cux1, Cyb5b, Cyb5r4, Cybb, Cyp4x1, Dapk1, Ddx3y, Dhodh, Dhrs7b, Dmap1, Dnlz, Dvl1, Dynlt3, Eif2s3y, Elp5, Epn3, Ergic3, Ero1l, Exosc3, Extl2, Faim2, Fam114a1, Fam92b, …
GO:0030880	RNA polymerase complex	GO_CellularComponent-EBI-QuickGO-GOA_20.11.2017_00h00	0.0437467	0.0437467	0.0437467	0.0437467	[3, 4, 5]	Group05	4.72441	6	Specific for Cluster #1	[Ctdp1, Gtf2f1, Ints11, Ints7, Pex5l, Taf5l]	[Ctdp1, Pex5l, Taf5l]	[Gtf2f1, Ints11, Ints7, Pex5l, Taf5l]	67.8939	33.947	56.5783	[Ctdp1, Gtf2f1, Ints11, Ints7, Pex5l, Taf5l]
GO:0000428	DNA-directed RNA polymerase complex	GO_CellularComponent-EBI-QuickGO-GOA_20.11.2017_00h00	0.0410116	0.0410116	0.0437467	0.0437467	[4, 5, 6]	Group05	4.8	6	Specific for Cluster #1	[Ctdp1, Gtf2f1, Ints11, Ints7, Pex5l, Taf5l]	[Ctdp1, Pex5l, Taf5l]	[Gtf2f1, Ints11, Ints7, Pex5l, Taf5l]	67.8939	33.947	56.5783	[Ctdp1, Gtf2f1, Ints11, Ints7, Pex5l, Taf5l]
GO:0055029	nuclear DNA-directed RNA polymerase complex	GO_CellularComponent-EBI-QuickGO-GOA_20.11.2017_00h00	0.0396857	0.0396857	0.0437467	0.0437467	[4, 5, 6, 7, 8, 9]	Group05	4.83871	6	Specific for Cluster #1	[Ctdp1, Gtf2f1, Ints11, Ints7, Pex5l, Taf5l]	[Ctdp1, Pex5l, Taf5l]	[Gtf2f1, Ints11, Ints7, Pex5l, Taf5l]	67.8939	33.947	56.5783	[Ctdp1, Gtf2f1, Ints11, Ints7, Pex5l, Taf5l]
GO:0016591	DNA-directed RNA polymerase II, holoenzyme	GO_CellularComponent-EBI-QuickGO-GOA_20.11.2017_00h00	0.0164322	0.0164322	0.0437467	0.0437467	[5, 6, 7, 8, 9, 10, 11, 12]	Group05	5.94059	6	Specific for Cluster #1	[Ctdp1, Gtf2f1, Ints11, Ints7, Pex5l, Taf5l]	[Ctdp1, Pex5l, Taf5l]	[Gtf2f1, Ints11, Ints7, Pex5l, Taf5l]	67.8939	33.947	56.5783	[Ctdp1, Gtf2f1, Ints11, Ints7, Pex5l, Taf5l]
GO:0042579	microbody	GO_CellularComponent-EBI-QuickGO-GOA_20.11.2017_00h00	0.0250903	0.0250903	0.0250903	0.0250903	[4, 5, 6, 7]	Group06	4.92958	7	Specific for Cluster #1	[Amacr, Hmgcr, Hsdl2, Pex11b, Pex5l, Tmem135, Zadh2]	[Amacr, Hmgcr, Pex5l]	[Amacr, Hmgcr, Pex11b, Pex5l, Tmem135]	71.8565	30.7956	51.3261	[Amacr, Hmgcr, Hsdl2, Pex11b, Pex5l, Tmem135, Zadh2]
GO:0031903	microbody membrane	GO_CellularComponent-EBI-QuickGO-GOA_20.11.2017_00h00	0.0293602	0.0293602	0.0250903	0.0250903	[3, 4, 5, 6, 7, 8, 9]	Group06	6.89655	4	None Specific Cluster	[Hmgcr, Pex11b, Pex5l, Tmem135]	[Hmgcr, Pex5l]	[Hmgcr, Pex11b, Pex5l, Tmem135]	60.206	30.103	60.206	[Hmgcr, Pex11b, Pex5l, Tmem135]
GO:0005777	peroxisome	GO_CellularComponent-EBI-QuickGO-GOA_20.11.2017_00h00	0.0250903	0.0250903	0.0250903	0.0250903	[5, 6, 7, 8]	Group06	4.92958	7	Specific for Cluster #1	[Amacr, Hmgcr, Hsdl2, Pex11b, Pex5l, Tmem135, Zadh2]	[Amacr, Hmgcr, Pex5l]	[Amacr, Hmgcr, Pex11b, Pex5l, Tmem135]	71.8565	30.7956	51.3261	[Amacr, Hmgcr, Hsdl2, Pex11b, Pex5l, Tmem135, Zadh2]
GO:0005778	peroxisomal membrane	GO_CellularComponent-EBI-QuickGO-GOA_20.11.2017_00h00	0.0293602	0.0293602	0.0250903	0.0250903	[4, 5, 6, 7, 8, 9, 10]	Group06	6.89655	4	None Specific Cluster	[Hmgcr, Pex11b, Pex5l, Tmem135]	[Hmgcr, Pex5l]	[Hmgcr, Pex11b, Pex5l, Tmem135]	60.206	30.103	60.206	[Hmgcr, Pex11b, Pex5l, Tmem135]
GO:0030529	intracellular ribonucleoprotein complex	GO_CellularComponent-EBI-QuickGO-GOA_20.11.2017_00h00	0.0174434	0.0174434	0.0174434	0.0174434	[3, 4, 5]	Group07	3.25098	25	Specific for Cluster #3	[Carhsp1, Ccdc97, Ddx3y, Fmr1, Gemin2, Hba-a1, Hnrnpd, Mcrip2, Mrpl38, Mrps28, Pan2, Pan3, Pcbp2, Pcsk1n, Ppil3, Rpl22l1, Rpl35, Rpl36, Rpl9, Rps29, Samd4b, Sf1, Smg7, Taf5l, U2af2]	[Ccdc97, Hnrnpd, Mrpl38, Pan2, Pan3, Pcbp2, Ppil3, Samd4b, Sf1, Smg7, Taf5l, U2af2]	[Carhsp1, Ddx3y, Gemin2, Hba-a1, Mcrip2, Mrpl38, Mrps28, Pan2, Pan3, Pcbp2, Pcsk1n, Rpl22l1, Rpl35, Rpl36, Rpl9, Rps29, Samd4b, Smg7, Taf5l]	79.9651	38.3832	60.7735	[Carhsp1, Ccdc97, Ddx3y, Fmr1, Gemin2, Hba-a1, Hnrnpd, Mcrip2, Mrpl38, Mrps28, Pan2, Pan3, Pcbp2, Pcsk1n, Ppil3, Rpl22l1, Rpl35, Rpl36, Rpl9, Rps29, Samd4b, Sf1, Smg7, Taf5l, U2af2]
GO:0035770	ribonucleoprotein granule	GO_CellularComponent-EBI-QuickGO-GOA_20.11.2017_00h00	0.0124695	0.0124695	0.0174434	0.0174434	[4, 5, 6, 7]	Group07	4.8913	9	Specific for Cluster #3	[Carhsp1, Ddx3y, Fmr1, Mcrip2, Pan2, Pan3, Pcsk1n, Samd4b, Taf5l]	[Pan2, Pan3, Samd4b, Taf5l]	[Carhsp1, Ddx3y, Mcrip2, Pan2, Pan3, Pcsk1n, Samd4b, Taf5l]	72.1698	32.0754	64.1509	[Carhsp1, Ddx3y, Fmr1, Mcrip2, Pan2, Pan3, Pcsk1n, Samd4b, Taf5l]
GO:0044391	ribosomal subunit	GO_CellularComponent-EBI-QuickGO-GOA_20.11.2017_00h00	0.0314694	0.0314694	0.0174434	0.0174434	[3, 4, 5, 6, 7, 8]	Group07	4.3956	8	None Specific Cluster	[Hba-a1, Mrpl38, Mrps28, Rpl22l1, Rpl35, Rpl36, Rpl9, Rps29]	[Mrpl38]	[Hba-a1, Mrpl38, Mrps28, Rpl22l1, Rpl35, Rpl36, Rpl9, Rps29]	73.3952	9.1744	73.3952	[Hba-a1, Mrpl38, Mrps28, Rpl22l1, Rpl35, Rpl36, Rpl9, Rps29]
GO:0036464	cytoplasmic ribonucleoprotein granule	GO_CellularComponent-EBI-QuickGO-GOA_20.11.2017_00h00	0.00885876	0.00885876	0.0174434	0.0174434	[4, 5, 6, 7, 8]	Group07	5.17241	9	Specific for Cluster #3	[Carhsp1, Ddx3y, Fmr1, Mcrip2, Pan2, Pan3, Pcsk1n, Samd4b, Taf5l]	[Pan2, Pan3, Samd4b, Taf5l]	[Carhsp1, Ddx3y, Mcrip2, Pan2, Pan3, Pcsk1n, Samd4b, Taf5l]	72.1698	32.0754	64.1509	[Carhsp1, Ddx3y, Fmr1, Mcrip2, Pan2, Pan3, Pcsk1n, Samd4b, Taf5l]
GO:0000932	P-body	GO_CellularComponent-EBI-QuickGO-GOA_20.11.2017_00h00	0.017676	0.017676	0.0174434	0.0174434	[5, 6, 7, 8, 9]	Group07	6.66667	5	None Specific Cluster	[Carhsp1, Pan2, Pan3, Pcsk1n, Samd4b]	[Pan2, Pan3, Samd4b]	[Carhsp1, Pan2, Pan3, Pcsk1n, Samd4b]	62.7474	37.6484	62.7474	[Carhsp1, Pan2, Pan3, Pcsk1n, Samd4b]
GO:0012505	endomembrane system	GO_CellularComponent-EBI-QuickGO-GOA_20.11.2017_00h00	0.0493087	0.0493087	0.0493087	0.0493087	[2, 3]	Group08	2.44179	86	Specific for Cluster #1	[Aaas, Adcy3, Aga, Agpat1, Ap2s1, Apoe, B4gat1, Bcl2, Clstn1, Cnbp, Ctgf, Cux1, Cyb5r4, Cybb, Cyp4x1, Dhrs7b, Epn3, Ergic3, Ero1l, Extl2, Faim2, Fam114a1, Fez1, Flrt3, Foxred2, Gabra2, Hap1, Hmgcr, Kcnk1, Kifc3, Lemd2, Lmf2, Lmtk2, Lsg1, Mad2l1, Magt1, Map1lc3b, Mtmr2, Ndst1, Nptx1, Ostc, Park7, Pcsk1, Pcsk1n, Pgrmc1, Pi4k2a, Pja2, Plod1, Pofut1, Pom121, Ppp1r14c, Ptn, Ptp4a2, Rab11fip2, Rb1cc1, …	[Aaas, Adcy3, Aga, Ap2s1, B4gat1, Clstn1, Cnbp, Cux1, Cyb5r4, Dhrs7b, Ergic3, Fam114a1, Fez1, Foxred2, Gabra2, Hap1, Hmgcr, Kcnk1, Lemd2, Lmf2, Lsg1, Map1lc3b, Ndst1, Ostc, Pcsk1, Pja2, Pofut1, Pom121, Rab11fip2, Rnf5, Scg2, Scgn, Selenot, Snx7, Spire1, Spns1, Surf4, Tapbp, Tbc1d8b, Tmed3, Tmem163, Tor1b, Ubac2, Vrk1, Wwox, Xpo4, Zfyve28, Znrf1]	[Adcy3, Aga, Agpat1, Apoe, Bcl2, Clstn1, Cnbp, Ctgf, Cybb, Dhrs7b, Epn3, Ero1l, Extl2, Faim2, Fam114a1, Flrt3, Foxred2, Hmgcr, Lmf2, Lmtk2, Lsg1, Mad2l1, Magt1, Map1lc3b, Mtmr2, Ndst1, Nptx1, Ostc, Park7, Pcsk1, Pcsk1n, Pgrmc1, Pi4k2a, Plod1, Pofut1, Ppp1r14c, Ptn, Rab11fip2, Rb1cc1, Scg2, Scgn, Sdf2l1, Selenot, Serpine2, Slc35e1, Spire1, Syvn1, Tapbp, Thy1, Tjap1, Tmem115, Tmem127, Tmem163, Tor1…	84.5571	47.1947	58.9933	[Aaas, Adcy3, Aga, Agpat1, Ap2s1, Apoe, B4gat1, Bcl2, Clstn1, Cnbp, Ctgf, Cux1, Cyb5r4, Cybb, Cyp4x1, Dhrs7b, Epn3, Ergic3, Ero1l, Extl2, Faim2, Fam114a1, Fez1, Flrt3, Foxred2, Gabra2, Hap1, Hmgcr, Kcnk1, Kifc3, Lemd2, Lmf2, Lmtk2, Lsg1, Mad2l1, Magt1, Map1lc3b, Mtmr2, Ndst1, Nptx1, Ostc, Park7, Pcsk1, Pcsk1n, Pgrmc1, Pi4k2a, Pja2, Plod1, Pofut1, Pom121, Ppp1r14c, Ptn, Ptp4a2, Rab11fip2, Rb1cc1, …
GO:0005783	endoplasmic reticulum	GO_CellularComponent-EBI-QuickGO-GOA_20.11.2017_00h00	0.0160134	0.0160134	0.0493087	0.0493087	[3, 4, 5, 6, 7]	Group08	2.89664	44	Specific for Cluster #1	[Aga, Agpat1, Apoe, Bcl2, Clstn1, Cnbp, Cyb5r4, Cybb, Cyp4x1, Dhrs7b, Ergic3, Ero1l, Extl2, Faim2, Flrt3, Foxred2, Hap1, Hmgcr, Lemd2, Lmf2, Lsg1, Magt1, Ostc, Park7, Pcsk1, Pgrmc1, Pja2, Plod1, Pofut1, Pom121, Ptn, Rnf5, Sdf2l1, Selenot, Sulf2, Surf4, Syvn1, Tapbp, Thy1, Tmed3, Tor1b, Trappc5, Ubac2, Vkorc1l1]	[Aga, Clstn1, Cnbp, Cyb5r4, Dhrs7b, Ergic3, Foxred2, Hap1, Hmgcr, Lemd2, Lmf2, Lsg1, Ostc, Pcsk1, Pja2, Pofut1, Pom121, Rnf5, Selenot, Surf4, Tapbp, Tmed3, Tor1b, Ubac2]	[Aga, Agpat1, Apoe, Bcl2, Clstn1, Cnbp, Cybb, Dhrs7b, Ero1l, Extl2, Faim2, Flrt3, Foxred2, Hmgcr, Lmf2, Lsg1, Magt1, Ostc, Park7, Pcsk1, Pgrmc1, Plod1, Pofut1, Ptn, Sdf2l1, Selenot, Syvn1, Tapbp, Thy1, Tor1b, Trappc5, Vkorc1l1]	82.1726	44.8214	59.7619	[Aga, Agpat1, Apoe, Bcl2, Clstn1, Cnbp, Cyb5r4, Cybb, Cyp4x1, Dhrs7b, Ergic3, Ero1l, Extl2, Faim2, Flrt3, Foxred2, Hap1, Hmgcr, Lemd2, Lmf2, Lsg1, Magt1, Ostc, Park7, Pcsk1, Pgrmc1, Pja2, Plod1, Pofut1, Pom121, Ptn, Rnf5, Sdf2l1, Selenot, Sulf2, Surf4, Syvn1, Tapbp, Thy1, Tmed3, Tor1b, Trappc5, Ubac2, Vkorc1l1]
GO:0044432	endoplasmic reticulum part	GO_CellularComponent-EBI-QuickGO-GOA_20.11.2017_00h00	0.0455036	0.0455036	0.0493087	0.0493087	[3, 4, 5, 6, 7, 8]	Group08	2.94118	29	Specific for Cluster #1	[Agpat1, Bcl2, Clstn1, Cyp4x1, Dhrs7b, Ergic3, Ero1l, Extl2, Flrt3, Foxred2, Hmgcr, Lmf2, Magt1, Ostc, Pcsk1, Pgrmc1, Pja2, Plod1, Pom121, Rnf5, Sdf2l1, Selenot, Surf4, Syvn1, Tapbp, Tmed3, Tor1b, Ubac2, Vkorc1l1]	[Clstn1, Dhrs7b, Ergic3, Foxred2, Hmgcr, Lmf2, Ostc, Pcsk1, Pja2, Pom121, Rnf5, Selenot, Surf4, Tapbp, Tmed3, Tor1b, Ubac2]	[Agpat1, Bcl2, Clstn1, Dhrs7b, Ero1l, Extl2, Flrt3, Foxred2, Hmgcr, Lmf2, Magt1, Ostc, Pcsk1, Pgrmc1, Plod1, Sdf2l1, Selenot, Syvn1, Tapbp, Tor1b, Vkorc1l1]	80.0842	46.9459	57.992	[Agpat1, Bcl2, Clstn1, Cyp4x1, Dhrs7b, Ergic3, Ero1l, Extl2, Flrt3, Foxred2, Hmgcr, Lmf2, Magt1, Ostc, Pcsk1, Pgrmc1, Pja2, Plod1, Pom121, Rnf5, Sdf2l1, Selenot, Surf4, Syvn1, Tapbp, Tmed3, Tor1b, Ubac2, Vkorc1l1]
GO:0005789	endoplasmic reticulum membrane	GO_CellularComponent-EBI-QuickGO-GOA_20.11.2017_00h00	0.0470168	0.0470168	0.0493087	0.0493087	[2, 3, 4, 5, 6, 7, 8, 9, 10]	Group08	2.96804	26	Specific for Cluster #1	[Agpat1, Bcl2, Clstn1, Cyp4x1, Dhrs7b, Ergic3, Ero1l, Extl2, Flrt3, Hmgcr, Lmf2, Magt1, Ostc, Pgrmc1, Pja2, Plod1, Pom121, Rnf5, Sdf2l1, Selenot, Surf4, Syvn1, Tapbp, Tmed3, Ubac2, Vkorc1l1]	[Clstn1, Dhrs7b, Ergic3, Hmgcr, Lmf2, Ostc, Pja2, Pom121, Rnf5, Selenot, Surf4, Tapbp, Tmed3, Ubac2]	[Agpat1, Bcl2, Clstn1, Dhrs7b, Ero1l, Extl2, Flrt3, Hmgcr, Lmf2, Magt1, Ostc, Pgrmc1, Plod1, Sdf2l1, Selenot, Syvn1, Tapbp, Vkorc1l1]	80.2399	43.2061	55.5507	[Agpat1, Bcl2, Clstn1, Cyp4x1, Dhrs7b, Ergic3, Ero1l, Extl2, Flrt3, Hmgcr, Lmf2, Magt1, Ostc, Pgrmc1, Pja2, Plod1, Pom121, Rnf5, Sdf2l1, Selenot, Surf4, Syvn1, Tapbp, Tmed3, Ubac2, Vkorc1l1]
GO:0098827	endoplasmic reticulum subcompartment	GO_CellularComponent-EBI-QuickGO-GOA_20.11.2017_00h00	0.0485521	0.0485521	0.0493087	0.0493087	[4, 5, 6, 7, 8, 9]	Group08	2.94451	26	Specific for Cluster #1	[Agpat1, Bcl2, Clstn1, Cyp4x1, Dhrs7b, Ergic3, Ero1l, Extl2, Flrt3, Hmgcr, Lmf2, Magt1, Ostc, Pgrmc1, Pja2, Plod1, Pom121, Rnf5, Sdf2l1, Selenot, Surf4, Syvn1, Tapbp, Tmed3, Ubac2, Vkorc1l1]	[Clstn1, Dhrs7b, Ergic3, Hmgcr, Lmf2, Ostc, Pja2, Pom121, Rnf5, Selenot, Surf4, Tapbp, Tmed3, Ubac2]	[Agpat1, Bcl2, Clstn1, Dhrs7b, Ero1l, Extl2, Flrt3, Hmgcr, Lmf2, Magt1, Ostc, Pgrmc1, Plod1, Sdf2l1, Selenot, Syvn1, Tapbp, Vkorc1l1]	80.2399	43.2061	55.5507	[Agpat1, Bcl2, Clstn1, Cyp4x1, Dhrs7b, Ergic3, Ero1l, Extl2, Flrt3, Hmgcr, Lmf2, Magt1, Ostc, Pgrmc1, Pja2, Plod1, Pom121, Rnf5, Sdf2l1, Selenot, Surf4, Syvn1, Tapbp, Tmed3, Ubac2, Vkorc1l1]
GO:0030529	intracellular ribonucleoprotein complex	GO_CellularComponent-EBI-QuickGO-GOA_20.11.2017_00h00	0.0174434	0.0174434	0.00635879	0.00635879	[3, 4, 5]	Group09	3.25098	25	Specific for Cluster #3	[Carhsp1, Ccdc97, Ddx3y, Fmr1, Gemin2, Hba-a1, Hnrnpd, Mcrip2, Mrpl38, Mrps28, Pan2, Pan3, Pcbp2, Pcsk1n, Ppil3, Rpl22l1, Rpl35, Rpl36, Rpl9, Rps29, Samd4b, Sf1, Smg7, Taf5l, U2af2]	[Ccdc97, Hnrnpd, Mrpl38, Pan2, Pan3, Pcbp2, Ppil3, Samd4b, Sf1, Smg7, Taf5l, U2af2]	[Carhsp1, Ddx3y, Gemin2, Hba-a1, Mcrip2, Mrpl38, Mrps28, Pan2, Pan3, Pcbp2, Pcsk1n, Rpl22l1, Rpl35, Rpl36, Rpl9, Rps29, Samd4b, Smg7, Taf5l]	79.9651	38.3832	60.7735	[Carhsp1, Ccdc97, Ddx3y, Fmr1, Gemin2, Hba-a1, Hnrnpd, Mcrip2, Mrpl38, Mrps28, Pan2, Pan3, Pcbp2, Pcsk1n, Ppil3, Rpl22l1, Rpl35, Rpl36, Rpl9, Rps29, Samd4b, Sf1, Smg7, Taf5l, U2af2]
GO:0044391	ribosomal subunit	GO_CellularComponent-EBI-QuickGO-GOA_20.11.2017_00h00	0.0314694	0.0314694	0.00635879	0.00635879	[3, 4, 5, 6, 7, 8]	Group09	4.3956	8	None Specific Cluster	[Hba-a1, Mrpl38, Mrps28, Rpl22l1, Rpl35, Rpl36, Rpl9, Rps29]	[Mrpl38]	[Hba-a1, Mrpl38, Mrps28, Rpl22l1, Rpl35, Rpl36, Rpl9, Rps29]	73.3952	9.1744	73.3952	[Hba-a1, Mrpl38, Mrps28, Rpl22l1, Rpl35, Rpl36, Rpl9, Rps29]
GO:0044445	cytosolic part	GO_CellularComponent-EBI-QuickGO-GOA_20.11.2017_00h00	0.00831841	0.00831841	0.00635879	0.00635879	[4, 5, 6, 7, 8]	Group09	4.68085	11	Specific for Cluster #3	[Adcy3, Hba-a1, Hbb-b1, Hbb-b2, Kxd1, Pi4k2a, Rpl22l1, Rpl35, Rpl36, Rpl9, Rps29]	[Adcy3, Kxd1]	[Adcy3, Hba-a1, Hbb-b1, Hbb-b2, Pi4k2a, Rpl22l1, Rpl35, Rpl36, Rpl9, Rps29]	76.4758	13.9047	69.5235	[Adcy3, Hba-a1, Hbb-b1, Hbb-b2, Kxd1, Pi4k2a, Rpl22l1, Rpl35, Rpl36, Rpl9, Rps29]
GO:0022626	cytosolic ribosome	GO_CellularComponent-EBI-QuickGO-GOA_20.11.2017_00h00	0.0239434	0.0239434	0.00635879	0.00635879	[5, 6, 7, 8, 9]	Group09	5.45455	6	None Specific Cluster	[Hba-a1, Rpl22l1, Rpl35, Rpl36, Rpl9, Rps29]	[]	[Hba-a1, Rpl22l1, Rpl35, Rpl36, Rpl9, Rps29]	72.1057	0	72.1057	[Hba-a1, Rpl22l1, Rpl35, Rpl36, Rpl9, Rps29]
GO:0022625	cytosolic large ribosomal subunit	GO_CellularComponent-EBI-QuickGO-GOA_20.11.2017_00h00	0.0262162	0.0262162	0.00635879	0.00635879	[5, 6, 7, 8, 9, 10]	Group09	7.14286	4	None Specific Cluster	[Rpl22l1, Rpl35, Rpl36, Rpl9]	[]	[Rpl22l1, Rpl35, Rpl36, Rpl9]	66.6667	0	66.6667	[Rpl22l1, Rpl35, Rpl36, Rpl9]
GO:0043232	intracellular non-membrane-bounded organelle	GO_CellularComponent-EBI-QuickGO-GOA_20.11.2017_00h00	0.0246814	0.0246814	0.0246814	0.0246814	[3, 4, 5, 6]	Group10	2.48087	94	Specific for Cluster #3	[Aaas, Ak5, Ambra1, Anp32e, Asf1a, Atg13, Carhsp1, Ccdc102a, Cfl1, Cgn, Chd5, Cntrob, Ctdp1, Dapk1, Ddx24, Ddx3y, Dlg5, Dmap1, Dnal4, Dpf1, Dvl1, Dynlt3, Ercc6l, Exosc3, Fam92b, Fez1, Fmr1, Gemin2, H3f3a, H3f3c, Hap1, Hba-a1, Hist1h1d, Hist1h2bc, Hist1h2bh, Hist1h2bm, Hist1h3a, Hist2h2bb, Hist2h2be, Hist3h2ba, Hist3h2bb-ps, Hspa1l, Ints7, Kifc3, Lemd2, Mad2l1, Map1lc3b, Mast1, Mcrip2, Mid1ip1, Mr…	[Aaas, Ambra1, Asf1a, Cfl1, Cntrob, Ctdp1, Ddx24, Dnal4, Dpf1, Dynlt3, Ercc6l, Fez1, H3f3a, H3f3c, Hap1, Hist1h3a, Lemd2, Map1lc3b, Mast1, Mid1ip1, Mrpl38, Myo5b, Nrip1, Nsmce3, Pan2, Pan3, Pja2, Pls1, Pold1, Samd4b, Slc25a5, Smg7, Spire1, Spns1, Swi5, Taf5l, Thoc6, Ttc30b, Tubb1, Ubr2, Vrk1, Xpo6, Zfp91]	[Ak5, Anp32e, Asf1a, Atg13, Carhsp1, Ccdc102a, Cgn, Chd5, Cntrob, Dapk1, Ddx3y, Dlg5, Dmap1, Dpf1, Dvl1, Dynlt3, Ercc6l, Exosc3, Fam92b, Gemin2, H3f3a, H3f3c, Hba-a1, Hist1h1d, Hist1h2bc, Hist1h2bh, Hist1h2bm, Hist1h3a, Hist2h2bb, Hist2h2be, Hist3h2ba, Hist3h2bb-ps, Hspa1l, Ints7, Mad2l1, Map1lc3b, Mast1, Mcrip2, Mid1ip1, Mrpl38, Mrps28, Mtx2, Narf, Nrip1, Nsmce3, Pan2, Pan3, Park7, Patj, Pcsk1n,…	85.1966	38.9729	63.4443	[Aaas, Ak5, Ambra1, Anp32e, Asf1a, Atg13, Carhsp1, Ccdc102a, Cfl1, Cgn, Chd5, Cntrob, Ctdp1, Dapk1, Ddx24, Ddx3y, Dlg5, Dmap1, Dnal4, Dpf1, Dvl1, Dynlt3, Ercc6l, Exosc3, Fam92b, Fez1, Fmr1, Gemin2, H3f3a, H3f3c, Hap1, Hba-a1, Hist1h1d, Hist1h2bc, Hist1h2bh, Hist1h2bm, Hist1h3a, Hist2h2bb, Hist2h2be, Hist3h2ba, Hist3h2bb-ps, Hspa1l, Ints7, Kifc3, Lemd2, Mad2l1, Map1lc3b, Mast1, Mcrip2, Mid1ip1, Mr…
GO:0005694	chromosome	GO_CellularComponent-EBI-QuickGO-GOA_20.11.2017_00h00	0.0038876	0.0038876	0.0246814	0.0246814	[4, 5, 6, 7]	Group10	3.38983	32	Specific for Cluster #3	[Anp32e, Asf1a, Chd5, Dmap1, Dpf1, Dynlt3, Ercc6l, Exosc3, Fmr1, H3f3a, H3f3c, Hist1h1d, Hist1h2bc, Hist1h2bh, Hist1h2bm, Hist1h3a, Hist2h2bb, Hist2h2be, Hist3h2ba, Hist3h2bb-ps, Hspa1l, Ints7, Lemd2, Mad2l1, Nrip1, Nsmce3, Park7, Pold1, Swi5, Thoc6, Ubr2, Xrcc6]	[Asf1a, Dpf1, Dynlt3, Ercc6l, H3f3a, H3f3c, Hist1h3a, Lemd2, Nrip1, Nsmce3, Pold1, Swi5, Thoc6, Ubr2]	[Anp32e, Asf1a, Chd5, Dmap1, Dpf1, Dynlt3, Ercc6l, Exosc3, H3f3a, H3f3c, Hist1h1d, Hist1h2bc, Hist1h2bh, Hist1h2bm, Hist1h3a, Hist2h2bb, Hist2h2be, Hist3h2ba, Hist3h2bb-ps, Hspa1l, Ints7, Mad2l1, Nrip1, Nsmce3, Park7, Ubr2]	81.0383	35.4542	65.8436	[Anp32e, Asf1a, Chd5, Dmap1, Dpf1, Dynlt3, Ercc6l, Exosc3, Fmr1, H3f3a, H3f3c, Hist1h1d, Hist1h2bc, Hist1h2bh, Hist1h2bm, Hist1h3a, Hist2h2bb, Hist2h2be, Hist3h2ba, Hist3h2bb-ps, Hspa1l, Ints7, Lemd2, Mad2l1, Nrip1, Nsmce3, Park7, Pold1, Swi5, Thoc6, Ubr2, Xrcc6]
GO:0044427	chromosomal part	GO_CellularComponent-EBI-QuickGO-GOA_20.11.2017_00h00	0.000822662	0.000822662	0.0246814	0.0246814	[3, 4, 5, 6, 7, 8]	Group10	3.75758	31	Specific for Cluster #3	[Anp32e, Asf1a, Chd5, Dmap1, Dpf1, Dynlt3, Ercc6l, Exosc3, Fmr1, H3f3a, H3f3c, Hist1h1d, Hist1h2bc, Hist1h2bh, Hist1h2bm, Hist1h3a, Hist2h2bb, Hist2h2be, Hist3h2ba, Hist3h2bb-ps, Hspa1l, Lemd2, Mad2l1, Nrip1, Nsmce3, Park7, Pold1, Swi5, Thoc6, Ubr2, Xrcc6]	[Asf1a, Dpf1, Dynlt3, Ercc6l, H3f3a, H3f3c, Hist1h3a, Lemd2, Nrip1, Nsmce3, Pold1, Swi5, Thoc6, Ubr2]	[Anp32e, Asf1a, Chd5, Dmap1, Dpf1, Dynlt3, Ercc6l, Exosc3, H3f3a, H3f3c, Hist1h1d, Hist1h2bc, Hist1h2bh, Hist1h2bm, Hist1h3a, Hist2h2bb, Hist2h2be, Hist3h2ba, Hist3h2bb-ps, Hspa1l, Mad2l1, Nrip1, Nsmce3, Park7, Ubr2]	80.8283	36.5031	65.1841	[Anp32e, Asf1a, Chd5, Dmap1, Dpf1, Dynlt3, Ercc6l, Exosc3, Fmr1, H3f3a, H3f3c, Hist1h1d, Hist1h2bc, Hist1h2bh, Hist1h2bm, Hist1h3a, Hist2h2bb, Hist2h2be, Hist3h2ba, Hist3h2bb-ps, Hspa1l, Lemd2, Mad2l1, Nrip1, Nsmce3, Park7, Pold1, Swi5, Thoc6, Ubr2, Xrcc6]
GO:0000785	chromatin	GO_CellularComponent-EBI-QuickGO-GOA_20.11.2017_00h00	0.000762711	0.000762711	0.0246814	0.0246814	[4, 5, 6, 7, 8, 9]	Group10	4.40252	21	Specific for Cluster #3	[Anp32e, Asf1a, Chd5, Dpf1, Exosc3, H3f3a, H3f3c, Hist1h1d, Hist1h2bc, Hist1h2bh, Hist1h2bm, Hist1h3a, Hist2h2bb, Hist2h2be, Hist3h2ba, Hist3h2bb-ps, Lemd2, Nrip1, Park7, Swi5, Ubr2]	[Asf1a, Dpf1, H3f3a, H3f3c, Hist1h3a, Lemd2, Nrip1, Swi5, Ubr2]	[Anp32e, Asf1a, Chd5, Dpf1, Exosc3, H3f3a, H3f3c, Hist1h1d, Hist1h2bc, Hist1h2bh, Hist1h2bm, Hist1h3a, Hist2h2bb, Hist2h2be, Hist3h2ba, Hist3h2bb-ps, Nrip1, Park7, Ubr2]	78.2288	33.5266	70.7784	[Anp32e, Asf1a, Chd5, Dpf1, Exosc3, H3f3a, H3f3c, Hist1h1d, Hist1h2bc, Hist1h2bh, Hist1h2bm, Hist1h3a, Hist2h2bb, Hist2h2be, Hist3h2ba, Hist3h2bb-ps, Lemd2, Nrip1, Park7, Swi5, Ubr2]
GO:0000786	nucleosome	GO_CellularComponent-EBI-QuickGO-GOA_20.11.2017_00h00	1.41729e-07	1.41729e-07	0.0246814	0.0246814	[3, 4, 5, 6, 7, 8, 9, 10]	Group10	15.7143	11	None Specific Cluster	[H3f3a, H3f3c, Hist1h1d, Hist1h2bc, Hist1h2bh, Hist1h2bm, Hist1h3a, Hist2h2bb, Hist2h2be, Hist3h2ba, Hist3h2bb-ps]	[H3f3a, H3f3c, Hist1h3a]	[H3f3a, H3f3c, Hist1h1d, Hist1h2bc, Hist1h2bh, Hist1h2bm, Hist1h3a, Hist2h2bb, Hist2h2be, Hist3h2ba, Hist3h2bb-ps]	74.4948	20.3168	74.4948	[H3f3a, H3f3c, Hist1h1d, Hist1h2bc, Hist1h2bh, Hist1h2bm, Hist1h3a, Hist2h2bb, Hist2h2be, Hist3h2ba, Hist3h2bb-ps]
GO:0030427	site of polarized growth	GO_CellularComponent-EBI-QuickGO-GOA_20.11.2017_00h00	0.0486618	0.0486618	0.0303708	0.0303708	[2, 3]	Group11	4.26829	7	Specific for Cluster #1	[Dvl1, Fez1, Flrt3, Fmr1, Lmtk2, Pi4k2a, Thy1]	[Fez1]	[Dvl1, Flrt3, Lmtk2, Pi4k2a, Thy1]	75.8654	10.8379	54.1896	[Dvl1, Fez1, Flrt3, Fmr1, Lmtk2, Pi4k2a, Thy1]
GO:0044297	cell body	GO_CellularComponent-EBI-QuickGO-GOA_20.11.2017_00h00	0.00599807	0.00599807	0.0303708	0.0303708	[2, 3]	Group11	3.85356	20	Specific for Cluster #1	[Bmpr2, Calb1, Cnnm4, Cybb, Dhodh, Dvl1, Fez1, Fmr1, Gabra2, Hspa1l, Kcnd2, Kcnk1, Lmtk2, Nov, Park7, Pi4k2a, Rbp1, Tanc1, Thy1, Txn2]	[Cnnm4, Dhodh, Fez1, Gabra2, Kcnd2, Kcnk1]	[Bmpr2, Calb1, Cybb, Dhodh, Dvl1, Hspa1l, Kcnd2, Lmtk2, Nov, Park7, Pi4k2a, Tanc1, Thy1, Txn2]	81.2098	24.3629	56.8469	[Bmpr2, Calb1, Cnnm4, Cybb, Dhodh, Dvl1, Fez1, Fmr1, Gabra2, Hspa1l, Kcnd2, Kcnk1, Lmtk2, Nov, Park7, Pi4k2a, Rbp1, Tanc1, Thy1, Txn2]
GO:0043025	neuronal cell body	GO_CellularComponent-EBI-QuickGO-GOA_20.11.2017_00h00	0.0150779	0.0150779	0.0303708	0.0303708	[3, 4, 5]	Group11	3.78619	17	Specific for Cluster #1	[Bmpr2, Calb1, Cnnm4, Cybb, Dhodh, Dvl1, Fez1, Fmr1, Gabra2, Kcnd2, Kcnk1, Lmtk2, Nov, Pi4k2a, Tanc1, Thy1, Txn2]	[Cnnm4, Dhodh, Fez1, Gabra2, Kcnd2, Kcnk1]	[Bmpr2, Calb1, Cybb, Dhodh, Dvl1, Kcnd2, Lmtk2, Nov, Pi4k2a, Tanc1, Thy1, Txn2]	79.6888	28.1255	56.2509	[Bmpr2, Calb1, Cnnm4, Cybb, Dhodh, Dvl1, Fez1, Fmr1, Gabra2, Kcnd2, Kcnk1, Lmtk2, Nov, Pi4k2a, Tanc1, Thy1, Txn2]
GO:0030425	dendrite	GO_CellularComponent-EBI-QuickGO-GOA_20.11.2017_00h00	0.00335643	0.00335643	0.0303708	0.0303708	[4, 5, 6]	Group11	3.99202	20	Specific for Cluster #3	[Bmpr2, Calb1, Cnnm4, Cybb, Dvl1, Ero1l, Fez1, Fmr1, Gabra2, Kcnd2, Kcnk1, Mtmr2, Nov, Pex5l, Pi4k2a, Sema3a, Shisa9, Tanc1, Thy1, Txn2]	[Cnnm4, Fez1, Gabra2, Kcnd2, Kcnk1, Pex5l]	[Bmpr2, Calb1, Cybb, Dvl1, Ero1l, Kcnd2, Mtmr2, Nov, Pex5l, Pi4k2a, Sema3a, Shisa9, Tanc1, Thy1, Txn2]	80.6698	24.2009	60.5024	[Bmpr2, Calb1, Cnnm4, Cybb, Dvl1, Ero1l, Fez1, Fmr1, Gabra2, Kcnd2, Kcnk1, Mtmr2, Nov, Pex5l, Pi4k2a, Sema3a, Shisa9, Tanc1, Thy1, Txn2]
GO:0043197	dendritic spine	GO_CellularComponent-EBI-QuickGO-GOA_20.11.2017_00h00	0.0465936	0.0465936	0.0303708	0.0303708	[3, 4, 5, 6, 7]	Group11	4.65116	6	Specific for Cluster #3	[Calb1, Dvl1, Fmr1, Kcnd2, Mtmr2, Shisa9]	[Kcnd2]	[Calb1, Dvl1, Kcnd2, Mtmr2, Shisa9]	72.1057	12.0176	60.0881	[Calb1, Dvl1, Fmr1, Kcnd2, Mtmr2, Shisa9]
GO:0044309	neuron spine	GO_CellularComponent-EBI-QuickGO-GOA_20.11.2017_00h00	0.0480591	0.0480591	0.0303708	0.0303708	[4, 5, 6]	Group11	4.61538	6	Specific for Cluster #3	[Calb1, Dvl1, Fmr1, Kcnd2, Mtmr2, Shisa9]	[Kcnd2]	[Calb1, Dvl1, Kcnd2, Mtmr2, Shisa9]	72.1057	12.0176	60.0881	[Calb1, Dvl1, Fmr1, Kcnd2, Mtmr2, Shisa9]
GO:0032279	asymmetric synapse	GO_CellularComponent-EBI-QuickGO-GOA_20.11.2017_00h00	0.0136064	0.0136064	0.00308469	0.00308469	[3]	Group12	4.56621	10	Specific for Cluster #3	[Bmpr2, Clstn1, Dlg5, Dvl1, Flrt3, Fmr1, Mtmr2, Pja2, Shisa9, Tanc1]	[Clstn1, Pja2]	[Bmpr2, Clstn1, Dlg5, Dvl1, Flrt3, Mtmr2, Shisa9, Tanc1]	76.8622	15.3724	61.4897	[Bmpr2, Clstn1, Dlg5, Dvl1, Flrt3, Fmr1, Mtmr2, Pja2, Shisa9, Tanc1]
GO:0098793	presynapse	GO_CellularComponent-EBI-QuickGO-GOA_20.11.2017_00h00	0.0277478	0.0277478	0.00308469	0.00308469	[2, 3, 4]	Group12	3.84615	13	Specific for Cluster #1	[Calb1, Calb2, Dvl1, Flrt3, Fmr1, Gabra2, Hap1, Mtmr2, Park7, Pi4k2a, Tanc1, Tmem163, Znrf1]	[Gabra2, Hap1, Tmem163, Znrf1]	[Calb1, Dvl1, Flrt3, Mtmr2, Park7, Pi4k2a, Tanc1, Tmem163, Znrf1]	78.7254	24.2232	54.5022	[Calb1, Calb2, Dvl1, Flrt3, Fmr1, Gabra2, Hap1, Mtmr2, Park7, Pi4k2a, Tanc1, Tmem163, Znrf1]
GO:0099572	postsynaptic specialization	GO_CellularComponent-EBI-QuickGO-GOA_20.11.2017_00h00	0.0132127	0.0132127	0.00308469	0.00308469	[2, 3, 4]	Group12	4.58716	10	Specific for Cluster #3	[Bmpr2, Clstn1, Dlg5, Dvl1, Flrt3, Fmr1, Mtmr2, Pja2, Shisa9, Tanc1]	[Clstn1, Pja2]	[Bmpr2, Clstn1, Dlg5, Dvl1, Flrt3, Mtmr2, Shisa9, Tanc1]	76.8622	15.3724	61.4897	[Bmpr2, Clstn1, Dlg5, Dvl1, Flrt3, Fmr1, Mtmr2, Pja2, Shisa9, Tanc1]
GO:0014069	postsynaptic density	GO_CellularComponent-EBI-QuickGO-GOA_20.11.2017_00h00	0.0124512	0.0124512	0.00308469	0.00308469	[3, 4, 5]	Group12	4.62963	10	Specific for Cluster #3	[Bmpr2, Clstn1, Dlg5, Dvl1, Flrt3, Fmr1, Mtmr2, Pja2, Shisa9, Tanc1]	[Clstn1, Pja2]	[Bmpr2, Clstn1, Dlg5, Dvl1, Flrt3, Mtmr2, Shisa9, Tanc1]	76.8622	15.3724	61.4897	[Bmpr2, Clstn1, Dlg5, Dvl1, Flrt3, Fmr1, Mtmr2, Pja2, Shisa9, Tanc1]
GO:0097060	synaptic membrane	GO_CellularComponent-EBI-QuickGO-GOA_20.11.2017_00h00	0.00953456	0.00953456	0.00308469	0.00308469	[2, 3, 4, 5, 6, 7]	Group12	4.39189	13	Specific for Cluster #1	[Clstn1, Dlg5, Faim2, Flrt3, Fmr1, Gabra2, Kcnd2, Mtmr2, Olfm2, Pi4k2a, Pja2, Shisa9, Tanc1]	[Clstn1, Gabra2, Kcnd2, Olfm2, Pja2]	[Clstn1, Dlg5, Faim2, Flrt3, Kcnd2, Mtmr2, Olfm2, Pi4k2a, Shisa9, Tanc1]	76.9745	29.6056	59.2112	[Clstn1, Dlg5, Faim2, Flrt3, Fmr1, Gabra2, Kcnd2, Mtmr2, Olfm2, Pi4k2a, Pja2, Shisa9, Tanc1]
GO:0030425	dendrite	GO_CellularComponent-EBI-QuickGO-GOA_20.11.2017_00h00	0.00335643	0.00335643	0.00308469	0.00308469	[4, 5, 6]	Group12	3.99202	20	Specific for Cluster #3	[Bmpr2, Calb1, Cnnm4, Cybb, Dvl1, Ero1l, Fez1, Fmr1, Gabra2, Kcnd2, Kcnk1, Mtmr2, Nov, Pex5l, Pi4k2a, Sema3a, Shisa9, Tanc1, Thy1, Txn2]	[Cnnm4, Fez1, Gabra2, Kcnd2, Kcnk1, Pex5l]	[Bmpr2, Calb1, Cybb, Dvl1, Ero1l, Kcnd2, Mtmr2, Nov, Pex5l, Pi4k2a, Sema3a, Shisa9, Tanc1, Thy1, Txn2]	80.6698	24.2009	60.5024	[Bmpr2, Calb1, Cnnm4, Cybb, Dvl1, Ero1l, Fez1, Fmr1, Gabra2, Kcnd2, Kcnk1, Mtmr2, Nov, Pex5l, Pi4k2a, Sema3a, Shisa9, Tanc1, Thy1, Txn2]
GO:0033267	axon part	GO_CellularComponent-EBI-QuickGO-GOA_20.11.2017_00h00	0.0341814	0.0341814	0.00308469	0.00308469	[3, 4, 5, 6, 7]	Group12	4.32432	8	Specific for Cluster #1	[Calb1, Calb2, Flrt3, Fmr1, Hap1, Kcnq2, Scn1b, Thy1]	[Hap1]	[Calb1, Flrt3, Kcnq2, Scn1b, Thy1]	78.7949	9.84936	49.2468	[Calb1, Calb2, Flrt3, Fmr1, Hap1, Kcnq2, Scn1b, Thy1]
GO:0043197	dendritic spine	GO_CellularComponent-EBI-QuickGO-GOA_20.11.2017_00h00	0.0465936	0.0465936	0.00308469	0.00308469	[3, 4, 5, 6, 7]	Group12	4.65116	6	Specific for Cluster #3	[Calb1, Dvl1, Fmr1, Kcnd2, Mtmr2, Shisa9]	[Kcnd2]	[Calb1, Dvl1, Kcnd2, Mtmr2, Shisa9]	72.1057	12.0176	60.0881	[Calb1, Dvl1, Fmr1, Kcnd2, Mtmr2, Shisa9]
GO:0044309	neuron spine	GO_CellularComponent-EBI-QuickGO-GOA_20.11.2017_00h00	0.0480591	0.0480591	0.00308469	0.00308469	[4, 5, 6]	Group12	4.61538	6	Specific for Cluster #3	[Calb1, Dvl1, Fmr1, Kcnd2, Mtmr2, Shisa9]	[Kcnd2]	[Calb1, Dvl1, Kcnd2, Mtmr2, Shisa9]	72.1057	12.0176	60.0881	[Calb1, Dvl1, Fmr1, Kcnd2, Mtmr2, Shisa9]
GO:0045211	postsynaptic membrane	GO_CellularComponent-EBI-QuickGO-GOA_20.11.2017_00h00	0.0157081	0.0157081	0.00308469	0.00308469	[3, 4, 5, 6, 7, 8]	Group12	4.46429	10	Specific for Cluster #1	[Clstn1, Dlg5, Faim2, Flrt3, Fmr1, Gabra2, Kcnd2, Pja2, Shisa9, Tanc1]	[Clstn1, Gabra2, Kcnd2, Pja2]	[Clstn1, Dlg5, Faim2, Flrt3, Kcnd2, Shisa9, Tanc1]	75.6304	30.2522	52.9413	[Clstn1, Dlg5, Faim2, Flrt3, Fmr1, Gabra2, Kcnd2, Pja2, Shisa9, Tanc1]
GO:0005622	intracellular	GO_CellularComponent-EBI-QuickGO-GOA_20.11.2017_00h00	3.86866e-06	3.86866e-06	3.86424e-06	3.86424e-06	[2, 3]	Group13	2.2875	285	Specific for Cluster #3	[2010107E04Rik, Aaas, Acyp2, Adcy3, Aga, Agpat1, Ak5, Akap7, Aktip, Amacr, Ambra1, Anapc7, Ankzf1, Anp32e, Ap2s1, Apoe, Asf1a, Atg13, Atp5d, B4gat1, Bcl2, Bmpr2, Calb1, Calb2, Carhsp1, Cbr3, Ccdc102a, Ccdc97, Cfl1, Cgn, Chd5, Clstn1, Cnbp, Cntrob, Coq7, Cox14, Cp, Csnk2b, Ctdp1, Ctgf, Cul9, Cux1, Cyb5b, Cyb5r4, Cybb, Cyp4x1, Dapk1, Ddx24, Ddx3y, Dhodh, Dhrs7b, Dlg5, Dmap1, Dnal4, Dnlz, Dpf1, Dvl1…	[Aaas, Acyp2, Adcy3, Aga, Amacr, Ambra1, Anapc7, Ap2s1, Asf1a, B4gat1, Cbr3, Ccdc97, Cfl1, Clstn1, Cnbp, Cntrob, Coq7, Ctdp1, Cux1, Cyb5b, Cyb5r4, Ddx24, Dhodh, Dhrs7b, Dnal4, Dnlz, Dpf1, Dynlt3, Ercc6l, Ergic3, Fam114a1, Fez1, Foxred2, Gabra2, Glmp, Gmppa, Gng7, H3f3a, H3f3c, Hap1, Hist1h3a, Hivep2, Hmgcr, Hnrnpd, Igfbp5, Kcnk1, Kctd1, Khdrbs2, Kxd1, Lemd2, Limd2, Lmf2, Lsg1, Map1lc3b, Map3k4, M…	[2010107E04Rik, Acyp2, Adcy3, Aga, Agpat1, Ak5, Akap7, Aktip, Amacr, Anapc7, Anp32e, Apoe, Asf1a, Atg13, Atp5d, Bcl2, Bmpr2, Calb1, Carhsp1, Cbr3, Ccdc102a, Cgn, Chd5, Clstn1, Cnbp, Cntrob, Coq7, Cp, Csnk2b, Ctgf, Cul9, Cyb5b, Cybb, Dapk1, Ddx3y, Dhodh, Dhrs7b, Dlg5, Dmap1, Dnlz, Dpf1, Dvl1, Dynlt3, Elof1, Elp5, Epn3, Ercc6l, Ero1l, Exosc3, Extl2, Fabp5, Faim2, Fam114a1, Fam92b, Flrt3, Foxred2, G…	87.4167	42.9415	66.8661	[2010107E04Rik, Aaas, Acyp2, Adcy3, Aga, Agpat1, Ak5, Akap7, Aktip, Amacr, Ambra1, Anapc7, Ankzf1, Anp32e, Ap2s1, Apoe, Asf1a, Atg13, Atp5d, B4gat1, Bcl2, Bmpr2, Calb1, Calb2, Carhsp1, Cbr3, Ccdc102a, Ccdc97, Cfl1, Cgn, Chd5, Clstn1, Cnbp, Cntrob, Coq7, Cox14, Cp, Csnk2b, Ctdp1, Ctgf, Cul9, Cux1, Cyb5b, Cyb5r4, Cybb, Cyp4x1, Dapk1, Ddx24, Ddx3y, Dhodh, Dhrs7b, Dlg5, Dmap1, Dnal4, Dnlz, Dpf1, Dvl1…
GO:0043233	organelle lumen	GO_CellularComponent-EBI-QuickGO-GOA_20.11.2017_00h00	0.0250727	0.0250727	3.86424e-06	3.86424e-06	[2, 3]	Group13	2.47043	94	Specific for Cluster #3	[Aaas, Anp32e, Asf1a, Bcl2, Bmpr2, Cbr3, Cfl1, Chd5, Ctdp1, Ddx24, Ddx3y, Dhodh, Dmap1, Dnlz, Dpf1, Elof1, Epn3, Exosc3, Fam114a1, Fmr1, Foxred2, Gemin2, Gtf2f1, H3f3a, Hap1, Higd1a, Hist1h1d, Hist1h2bc, Hist1h2bh, Hist1h2bm, Hist1h3a, Hist2h2bb, Hist2h2be, Hist3h2ba, Hist3h2bb-ps, Hivep2, Hnrnpd, Hspa1l, Ints11, Ints7, Lsg1, Mad2l1, Mcl1, Meis1, Mrpl38, Mrps28, Mtx2, Narf, Nars2, Ndufab1, Nfyb, …	[Aaas, Asf1a, Cbr3, Cfl1, Ctdp1, Ddx24, Dhodh, Dnlz, Dpf1, Fam114a1, Foxred2, H3f3a, Hap1, Hist1h3a, Hivep2, Hnrnpd, Lsg1, Mcl1, Meis1, Mrpl38, Nars2, Nfyb, Nrip1, Olfm2, Pbx1, Pcbp2, Pcsk1, Pex5l, Phactr3, Plcb3, Plekha1, Pold1, Pom121, Ptcd1, Rab11fip2, Rnf126, Sf1, Slc25a5, Spire1, Spns1, Srsf3, Swi5, Taf5l, Thoc6, Tle1, Tor1b, U2af2, Urod, Usp22, Vrk1, Xpo4, Xpo6, Zfp672, Zfp91]	[Anp32e, Asf1a, Bcl2, Bmpr2, Cbr3, Chd5, Ddx3y, Dhodh, Dmap1, Dnlz, Dpf1, Elof1, Epn3, Exosc3, Fam114a1, Foxred2, Gemin2, Gtf2f1, H3f3a, Higd1a, Hist1h1d, Hist1h2bc, Hist1h2bh, Hist1h2bm, Hist1h3a, Hist2h2bb, Hist2h2be, Hist3h2ba, Hist3h2bb-ps, Hivep2, Hspa1l, Ints11, Ints7, Lsg1, Mad2l1, Meis1, Mrpl38, Mrps28, Mtx2, Narf, Ndufab1, Nfyb, Nrip1, Olfm2, Park7, Pbx1, Pcbp2, Pcsk1, Pex5l, Phactr3, Pl…	84.1637	48.3494	65.3612	[Aaas, Anp32e, Asf1a, Bcl2, Bmpr2, Cbr3, Cfl1, Chd5, Ctdp1, Ddx24, Ddx3y, Dhodh, Dmap1, Dnlz, Dpf1, Elof1, Epn3, Exosc3, Fam114a1, Fmr1, Foxred2, Gemin2, Gtf2f1, H3f3a, Hap1, Higd1a, Hist1h1d, Hist1h2bc, Hist1h2bh, Hist1h2bm, Hist1h3a, Hist2h2bb, Hist2h2be, Hist3h2ba, Hist3h2bb-ps, Hivep2, Hnrnpd, Hspa1l, Ints11, Ints7, Lsg1, Mad2l1, Mcl1, Meis1, Mrpl38, Mrps28, Mtx2, Narf, Nars2, Ndufab1, Nfyb, …
GO:0044424	intracellular part	GO_CellularComponent-EBI-QuickGO-GOA_20.11.2017_00h00	1.73914e-06	1.73914e-06	3.86424e-06	3.86424e-06	[2, 3, 4]	Group13	2.30939	282	Specific for Cluster #3	[2010107E04Rik, Aaas, Acyp2, Adcy3, Aga, Agpat1, Ak5, Akap7, Aktip, Amacr, Ambra1, Anapc7, Ankzf1, Anp32e, Ap2s1, Apoe, Asf1a, Atg13, Atp5d, B4gat1, Bcl2, Bmpr2, Calb1, Calb2, Carhsp1, Cbr3, Ccdc102a, Ccdc97, Cfl1, Cgn, Chd5, Clstn1, Cnbp, Cntrob, Coq7, Cox14, Cp, Csnk2b, Ctdp1, Ctgf, Cul9, Cux1, Cyb5b, Cyb5r4, Cybb, Cyp4x1, Dapk1, Ddx24, Ddx3y, Dhodh, Dhrs7b, Dlg5, Dmap1, Dnal4, Dnlz, Dpf1, Dvl1…	[Aaas, Acyp2, Adcy3, Aga, Amacr, Ambra1, Anapc7, Ap2s1, Asf1a, B4gat1, Cbr3, Ccdc97, Cfl1, Clstn1, Cnbp, Cntrob, Coq7, Ctdp1, Cux1, Cyb5b, Cyb5r4, Ddx24, Dhodh, Dhrs7b, Dnal4, Dnlz, Dpf1, Dynlt3, Ercc6l, Ergic3, Fam114a1, Fez1, Foxred2, Gabra2, Glmp, Gmppa, Gng7, H3f3a, H3f3c, Hap1, Hist1h3a, Hivep2, Hmgcr, Hnrnpd, Kcnk1, Kctd1, Khdrbs2, Kxd1, Lemd2, Limd2, Lmf2, Lsg1, Map1lc3b, Map3k4, Mast1, Mc…	[2010107E04Rik, Acyp2, Adcy3, Aga, Agpat1, Ak5, Akap7, Aktip, Amacr, Anapc7, Anp32e, Apoe, Asf1a, Atg13, Atp5d, Bcl2, Bmpr2, Calb1, Carhsp1, Cbr3, Ccdc102a, Cgn, Chd5, Clstn1, Cnbp, Cntrob, Coq7, Cp, Csnk2b, Ctgf, Cul9, Cyb5b, Cybb, Dapk1, Ddx3y, Dhodh, Dhrs7b, Dlg5, Dmap1, Dnlz, Dpf1, Dvl1, Dynlt3, Elof1, Elp5, Epn3, Ercc6l, Ero1l, Exosc3, Extl2, Fabp5, Faim2, Fam114a1, Fam92b, Flrt3, Foxred2, G…	87.401	42.7707	66.9454	[2010107E04Rik, Aaas, Acyp2, Adcy3, Aga, Agpat1, Ak5, Akap7, Aktip, Amacr, Ambra1, Anapc7, Ankzf1, Anp32e, Ap2s1, Apoe, Asf1a, Atg13, Atp5d, B4gat1, Bcl2, Bmpr2, Calb1, Calb2, Carhsp1, Cbr3, Ccdc102a, Ccdc97, Cfl1, Cgn, Chd5, Clstn1, Cnbp, Cntrob, Coq7, Cox14, Cp, Csnk2b, Ctdp1, Ctgf, Cul9, Cux1, Cyb5b, Cyb5r4, Cybb, Cyp4x1, Dapk1, Ddx24, Ddx3y, Dhodh, Dhrs7b, Dlg5, Dmap1, Dnal4, Dnlz, Dpf1, Dvl1…
GO:0043229	intracellular organelle	GO_CellularComponent-EBI-QuickGO-GOA_20.11.2017_00h00	5.17784e-07	5.17784e-07	3.86424e-06	3.86424e-06	[2, 3, 4, 5]	Group13	2.4038	258	Specific for Cluster #3	[2010107E04Rik, Aaas, Acyp2, Adcy3, Aga, Agpat1, Ak5, Akap7, Amacr, Ambra1, Anapc7, Ankzf1, Anp32e, Ap2s1, Apoe, Asf1a, Atg13, Atp5d, B4gat1, Bcl2, Bmpr2, Calb1, Calb2, Carhsp1, Cbr3, Ccdc102a, Ccdc97, Cfl1, Cgn, Chd5, Clstn1, Cnbp, Cntrob, Coq7, Cox14, Cp, Csnk2b, Ctdp1, Ctgf, Cux1, Cyb5b, Cyb5r4, Cybb, Cyp4x1, Dapk1, Ddx24, Ddx3y, Dhodh, Dhrs7b, Dlg5, Dmap1, Dnal4, Dnlz, Dpf1, Dvl1, Dynlt3, Elo…	[Aaas, Acyp2, Adcy3, Aga, Amacr, Ambra1, Anapc7, Ap2s1, Asf1a, B4gat1, Cbr3, Ccdc97, Cfl1, Clstn1, Cnbp, Cntrob, Coq7, Ctdp1, Cux1, Cyb5b, Cyb5r4, Ddx24, Dhodh, Dhrs7b, Dnal4, Dnlz, Dpf1, Dynlt3, Ercc6l, Ergic3, Fam114a1, Fez1, Foxred2, Gabra2, Glmp, H3f3a, H3f3c, Hap1, Hist1h3a, Hivep2, Hmgcr, Hnrnpd, Kcnk1, Kctd1, Khdrbs2, Kxd1, Lemd2, Limd2, Lmf2, Lsg1, Map1lc3b, Mast1, Mcl1, Meis1, Meis2, Mei…	[2010107E04Rik, Acyp2, Adcy3, Aga, Agpat1, Ak5, Akap7, Amacr, Anapc7, Anp32e, Apoe, Asf1a, Atg13, Atp5d, Bcl2, Bmpr2, Calb1, Carhsp1, Cbr3, Ccdc102a, Cgn, Chd5, Clstn1, Cnbp, Cntrob, Coq7, Cp, Csnk2b, Ctgf, Cyb5b, Cybb, Dapk1, Ddx3y, Dhodh, Dhrs7b, Dlg5, Dmap1, Dnlz, Dpf1, Dvl1, Dynlt3, Elof1, Elp5, Epn3, Ercc6l, Ero1l, Exosc3, Extl2, Faim2, Fam114a1, Fam92b, Flrt3, Foxred2, Gemin2, Glmp, Gng5, G…	87.1984	43.9372	65.9058	[2010107E04Rik, Aaas, Acyp2, Adcy3, Aga, Agpat1, Ak5, Akap7, Amacr, Ambra1, Anapc7, Ankzf1, Anp32e, Ap2s1, Apoe, Asf1a, Atg13, Atp5d, B4gat1, Bcl2, Bmpr2, Calb1, Calb2, Carhsp1, Cbr3, Ccdc102a, Ccdc97, Cfl1, Cgn, Chd5, Clstn1, Cnbp, Cntrob, Coq7, Cox14, Cp, Csnk2b, Ctdp1, Ctgf, Cux1, Cyb5b, Cyb5r4, Cybb, Cyp4x1, Dapk1, Ddx24, Ddx3y, Dhodh, Dhrs7b, Dlg5, Dmap1, Dnal4, Dnlz, Dpf1, Dvl1, Dynlt3, Elo…
GO:0044446	intracellular organelle part	GO_CellularComponent-EBI-QuickGO-GOA_20.11.2017_00h00	5.55838e-07	5.55838e-07	3.86424e-06	3.86424e-06	[2, 3, 4, 5, 6]	Group13	2.62764	193	Specific for Cluster #3	[2010107E04Rik, Aaas, Agpat1, Ak5, Ambra1, Anapc7, Ankzf1, Anp32e, Ap2s1, Asf1a, Atg13, Atp5d, B4gat1, Bcl2, Bmpr2, Cbr3, Ccdc102a, Ccdc97, Cfl1, Cgn, Chd5, Clstn1, Cntrob, Coq7, Cox14, Cp, Csnk2b, Ctdp1, Cux1, Cyb5b, Cybb, Cyp4x1, Ddx24, Ddx3y, Dhodh, Dhrs7b, Dlg5, Dmap1, Dnal4, Dnlz, Dpf1, Dvl1, Dynlt3, Elof1, Epn3, Ercc6l, Ergic3, Ero1l, Exosc3, Extl2, Fam114a1, Fam92b, Fez1, Flrt3, Fmr1, Foxr…	[Aaas, Ambra1, Anapc7, Ap2s1, Asf1a, B4gat1, Cbr3, Ccdc97, Cfl1, Clstn1, Cntrob, Coq7, Ctdp1, Cux1, Cyb5b, Ddx24, Dhodh, Dhrs7b, Dnal4, Dnlz, Dpf1, Dynlt3, Ercc6l, Ergic3, Fam114a1, Fez1, Foxred2, Gabra2, Glmp, H3f3a, H3f3c, Hap1, Hist1h3a, Hivep2, Hmgcr, Hnrnpd, Kxd1, Lemd2, Lmf2, Lsg1, Map1lc3b, Mcl1, Meis1, Mid1ip1, Mpc2, Mrpl38, Myo5b, Nars2, Ndst1, Nfyb, Nrip1, Nsmce3, Olfm2, Ostc, Pbx1, Pcb…	[2010107E04Rik, Agpat1, Ak5, Anapc7, Anp32e, Asf1a, Atg13, Atp5d, Bcl2, Bmpr2, Cbr3, Ccdc102a, Cgn, Chd5, Clstn1, Cntrob, Coq7, Cp, Csnk2b, Cyb5b, Cybb, Ddx3y, Dhodh, Dhrs7b, Dlg5, Dmap1, Dnlz, Dpf1, Dvl1, Dynlt3, Elof1, Epn3, Ercc6l, Ero1l, Exosc3, Extl2, Fam114a1, Fam92b, Flrt3, Foxred2, Gemin2, Glmp, Gtf2f1, H3f3a, H3f3c, Hba-a1, Higd1a, Hist1h1d, Hist1h2bc, Hist1h2bh, Hist1h2bm, Hist1h3a, His…	86.4934	46.6078	63.6376	[2010107E04Rik, Aaas, Agpat1, Ak5, Ambra1, Anapc7, Ankzf1, Anp32e, Ap2s1, Asf1a, Atg13, Atp5d, B4gat1, Bcl2, Bmpr2, Cbr3, Ccdc102a, Ccdc97, Cfl1, Cgn, Chd5, Clstn1, Cntrob, Coq7, Cox14, Cp, Csnk2b, Ctdp1, Cux1, Cyb5b, Cybb, Cyp4x1, Ddx24, Ddx3y, Dhodh, Dhrs7b, Dlg5, Dmap1, Dnal4, Dnlz, Dpf1, Dvl1, Dynlt3, Elof1, Epn3, Ercc6l, Ergic3, Ero1l, Exosc3, Extl2, Fam114a1, Fam92b, Fez1, Flrt3, Fmr1, Foxr…
GO:0043231	intracellular membrane-bounded organelle	GO_CellularComponent-EBI-QuickGO-GOA_20.11.2017_00h00	4.86307e-05	4.86307e-05	3.86424e-06	3.86424e-06	[3, 4, 5, 6]	Group13	2.40302	223	Specific for Cluster #3	[2010107E04Rik, Aaas, Acyp2, Adcy3, Aga, Agpat1, Akap7, Amacr, Ambra1, Anapc7, Ankzf1, Anp32e, Apoe, Asf1a, Atg13, Atp5d, B4gat1, Bcl2, Bmpr2, Calb1, Calb2, Cbr3, Ccdc97, Cfl1, Chd5, Clstn1, Cnbp, Coq7, Cox14, Cp, Csnk2b, Ctdp1, Ctgf, Cux1, Cyb5b, Cyb5r4, Cybb, Cyp4x1, Ddx24, Ddx3y, Dhodh, Dhrs7b, Dmap1, Dnlz, Dpf1, Dynlt3, Elof1, Elp5, Epn3, Ergic3, Ero1l, Exosc3, Extl2, Faim2, Fam114a1, Fbxo25,…	[Aaas, Acyp2, Adcy3, Aga, Amacr, Ambra1, Anapc7, Asf1a, B4gat1, Cbr3, Ccdc97, Cfl1, Clstn1, Cnbp, Coq7, Ctdp1, Cux1, Cyb5b, Cyb5r4, Ddx24, Dhodh, Dhrs7b, Dnlz, Dpf1, Dynlt3, Ergic3, Fam114a1, Fez1, Foxred2, Glmp, H3f3a, H3f3c, Hap1, Hist1h3a, Hivep2, Hmgcr, Hnrnpd, Kcnk1, Kctd1, Khdrbs2, Kxd1, Lemd2, Limd2, Lmf2, Lsg1, Map1lc3b, Mcl1, Meis1, Meis2, Meis3, Mid1ip1, Mpc2, Mrpl38, Nars2, Ndst1, Nfyb…	[2010107E04Rik, Acyp2, Adcy3, Aga, Agpat1, Akap7, Amacr, Anapc7, Anp32e, Apoe, Asf1a, Atg13, Atp5d, Bcl2, Bmpr2, Calb1, Cbr3, Chd5, Clstn1, Cnbp, Coq7, Cp, Csnk2b, Ctgf, Cyb5b, Cybb, Ddx3y, Dhodh, Dhrs7b, Dmap1, Dnlz, Dpf1, Dynlt3, Elof1, Elp5, Epn3, Ero1l, Exosc3, Extl2, Faim2, Fam114a1, Flrt3, Foxred2, Gemin2, Glmp, Gng5, Gstp1, Gstp2, Gtf2f1, H3f3a, H3f3c, Higd1a, Hist1h1d, Hist1h2bc, Hist1h2b…	86.8408	44.7834	65.4226	[2010107E04Rik, Aaas, Acyp2, Adcy3, Aga, Agpat1, Akap7, Amacr, Ambra1, Anapc7, Ankzf1, Anp32e, Apoe, Asf1a, Atg13, Atp5d, B4gat1, Bcl2, Bmpr2, Calb1, Calb2, Cbr3, Ccdc97, Cfl1, Chd5, Clstn1, Cnbp, Coq7, Cox14, Cp, Csnk2b, Ctdp1, Ctgf, Cux1, Cyb5b, Cyb5r4, Cybb, Cyp4x1, Ddx24, Ddx3y, Dhodh, Dhrs7b, Dmap1, Dnlz, Dpf1, Dynlt3, Elof1, Elp5, Epn3, Ergic3, Ero1l, Exosc3, Extl2, Faim2, Fam114a1, Fbxo25,…
GO:0070013	intracellular organelle lumen	GO_CellularComponent-EBI-QuickGO-GOA_20.11.2017_00h00	0.0249795	0.0249795	3.86424e-06	3.86424e-06	[3, 4, 5, 6]	Group13	2.47238	94	Specific for Cluster #3	[Aaas, Anp32e, Asf1a, Bcl2, Bmpr2, Cbr3, Cfl1, Chd5, Ctdp1, Ddx24, Ddx3y, Dhodh, Dmap1, Dnlz, Dpf1, Elof1, Epn3, Exosc3, Fam114a1, Fmr1, Foxred2, Gemin2, Gtf2f1, H3f3a, Hap1, Higd1a, Hist1h1d, Hist1h2bc, Hist1h2bh, Hist1h2bm, Hist1h3a, Hist2h2bb, Hist2h2be, Hist3h2ba, Hist3h2bb-ps, Hivep2, Hnrnpd, Hspa1l, Ints11, Ints7, Lsg1, Mad2l1, Mcl1, Meis1, Mrpl38, Mrps28, Mtx2, Narf, Nars2, Ndufab1, Nfyb, …	[Aaas, Asf1a, Cbr3, Cfl1, Ctdp1, Ddx24, Dhodh, Dnlz, Dpf1, Fam114a1, Foxred2, H3f3a, Hap1, Hist1h3a, Hivep2, Hnrnpd, Lsg1, Mcl1, Meis1, Mrpl38, Nars2, Nfyb, Nrip1, Olfm2, Pbx1, Pcbp2, Pcsk1, Pex5l, Phactr3, Plcb3, Plekha1, Pold1, Pom121, Ptcd1, Rab11fip2, Rnf126, Sf1, Slc25a5, Spire1, Spns1, Srsf3, Swi5, Taf5l, Thoc6, Tle1, Tor1b, U2af2, Urod, Usp22, Vrk1, Xpo4, Xpo6, Zfp672, Zfp91]	[Anp32e, Asf1a, Bcl2, Bmpr2, Cbr3, Chd5, Ddx3y, Dhodh, Dmap1, Dnlz, Dpf1, Elof1, Epn3, Exosc3, Fam114a1, Foxred2, Gemin2, Gtf2f1, H3f3a, Higd1a, Hist1h1d, Hist1h2bc, Hist1h2bh, Hist1h2bm, Hist1h3a, Hist2h2bb, Hist2h2be, Hist3h2ba, Hist3h2bb-ps, Hivep2, Hspa1l, Ints11, Ints7, Lsg1, Mad2l1, Meis1, Mrpl38, Mrps28, Mtx2, Narf, Ndufab1, Nfyb, Nrip1, Olfm2, Park7, Pbx1, Pcbp2, Pcsk1, Pex5l, Phactr3, Pl…	84.1637	48.3494	65.3612	[Aaas, Anp32e, Asf1a, Bcl2, Bmpr2, Cbr3, Cfl1, Chd5, Ctdp1, Ddx24, Ddx3y, Dhodh, Dmap1, Dnlz, Dpf1, Elof1, Epn3, Exosc3, Fam114a1, Fmr1, Foxred2, Gemin2, Gtf2f1, H3f3a, Hap1, Higd1a, Hist1h1d, Hist1h2bc, Hist1h2bh, Hist1h2bm, Hist1h3a, Hist2h2bb, Hist2h2be, Hist3h2ba, Hist3h2bb-ps, Hivep2, Hnrnpd, Hspa1l, Ints11, Ints7, Lsg1, Mad2l1, Mcl1, Meis1, Mrpl38, Mrps28, Mtx2, Narf, Nars2, Ndufab1, Nfyb, …
GO:0005634	nucleus	GO_CellularComponent-EBI-QuickGO-GOA_20.11.2017_00h00	0.00330772	0.00330772	3.86424e-06	3.86424e-06	[4, 5, 6, 7]	Group13	2.4426	150	Specific for Cluster #3	[Aaas, Akap7, Anapc7, Anp32e, Apoe, Asf1a, Atg13, Bcl2, Bmpr2, Calb1, Calb2, Cbr3, Ccdc97, Cfl1, Chd5, Clstn1, Cnbp, Coq7, Csnk2b, Ctdp1, Cux1, Cybb, Ddx24, Ddx3y, Dhodh, Dmap1, Dnlz, Dpf1, Dynlt3, Elof1, Elp5, Epn3, Exosc3, Fam114a1, Fbxo25, Fmr1, Gemin2, Glmp, Gstp1, Gtf2f1, H3f3a, H3f3c, Hap1, Higd1a, Hist1h1d, Hist1h2bc, Hist1h2bh, Hist1h2bm, Hist1h3a, Hist2h2bb, Hist2h2be, Hist3h2ba, Hist3h2…	[Aaas, Anapc7, Asf1a, Cbr3, Ccdc97, Cfl1, Clstn1, Cnbp, Coq7, Ctdp1, Cux1, Ddx24, Dhodh, Dnlz, Dpf1, Dynlt3, Fam114a1, Glmp, H3f3a, H3f3c, Hap1, Hist1h3a, Hivep2, Hnrnpd, Kctd1, Khdrbs2, Lemd2, Limd2, Lsg1, Mcl1, Meis1, Meis2, Meis3, Mid1ip1, Mpc2, Nars2, Nfyb, Nrip1, Nsmce3, Olfm2, Pan2, Pbx1, Pbx2, Pcbp2, Pex5l, Phactr3, Plcb3, Plekha1, Pold1, Pom121, Ppil3, Rab11fip2, Rnf126, Samd4b, Scaf1, Sc…	[Akap7, Anapc7, Anp32e, Apoe, Asf1a, Atg13, Bcl2, Bmpr2, Calb1, Cbr3, Chd5, Clstn1, Cnbp, Coq7, Csnk2b, Cybb, Ddx3y, Dhodh, Dmap1, Dnlz, Dpf1, Dynlt3, Elof1, Elp5, Epn3, Exosc3, Fam114a1, Gemin2, Glmp, Gstp1, Gtf2f1, H3f3a, H3f3c, Higd1a, Hist1h1d, Hist1h2bc, Hist1h2bh, Hist1h2bm, Hist1h3a, Hist2h2bb, Hist2h2be, Hist3h2ba, Hist3h2bb-ps, Hivep2, Hspa1l, Ints11, Ints7, Kctd1, Khdrbs2, Lsg1, Mad2l1,…	85.5777	47.353	66.1801	[Aaas, Akap7, Anapc7, Anp32e, Apoe, Asf1a, Atg13, Bcl2, Bmpr2, Calb1, Calb2, Cbr3, Ccdc97, Cfl1, Chd5, Clstn1, Cnbp, Coq7, Csnk2b, Ctdp1, Cux1, Cybb, Ddx24, Ddx3y, Dhodh, Dmap1, Dnlz, Dpf1, Dynlt3, Elof1, Elp5, Epn3, Exosc3, Fam114a1, Fbxo25, Fmr1, Gemin2, Glmp, Gstp1, Gtf2f1, H3f3a, H3f3c, Hap1, Higd1a, Hist1h1d, Hist1h2bc, Hist1h2bh, Hist1h2bm, Hist1h3a, Hist2h2bb, Hist2h2be, Hist3h2ba, Hist3h2…
GO:0044428	nuclear part	GO_CellularComponent-EBI-QuickGO-GOA_20.11.2017_00h00	0.00649334	0.00649334	3.86424e-06	3.86424e-06	[3, 4, 5, 6, 7, 8]	Group13	2.57718	96	Specific for Cluster #3	[Aaas, Anapc7, Anp32e, Asf1a, Bcl2, Bmpr2, Cbr3, Ccdc97, Cfl1, Chd5, Csnk2b, Ctdp1, Cybb, Ddx24, Ddx3y, Dhodh, Dmap1, Dnlz, Dpf1, Elof1, Epn3, Exosc3, Fam114a1, Fmr1, Gemin2, Gtf2f1, H3f3a, Hap1, Higd1a, Hist1h1d, Hist1h2bc, Hist1h2bh, Hist1h2bm, Hist1h3a, Hist2h2bb, Hist2h2be, Hist3h2ba, Hist3h2bb-ps, Hivep2, Hnrnpd, Hspa1l, Ints11, Ints7, Lemd2, Lsg1, Mad2l1, Mcl1, Meis1, Mtx2, Narf, Nars2, Ndu…	[Aaas, Anapc7, Asf1a, Cbr3, Ccdc97, Cfl1, Ctdp1, Ddx24, Dhodh, Dnlz, Dpf1, Fam114a1, H3f3a, Hap1, Hist1h3a, Hivep2, Hnrnpd, Lemd2, Lsg1, Mcl1, Meis1, Nars2, Nfyb, Nrip1, Olfm2, Pbx1, Pcbp2, Pex5l, Phactr3, Plcb3, Plekha1, Pold1, Pom121, Ppil3, Rab11fip2, Rnf126, Sf1, Smg7, Spire1, Spns1, Srsf3, Swi5, Taf5l, Thoc6, Tle1, Tor1b, U2af2, Urod, Usp22, Vrk1, Wwox, Xpo4, Xpo6, Zfp672, Zfp91]	[Anapc7, Anp32e, Asf1a, Bcl2, Bmpr2, Cbr3, Chd5, Csnk2b, Cybb, Ddx3y, Dhodh, Dmap1, Dnlz, Dpf1, Elof1, Epn3, Exosc3, Fam114a1, Gemin2, Gtf2f1, H3f3a, Higd1a, Hist1h1d, Hist1h2bc, Hist1h2bh, Hist1h2bm, Hist1h3a, Hist2h2bb, Hist2h2be, Hist3h2ba, Hist3h2bb-ps, Hivep2, Hspa1l, Ints11, Ints7, Lsg1, Mad2l1, Meis1, Mtx2, Narf, Ndufab1, Nfyb, Nrip1, Olfm2, Park7, Pbx1, Pcbp2, Pex5l, Phactr3, Plcb3, Plekh…	84.3431	48.3215	64.1359	[Aaas, Anapc7, Anp32e, Asf1a, Bcl2, Bmpr2, Cbr3, Ccdc97, Cfl1, Chd5, Csnk2b, Ctdp1, Cybb, Ddx24, Ddx3y, Dhodh, Dmap1, Dnlz, Dpf1, Elof1, Epn3, Exosc3, Fam114a1, Fmr1, Gemin2, Gtf2f1, H3f3a, Hap1, Higd1a, Hist1h1d, Hist1h2bc, Hist1h2bh, Hist1h2bm, Hist1h3a, Hist2h2bb, Hist2h2be, Hist3h2ba, Hist3h2bb-ps, Hivep2, Hnrnpd, Hspa1l, Ints11, Ints7, Lemd2, Lsg1, Mad2l1, Mcl1, Meis1, Mtx2, Narf, Nars2, Ndu…
GO:0031981	nuclear lumen	GO_CellularComponent-EBI-QuickGO-GOA_20.11.2017_00h00	0.0104903	0.0104903	3.86424e-06	3.86424e-06	[4, 5, 6, 7, 8, 9]	Group13	2.58413	86	Specific for Cluster #3	[Aaas, Anp32e, Asf1a, Bcl2, Bmpr2, Cbr3, Cfl1, Chd5, Ctdp1, Ddx24, Ddx3y, Dhodh, Dmap1, Dnlz, Dpf1, Elof1, Epn3, Exosc3, Fam114a1, Fmr1, Gemin2, Gtf2f1, H3f3a, Hap1, Higd1a, Hist1h1d, Hist1h2bc, Hist1h2bh, Hist1h2bm, Hist1h3a, Hist2h2bb, Hist2h2be, Hist3h2ba, Hist3h2bb-ps, Hivep2, Hnrnpd, Hspa1l, Ints11, Ints7, Lsg1, Mad2l1, Mcl1, Meis1, Mtx2, Narf, Nars2, Ndufab1, Nfyb, Nrip1, Olfm2, Park7, Pbx1…	[Aaas, Asf1a, Cbr3, Cfl1, Ctdp1, Ddx24, Dhodh, Dnlz, Dpf1, Fam114a1, H3f3a, Hap1, Hist1h3a, Hivep2, Hnrnpd, Lsg1, Mcl1, Meis1, Nars2, Nfyb, Nrip1, Olfm2, Pbx1, Pcbp2, Pex5l, Phactr3, Plcb3, Plekha1, Pold1, Pom121, Rab11fip2, Rnf126, Sf1, Spire1, Spns1, Srsf3, Swi5, Taf5l, Thoc6, Tle1, U2af2, Urod, Usp22, Vrk1, Xpo4, Xpo6, Zfp672, Zfp91]	[Anp32e, Asf1a, Bcl2, Bmpr2, Cbr3, Chd5, Ddx3y, Dhodh, Dmap1, Dnlz, Dpf1, Elof1, Epn3, Exosc3, Fam114a1, Gemin2, Gtf2f1, H3f3a, Higd1a, Hist1h1d, Hist1h2bc, Hist1h2bh, Hist1h2bm, Hist1h3a, Hist2h2bb, Hist2h2be, Hist3h2ba, Hist3h2bb-ps, Hivep2, Hspa1l, Ints11, Ints7, Lsg1, Mad2l1, Meis1, Mtx2, Narf, Ndufab1, Nfyb, Nrip1, Olfm2, Park7, Pbx1, Pcbp2, Pex5l, Phactr3, Plcb3, Plekha1, Rab11fip2, Rbx1, R…	84.071	46.9233	64.5196	[Aaas, Anp32e, Asf1a, Bcl2, Bmpr2, Cbr3, Cfl1, Chd5, Ctdp1, Ddx24, Ddx3y, Dhodh, Dmap1, Dnlz, Dpf1, Elof1, Epn3, Exosc3, Fam114a1, Fmr1, Gemin2, Gtf2f1, H3f3a, Hap1, Higd1a, Hist1h1d, Hist1h2bc, Hist1h2bh, Hist1h2bm, Hist1h3a, Hist2h2bb, Hist2h2be, Hist3h2ba, Hist3h2bb-ps, Hivep2, Hnrnpd, Hspa1l, Ints11, Ints7, Lsg1, Mad2l1, Mcl1, Meis1, Mtx2, Narf, Nars2, Ndufab1, Nfyb, Nrip1, Olfm2, Park7, Pbx1…
GO:0005654	nucleoplasm	GO_CellularComponent-EBI-QuickGO-GOA_20.11.2017_00h00	0.00218154	0.00218154	3.86424e-06	3.86424e-06	[4, 5, 6, 7, 8, 9, 10]	Group13	2.82836	73	Specific for Cluster #3	[Aaas, Asf1a, Bcl2, Bmpr2, Cbr3, Chd5, Ctdp1, Dhodh, Dmap1, Dnlz, Elof1, Epn3, Exosc3, Fam114a1, Fmr1, Gemin2, Gtf2f1, H3f3a, Higd1a, Hist1h2bc, Hist1h2bh, Hist1h2bm, Hist1h3a, Hist2h2bb, Hist2h2be, Hist3h2ba, Hist3h2bb-ps, Hivep2, Hnrnpd, Hspa1l, Ints11, Ints7, Lsg1, Mad2l1, Mcl1, Meis1, Nars2, Ndufab1, Nfyb, Nrip1, Olfm2, Park7, Pbx1, Pcbp2, Pex5l, Phactr3, Plcb3, Plekha1, Pold1, Pom121, Rab11f…	[Aaas, Asf1a, Cbr3, Ctdp1, Dhodh, Dnlz, Fam114a1, H3f3a, Hist1h3a, Hivep2, Hnrnpd, Lsg1, Mcl1, Meis1, Nars2, Nfyb, Nrip1, Olfm2, Pbx1, Pcbp2, Pex5l, Phactr3, Plcb3, Plekha1, Pold1, Pom121, Rab11fip2, Rnf126, Sf1, Spire1, Spns1, Srsf3, Taf5l, Thoc6, Tle1, U2af2, Urod, Usp22, Vrk1, Xpo4, Zfp672]	[Asf1a, Bcl2, Bmpr2, Cbr3, Chd5, Dhodh, Dmap1, Dnlz, Elof1, Epn3, Exosc3, Fam114a1, Gemin2, Gtf2f1, H3f3a, Higd1a, Hist1h2bc, Hist1h2bh, Hist1h2bm, Hist1h3a, Hist2h2bb, Hist2h2be, Hist3h2ba, Hist3h2bb-ps, Hivep2, Hspa1l, Ints11, Ints7, Lsg1, Mad2l1, Meis1, Ndufab1, Nfyb, Nrip1, Olfm2, Park7, Pbx1, Pcbp2, Pex5l, Phactr3, Plcb3, Plekha1, Rab11fip2, Rbx1, Rnf126, Slc35f6, Spire1, Srsf3, Syvn1, Taf5l…	83.3504	46.8133	66.2236	[Aaas, Asf1a, Bcl2, Bmpr2, Cbr3, Chd5, Ctdp1, Dhodh, Dmap1, Dnlz, Elof1, Epn3, Exosc3, Fam114a1, Fmr1, Gemin2, Gtf2f1, H3f3a, Higd1a, Hist1h2bc, Hist1h2bh, Hist1h2bm, Hist1h3a, Hist2h2bb, Hist2h2be, Hist3h2ba, Hist3h2bb-ps, Hivep2, Hnrnpd, Hspa1l, Ints11, Ints7, Lsg1, Mad2l1, Mcl1, Meis1, Nars2, Ndufab1, Nfyb, Nrip1, Olfm2, Park7, Pbx1, Pcbp2, Pex5l, Phactr3, Plcb3, Plekha1, Pold1, Pom121, Rab11f…
GO:0031090	organelle membrane	GO_CellularComponent-EBI-QuickGO-GOA_20.11.2017_00h00	0.0208407	0.0208407	0.0285716	0.0285716	[2, 3]	Group14	2.65638	62	Specific for Cluster #1	[2010107E04Rik, Aaas, Ankzf1, Ap2s1, Atp5d, B4gat1, Bcl2, Clstn1, Coq7, Cox14, Cp, Cux1, Cyb5b, Cyp4x1, Dhodh, Ergic3, Gabra2, Glmp, Higd1a, Hmgcr, Kifc3, Kxd1, Lemd2, Map1lc3b, Mcl1, Mpc2, Mtmr2, Mtx2, Ndst1, Ndufa11, Ndufab1, Park7, Pex11b, Pex5l, Pgrmc1, Pi4k2a, Pja2, Plod1, Pom121, Rab11fip2, Rb1cc1, Rnf5, Romo1, Scgn, Slc25a1, Slc25a3, Slc25a5, Slc35f6, Snx7, Spire1, Spns1, Surf4, Tapbp, Tme…	[Aaas, Ap2s1, B4gat1, Clstn1, Coq7, Cux1, Cyb5b, Dhodh, Ergic3, Gabra2, Glmp, Hmgcr, Kxd1, Lemd2, Map1lc3b, Mcl1, Mpc2, Ndst1, Pex5l, Pja2, Pom121, Rab11fip2, Rnf5, Scgn, Slc25a5, Snx7, Spire1, Spns1, Surf4, Tapbp, Tmed3, Tmem163, Tor1b, Usmg5, Zfyve28, Znrf1]	[2010107E04Rik, Atp5d, Bcl2, Clstn1, Coq7, Cp, Cyb5b, Dhodh, Glmp, Higd1a, Hmgcr, Map1lc3b, Mpc2, Mtmr2, Mtx2, Ndst1, Ndufa11, Ndufab1, Park7, Pex11b, Pex5l, Pgrmc1, Pi4k2a, Plod1, Rab11fip2, Rb1cc1, Romo1, Scgn, Slc25a3, Slc35f6, Spire1, Tapbp, Tmem115, Tmem135, Tmem163, Tor1b, Uqcrq, Znrf1]	84.0103	48.7802	51.4902	[2010107E04Rik, Aaas, Ankzf1, Ap2s1, Atp5d, B4gat1, Bcl2, Clstn1, Coq7, Cox14, Cp, Cux1, Cyb5b, Cyp4x1, Dhodh, Ergic3, Gabra2, Glmp, Higd1a, Hmgcr, Kifc3, Kxd1, Lemd2, Map1lc3b, Mcl1, Mpc2, Mtmr2, Mtx2, Ndst1, Ndufa11, Ndufab1, Park7, Pex11b, Pex5l, Pgrmc1, Pi4k2a, Pja2, Plod1, Pom121, Rab11fip2, Rb1cc1, Rnf5, Romo1, Scgn, Slc25a1, Slc25a3, Slc25a5, Slc35f6, Snx7, Spire1, Spns1, Surf4, Tapbp, Tme…
GO:0031975	envelope	GO_CellularComponent-EBI-QuickGO-GOA_20.11.2017_00h00	0.0153026	0.0153026	0.0285716	0.0285716	[2, 3]	Group14	3.11284	32	Specific for Cluster #1	[2010107E04Rik, Aaas, Ankzf1, Atp5d, Bcl2, Coq7, Cox14, Cyb5b, Cybb, Dhodh, Higd1a, Lemd2, Mad2l1, Mcl1, Mpc2, Mtx2, Ndufa11, Ndufab1, Park7, Pom121, Rb1cc1, Rnf5, Romo1, Slc25a1, Slc25a3, Slc25a5, Spns1, Tmem135, Tor1b, Uqcrq, Usmg5, Xpo4]	[Aaas, Coq7, Cyb5b, Dhodh, Lemd2, Mcl1, Mpc2, Pom121, Rnf5, Slc25a5, Spns1, Tor1b, Usmg5, Xpo4]	[2010107E04Rik, Atp5d, Bcl2, Coq7, Cyb5b, Cybb, Dhodh, Higd1a, Mad2l1, Mpc2, Mtx2, Ndufa11, Ndufab1, Park7, Rb1cc1, Romo1, Slc25a3, Tmem135, Tor1b, Uqcrq]	82.7213	36.1906	51.7008	[2010107E04Rik, Aaas, Ankzf1, Atp5d, Bcl2, Coq7, Cox14, Cyb5b, Cybb, Dhodh, Higd1a, Lemd2, Mad2l1, Mcl1, Mpc2, Mtx2, Ndufa11, Ndufab1, Park7, Pom121, Rb1cc1, Rnf5, Romo1, Slc25a1, Slc25a3, Slc25a5, Spns1, Tmem135, Tor1b, Uqcrq, Usmg5, Xpo4]
GO:0070469	respiratory chain	GO_CellularComponent-EBI-QuickGO-GOA_20.11.2017_00h00	0.0186185	0.0186185	0.0285716	0.0285716	[2, 3]	Group14	6.57895	5	None Specific Cluster	[Higd1a, Ndufa11, Ndufab1, Park7, Uqcrq]	[]	[Higd1a, Ndufa11, Ndufab1, Park7, Uqcrq]	69.897	0	69.897	[Higd1a, Ndufa11, Ndufab1, Park7, Uqcrq]
GO:1990204	oxidoreductase complex	GO_CellularComponent-EBI-QuickGO-GOA_20.11.2017_00h00	0.0464117	0.0464117	0.0285716	0.0285716	[2, 3]	Group14	5.15464	5	None Specific Cluster	[Cybb, Ndufa11, Ndufab1, Park7, Uqcrq]	[]	[Cybb, Ndufa11, Ndufab1, Park7, Uqcrq]	69.897	0	69.897	[Cybb, Ndufa11, Ndufab1, Park7, Uqcrq]
GO:0098803	respiratory chain complex	GO_CellularComponent-EBI-QuickGO-GOA_20.11.2017_00h00	0.0483123	0.0483123	0.0285716	0.0285716	[3, 4]	Group14	5.88235	4	None Specific Cluster	[Ndufa11, Ndufab1, Park7, Uqcrq]	[]	[Ndufa11, Ndufab1, Park7, Uqcrq]	66.6667	0	66.6667	[Ndufa11, Ndufab1, Park7, Uqcrq]
GO:0031967	organelle envelope	GO_CellularComponent-EBI-QuickGO-GOA_20.11.2017_00h00	0.015242	0.015242	0.0285716	0.0285716	[3, 4, 5, 6, 7]	Group14	3.11587	32	Specific for Cluster #1	[2010107E04Rik, Aaas, Ankzf1, Atp5d, Bcl2, Coq7, Cox14, Cyb5b, Cybb, Dhodh, Higd1a, Lemd2, Mad2l1, Mcl1, Mpc2, Mtx2, Ndufa11, Ndufab1, Park7, Pom121, Rb1cc1, Rnf5, Romo1, Slc25a1, Slc25a3, Slc25a5, Spns1, Tmem135, Tor1b, Uqcrq, Usmg5, Xpo4]	[Aaas, Coq7, Cyb5b, Dhodh, Lemd2, Mcl1, Mpc2, Pom121, Rnf5, Slc25a5, Spns1, Tor1b, Usmg5, Xpo4]	[2010107E04Rik, Atp5d, Bcl2, Coq7, Cyb5b, Cybb, Dhodh, Higd1a, Mad2l1, Mpc2, Mtx2, Ndufa11, Ndufab1, Park7, Rb1cc1, Romo1, Slc25a3, Tmem135, Tor1b, Uqcrq]	82.7213	36.1906	51.7008	[2010107E04Rik, Aaas, Ankzf1, Atp5d, Bcl2, Coq7, Cox14, Cyb5b, Cybb, Dhodh, Higd1a, Lemd2, Mad2l1, Mcl1, Mpc2, Mtx2, Ndufa11, Ndufab1, Park7, Pom121, Rb1cc1, Rnf5, Romo1, Slc25a1, Slc25a3, Slc25a5, Spns1, Tmem135, Tor1b, Uqcrq, Usmg5, Xpo4]
GO:0005739	mitochondrion	GO_CellularComponent-EBI-QuickGO-GOA_20.11.2017_00h00	0.00571974	0.00571974	0.0285716	0.0285716	[4, 5, 6, 7]	Group14	2.97265	50	Specific for Cluster #1	[2010107E04Rik, Acyp2, Amacr, Ambra1, Ankzf1, Atg13, Atp5d, Bcl2, Coq7, Cox14, Cyb5b, Cybb, Dhodh, Dnlz, Fez1, Gatc, Gng5, Gstp1, Gstp2, Hap1, Higd1a, Hsdl2, Hspa1l, Map1lc3b, Mcl1, Mpc2, Mrpl38, Mrps28, Mtx2, Nars2, Ndufa11, Ndufab1, Park7, Pex11b, Pi4k2a, Ptcd1, Rnf5, Romo1, Slc25a1, Slc25a3, Slc25a5, Slc35f6, Spns1, Tmem135, Tpp1, Txn2, Uqcrq, Usmg5, Wwox, Zadh2]	[Acyp2, Amacr, Ambra1, Coq7, Cyb5b, Dhodh, Dnlz, Fez1, Hap1, Map1lc3b, Mcl1, Mpc2, Mrpl38, Nars2, Ptcd1, Rnf5, Slc25a5, Spns1, Usmg5, Wwox]	[2010107E04Rik, Acyp2, Amacr, Atg13, Atp5d, Bcl2, Coq7, Cyb5b, Cybb, Dhodh, Dnlz, Gng5, Gstp1, Gstp2, Higd1a, Hspa1l, Map1lc3b, Mpc2, Mrpl38, Mrps28, Mtx2, Ndufa11, Ndufab1, Park7, Pex11b, Pi4k2a, Ptcd1, Romo1, Slc25a3, Slc35f6, Tmem135, Tpp1, Txn2, Uqcrq, Wwox]	84.0579	33.6232	58.8406	[2010107E04Rik, Acyp2, Amacr, Ambra1, Ankzf1, Atg13, Atp5d, Bcl2, Coq7, Cox14, Cyb5b, Cybb, Dhodh, Dnlz, Fez1, Gatc, Gng5, Gstp1, Gstp2, Hap1, Higd1a, Hsdl2, Hspa1l, Map1lc3b, Mcl1, Mpc2, Mrpl38, Mrps28, Mtx2, Nars2, Ndufa11, Ndufab1, Park7, Pex11b, Pi4k2a, Ptcd1, Rnf5, Romo1, Slc25a1, Slc25a3, Slc25a5, Slc35f6, Spns1, Tmem135, Tpp1, Txn2, Uqcrq, Usmg5, Wwox, Zadh2]
GO:0019866	organelle inner membrane	GO_CellularComponent-EBI-QuickGO-GOA_20.11.2017_00h00	0.00561883	0.00561883	0.0285716	0.0285716	[3, 4, 5, 6, 7, 8]	Group14	4	18	Specific for Cluster #1	[2010107E04Rik, Atp5d, Coq7, Cyb5b, Dhodh, Higd1a, Lemd2, Mpc2, Ndufa11, Ndufab1, Park7, Romo1, Slc25a1, Slc25a3, Slc25a5, Spns1, Uqcrq, Usmg5]	[Coq7, Cyb5b, Dhodh, Lemd2, Mpc2, Slc25a5, Spns1, Usmg5]	[2010107E04Rik, Atp5d, Coq7, Cyb5b, Dhodh, Higd1a, Mpc2, Ndufa11, Ndufab1, Park7, Romo1, Slc25a3, Uqcrq]	78.8951	35.0645	56.9798	[2010107E04Rik, Atp5d, Coq7, Cyb5b, Dhodh, Higd1a, Lemd2, Mpc2, Ndufa11, Ndufab1, Park7, Romo1, Slc25a1, Slc25a3, Slc25a5, Spns1, Uqcrq, Usmg5]
GO:0044429	mitochondrial part	GO_CellularComponent-EBI-QuickGO-GOA_20.11.2017_00h00	0.00829653	0.00829653	0.0285716	0.0285716	[3, 4, 5, 6, 7, 8]	Group14	3.35648	29	Specific for Cluster #1	[2010107E04Rik, Ankzf1, Atp5d, Bcl2, Coq7, Cox14, Cyb5b, Dhodh, Higd1a, Hspa1l, Mcl1, Mpc2, Mrpl38, Mrps28, Mtx2, Nars2, Ndufa11, Ndufab1, Park7, Ptcd1, Rnf5, Romo1, Slc25a1, Slc25a3, Slc25a5, Spns1, Tmem135, Uqcrq, Usmg5]	[Coq7, Cyb5b, Dhodh, Mcl1, Mpc2, Mrpl38, Nars2, Ptcd1, Rnf5, Slc25a5, Spns1, Usmg5]	[2010107E04Rik, Atp5d, Bcl2, Coq7, Cyb5b, Dhodh, Higd1a, Hspa1l, Mpc2, Mrpl38, Mrps28, Mtx2, Ndufa11, Ndufab1, Park7, Ptcd1, Romo1, Slc25a3, Tmem135, Uqcrq]	81.9119	33.8946	56.491	[2010107E04Rik, Ankzf1, Atp5d, Bcl2, Coq7, Cox14, Cyb5b, Dhodh, Higd1a, Hspa1l, Mcl1, Mpc2, Mrpl38, Mrps28, Mtx2, Nars2, Ndufa11, Ndufab1, Park7, Ptcd1, Rnf5, Romo1, Slc25a1, Slc25a3, Slc25a5, Spns1, Tmem135, Uqcrq, Usmg5]
GO:0098798	mitochondrial protein complex	GO_CellularComponent-EBI-QuickGO-GOA_20.11.2017_00h00	0.00783547	0.00783547	0.0285716	0.0285716	[3, 4, 5, 6, 7, 8, 9]	Group14	5.67376	8	Specific for Cluster #1	[2010107E04Rik, Ankzf1, Atp5d, Ndufa11, Ndufab1, Park7, Uqcrq, Usmg5]	[Usmg5]	[2010107E04Rik, Atp5d, Ndufa11, Ndufab1, Park7, Uqcrq]	76.7874	9.59843	57.5906	[2010107E04Rik, Ankzf1, Atp5d, Ndufa11, Ndufab1, Park7, Uqcrq, Usmg5]
GO:0005740	mitochondrial envelope	GO_CellularComponent-EBI-QuickGO-GOA_20.11.2017_00h00	0.00323162	0.00323162	0.0285716	0.0285716	[4, 5, 6, 7, 8, 9]	Group14	3.81558	24	Specific for Cluster #1	[2010107E04Rik, Ankzf1, Atp5d, Bcl2, Coq7, Cox14, Cyb5b, Dhodh, Higd1a, Mcl1, Mpc2, Mtx2, Ndufa11, Ndufab1, Park7, Rnf5, Romo1, Slc25a1, Slc25a3, Slc25a5, Spns1, Tmem135, Uqcrq, Usmg5]	[Coq7, Cyb5b, Dhodh, Mcl1, Mpc2, Rnf5, Slc25a5, Spns1, Usmg5]	[2010107E04Rik, Atp5d, Bcl2, Coq7, Cyb5b, Dhodh, Higd1a, Mpc2, Mtx2, Ndufa11, Ndufab1, Park7, Romo1, Slc25a3, Tmem135, Uqcrq]	81.6598	30.6224	54.4399	[2010107E04Rik, Ankzf1, Atp5d, Bcl2, Coq7, Cox14, Cyb5b, Dhodh, Higd1a, Mcl1, Mpc2, Mtx2, Ndufa11, Ndufab1, Park7, Rnf5, Romo1, Slc25a1, Slc25a3, Slc25a5, Spns1, Tmem135, Uqcrq, Usmg5]
GO:0031966	mitochondrial membrane	GO_CellularComponent-EBI-QuickGO-GOA_20.11.2017_00h00	0.00131729	0.00131729	0.0285716	0.0285716	[3, 4, 5, 6, 7, 8, 9, 10]	Group14	4.09556	24	Specific for Cluster #1	[2010107E04Rik, Ankzf1, Atp5d, Bcl2, Coq7, Cox14, Cyb5b, Dhodh, Higd1a, Mcl1, Mpc2, Mtx2, Ndufa11, Ndufab1, Park7, Rnf5, Romo1, Slc25a1, Slc25a3, Slc25a5, Spns1, Tmem135, Uqcrq, Usmg5]	[Coq7, Cyb5b, Dhodh, Mcl1, Mpc2, Rnf5, Slc25a5, Spns1, Usmg5]	[2010107E04Rik, Atp5d, Bcl2, Coq7, Cyb5b, Dhodh, Higd1a, Mpc2, Mtx2, Ndufa11, Ndufab1, Park7, Romo1, Slc25a3, Tmem135, Uqcrq]	81.6598	30.6224	54.4399	[2010107E04Rik, Ankzf1, Atp5d, Bcl2, Coq7, Cox14, Cyb5b, Dhodh, Higd1a, Mcl1, Mpc2, Mtx2, Ndufa11, Ndufab1, Park7, Rnf5, Romo1, Slc25a1, Slc25a3, Slc25a5, Spns1, Tmem135, Uqcrq, Usmg5]
GO:0044455	mitochondrial membrane part	GO_CellularComponent-EBI-QuickGO-GOA_20.11.2017_00h00	0.0146402	0.0146402	0.0285716	0.0285716	[2, 3, 4, 5, 6, 7, 8, 9, 10, 11]	Group14	4.7619	9	Specific for Cluster #1	[2010107E04Rik, Ankzf1, Atp5d, Mpc2, Ndufa11, Ndufab1, Park7, Uqcrq, Usmg5]	[Mpc2, Usmg5]	[2010107E04Rik, Atp5d, Mpc2, Ndufa11, Ndufab1, Park7, Uqcrq]	76.0188	16.8931	59.1257	[2010107E04Rik, Ankzf1, Atp5d, Mpc2, Ndufa11, Ndufab1, Park7, Uqcrq, Usmg5]
GO:0005743	mitochondrial inner membrane	GO_CellularComponent-EBI-QuickGO-GOA_20.11.2017_00h00	0.00326013	0.00326013	0.0285716	0.0285716	[4, 5, 6, 7, 8, 9, 10, 11]	Group14	4.28212	17	Specific for Cluster #3	[2010107E04Rik, Atp5d, Coq7, Cyb5b, Dhodh, Higd1a, Mpc2, Ndufa11, Ndufab1, Park7, Romo1, Slc25a1, Slc25a3, Slc25a5, Spns1, Uqcrq, Usmg5]	[Coq7, Cyb5b, Dhodh, Mpc2, Slc25a5, Spns1, Usmg5]	[2010107E04Rik, Atp5d, Coq7, Cyb5b, Dhodh, Higd1a, Mpc2, Ndufa11, Ndufab1, Park7, Romo1, Slc25a3, Uqcrq]	78.4624	32.3081	60.0007	[2010107E04Rik, Atp5d, Coq7, Cyb5b, Dhodh, Higd1a, Mpc2, Ndufa11, Ndufab1, Park7, Romo1, Slc25a1, Slc25a3, Slc25a5, Spns1, Uqcrq, Usmg5]
GO:0098800	inner mitochondrial membrane protein complex	GO_CellularComponent-EBI-QuickGO-GOA_20.11.2017_00h00	0.00952877	0.00952877	0.0285716	0.0285716	[3, 4, 5, 6, 7, 8, 9, 10, 11, 12]	Group14	5.98291	7	Specific for Cluster #3	[2010107E04Rik, Atp5d, Ndufa11, Ndufab1, Park7, Uqcrq, Usmg5]	[Usmg5]	[2010107E04Rik, Atp5d, Ndufa11, Ndufab1, Park7, Uqcrq]	73.735	10.5336	63.2015	[2010107E04Rik, Atp5d, Ndufa11, Ndufab1, Park7, Uqcrq, Usmg5]
